# Supplementary material for: Cell Type-Selective Expression of Circular RNAs in Human Pancreatic Islets
Source: Noncoding RNA. 2018 Nov 27;4(4):38. doi: 10.3390/ncrna4040038 (PMC6316812; doi:10.3390/ncrna4040038)
Supplement: Supplementary file 1 [file ncrna-04-00038-s001.zip]

Archive with 4 entries (4 files):
- Supplementary Figures.docx
- Table S1.docx
- Table S2.xlsx
- Table S3.docx
