# Supplementary material for: Cell Type-Selective Expression of Circular RNAs in Human Pancreatic Islets
Source: Noncoding RNA. 2018 Nov 27;4(4):38. doi: 10.3390/ncrna4040038 (PMC6316812; doi:10.3390/ncrna4040038)
Supplement: Supplementary file 1 [file ncrna-04-00038-s001.zip › Table S2.xlsx]

## Sheet: Reads_dist
									10 donors					RNAseq Library size
Patient_ID	Sample_Name	Total reads	After_trimming	%Surviving	Aligned	%Aligned			ID #	Age (years)	Sex	Ethnicity	BMI	α-Cells	β-Cells	Acinar Cells
ABC3413	alpha1	35792489	34431836	0.962	34404836	0.999216			ABC3413	60	M	H	22.5	35792489	N/A	N/A
ABEL098	alpha2	43868393	42130492	0.9604	42096583	0.999195			ABEF248	60	F	H	34.5	N/A	52194897	N/A
CITH068	alpha3	97704374	90445647	0.9257	90439985	0.999937			ABEL098	47	F	AA	26.5	43868393	45639061	N/A
CITH070	alpha4	72405803	66710361	0.9213	66699952	0.999844			CITH053*	49	F	AA	24.5	81365373	74954527	93127462
ICRH025	alpha5	42776353	40832974	0.9546	40773237	0.998537			CITH068*	52	M	C	26.8	97704374	78508860	104980114
ICRH039	alpha6	42026656	40282626	0.9585	40227452	0.99863			CITH070*	28	M	C	29.2	72405803	73291067	N/A
ICRH041	alpha7	44879497	43198256	0.9625	43133299	0.998496			ICRH025	47	M	AA	28.3	42776353	43471625	N/A
CITH053	alpha8	81365373	74526099	0.9159	74510559	0.999791	added from study1		ICRH039	50	M	C	29.1	42026656	N/A	N/A
ABEF248	beta1	52194897	50014527	0.9582	49973169	0.999173			ICRH041	28	M	H	24.2	44879497	36289494	N/A
ABEL098	beta2	45639061	43771861	0.9591	43706135	0.998498			ICRH057	40	M	C	35.4	N/A	114783044	N/A
CITH053	beta3	74954527	67970188	0.9068	67947731	0.99967
CITH068	beta4	78508860	73419573	0.9352	73412236	0.9999
CITH070	beta5	73291067	66922986	0.9131	66909484	0.999798
ICRH025	beta6	43471625	41474965	0.9541	41423361	0.998756
ICRH041	beta7	36289494	34828877	0.9598	34724545	0.997004
ICRH057	beta8	114783044	110517071	0.9628	108748785	0.984
CITH053	exo1	93127462	85053306	0.9133	85046334	0.999918
CITH068	exo2	104980114	92630950	0.8824	92627815	0.999966

## Sheet: Sheet1
Supplementary Table S2: Full list of high confidence circRNAs detected in α, β and exocrine cells.
The high confidence circRNAs detected in alpha-cell (n=7667), beta-cell (n=8396) and exocrine-cell (n=456) are shown. For each circRNA, the complete genomic annotation is provided along with the total number of junction spanning reads. The sample names are as described in Table S1.

## Sheet: 7667_alpha
Name	Strand	exonCount	exonSizes	geneName	isoformName	index_of_exon	alpha1	alpha2	alpha3	alpha4	alpha5	alpha6	alpha7	alpha8
12:97492460:97561047	+	7	146,109,128,187,205,162,251	ENSG00000255794	ENST00000538559	6,7,8,9,10,11,12	326	1012	323	110	219	297	476	71
4:152411302:152412529	-	2	570,50	ENSG00000109670	ENST00000603548	3,2	341	480	109	43	387	369	498	50
1:117402185:117420649	+	4	256,97,119,81	ENSG00000198162	ENST00000356554	2,3,4,5	266	534	100	79	297	411	389	59
11:33286412:33287511	+	1	1099	ENSG00000110422	ENST00000525975	2	234	596	149	68	256	364	378	56
7:100023418:100024307	+	2	514,154	ENSG00000106261	ENST00000324306	2,3	189	467	177	94	242	290	242	58
4:143543508:143543972	+	2	149,120	ENSG00000153147	ENST00000283131	15,16	160	302	136	51	324	142	205	118
10:31908171:31910563	-	2	755,39	ENSG00000165322	ENST00000375245	3,2	170	405	53	53	185	189	286	50
2:190900563:190924593	+	8	130,80,164,59,33,59,67,51	ENSG00000115419	ENST00000320717	4,5,6,7,8,9,10,11	149	387	71	31	252	214	256	31
5:95755395:95763620	+	2	366,113	ENSG00000164292	ENST00000379982	6,7	153	290	76	56	186	116	153	67
7:24623665:24668660	+	8	119,153,153,228,132,100,69,162	ENSG00000105926	ENST00000222644	2,3,4,5,6,7,8,9	113	284	99	40	129	193	164	51
9:135881632:135883078	-	2	162,263	ENSG00000130559	ENST00000389532	3,2	105	280	89	39	86	137	168	47
6:47283937:47286595	-	2	495,652	ENSG00000146072	ENST00000296861	3,2	61	245	90	45	106	196	146	43
8:61680967:61684188	-	2	69,150	ENSG00000198363	ENST00000379454	3,2	125	93	268	52	137	43	123	41
2:50921868:50925955	-	3	12,30,18	ENSG00000179915	ENST00000625672	4,3,2	107	251	90	33	112	133	125	0
6:4891712:4892379	+	1	667	ENSG00000153046	ENST00000328908	4	80	237	88	28	90	146	149	18
18:9182381:9221999	+	7	138,148,69,147,201,143,148	ENSG00000101745	ENST00000262126	2,3,4,5,6,7,8	58	214	55	44	134	127	131	48
5:123545416:123557564	+	3	425,41,70	ENSG00000151292	ENST00000345990	2,3,4	60	246	66	28	103	138	103	31
14:99458278:99465813	-	5	257,73,149,93,111	ENSG00000183576	ENST00000331768	6,5,4,3,2	79	215	60	43	86	140	130	15
7:24623665:24650712	+	4	119,153,153,228	ENSG00000105926	ENST00000222644	2,3,4,5	73	240	54	28	103	123	108	39
1:117402185:117442325	+	5	256,97,119,81,95	ENSG00000198162	ENST00000356554	2,3,4,5,6	69	200	48	33	100	138	99	36
13:32517856:32527532	-	4	147,77,89,75	ENSG00000244754	ENST00000357505	6,5,4,3	61	133	73	56	101	111	130	47
15:41668827:41669958	+	1	1131	ENSG00000174197	ENST00000563576	2	105	170	58	22	97	118	101	26
1:117402185:117414831	+	3	256,97,119	ENSG00000198162	ENST00000356554	2,3,4	74	164	44	22	93	149	127	23
18:21765771:21779685	+	5	172,130,105,67,205	ENSG00000101752	ENST00000578646	2,3,4,5,6	81	174	52	19	93	120	105	26
15:25405460:25411971	-	3	42,120,64	ENSG00000114062	ENST00000614096	4,3,2	54	159	73	45	108	70	93	64
12:129699809:129700698	-	1	889	ENSG00000151952	ENST00000422113	2	83	184	90	16	61	101	103	9
8:104068511:104148848	+	3	101,173,242	ENSG00000176406	ENST00000626043	21,22,23	63	201	42	4	71	128	89	40
1:155438326:155439068	-	1	742	ENSG00000116539	ENST00000368346	5	60	149	30	32	63	116	113	20
10:7797046:7802854	+	6	132,205,144,65,156,97	ENSG00000165629	ENST00000356708	3,4,5,6,7,8	135	112	51	11	59	96	84	27
14:32090501:32094386	+	1	3885	ENSG00000100852	ENST00000556611	2	82	157	22	2	78	87	117	27
7:155672866:155680908	+	3	49,77,319	ENSG00000184863	ENST00000287912	3,4,5	78	195	32	15	79	51	80	13
7:24620051:24668660	+	9	169,119,153,153,228,132,100,69,162	ENSG00000105926	ENST00000396475	2,3,4,5,6,7,8,9,10	71	148	30	23	59	67	83	24
8:140864311:140890769	-	3	88,167,227	ENSG00000169398	ENST00000522684	5,4,3	48	183	44	3	78	58	61	14
1:35358924:35361789	+	3	522,62,171	ENSG00000146463	ENST00000314607	3,4,5	51	106	31	38	58	87	81	20
9:111527267:111534353	+	4	540,89,127,93	ENSG00000173258	ENST00000358151	2,3,4,5	58	128	29	15	60	83	66	30
9:110972072:110973558	-	2	148,78	ENSG00000198121	ENST00000374431	3,2	28	154	106	9	57	32	39	36
20:35714184:35725155	-	5	205,66,138,153,118	ENSG00000131051	ENST00000463004	10,9,8,7,6	58	94	30	19	71	86	65	24
8:140846259:140890769	-	5	63,80,88,167,227	ENSG00000169398	ENST00000522684	7,6,5,4,3	53	142	33	13	57	65	55	19
5:168488601:168494650	+	4	135,189,109,101	ENSG00000113643	ENST00000231572	2,3,4,5	54	117	23	13	62	71	70	11
6:161034258:161049979	+	2	191,1364	ENSG00000085511	ENST00000366919	2,3	31	130	34	16	43	66	77	15
8:51860844:51861246	-	1	402	ENSG00000168300	ENST00000360540	3	48	143	42	15	48	44	51	16
14:32090501:32117287	+	2	3885,145	ENSG00000100852	ENST00000556611	2,3	38	97	26	14	50	82	84	15
10:115120184:115129535	+	5	84,114,129,102,209	ENSG00000107518	ENST00000616894	3,4,5,6,7	34	115	29	23	57	56	41	31
22:50372019:50394135	+	2	131,243	ENSG00000100239	ENST00000359139	2,3	45	106	25	38	57	48	47	13
8:140818276:140890769	-	8	78,141,55,63,80,88,167,227	ENSG00000169398	ENST00000522684	10,9,8,7,6,5,4,3	42	104	30	27	53	59	58	5
11:130260855:130261929	-	1	1074	ENSG00000196323	ENST00000445008	2	54	126	28	9	31	64	51	13
2:72718102:72733118	-	4	205,46,91,48	ENSG00000144036	ENST00000272427	6,5,4,3	38	103	55	16	38	63	40	20
15:58912562:58916999	-	3	48,198,65	ENSG00000137776	ENST00000380516	5,4,3	54	98	28	20	35	56	62	19
11:85996825:86031611	-	11	104,137,124,86,42,107,112,94,103,76,143	ENSG00000073921	ENST00000532317	12,11,10,9,8,7,6,5,4,3,2	38	91	25	9	61	61	70	9
22:20933778:20934244	+	1	466	ENSG00000099942	ENST00000354336	2	34	114	28	9	54	63	48	7
10:101667885:101676436	-	4	95,133,186,96	ENSG00000107829	ENST00000331272	5,4,3,2	64	85	31	19	42	49	48	8
7:24623665:24680520	+	10	119,153,153,228,132,100,69,162,203,129	ENSG00000105926	ENST00000222644	2,3,4,5,6,7,8,9,10,11	31	112	31	8	45	57	49	11
22:45729424:45740538	+	3	166,109,170	ENSG00000130638	ENST00000381061	6,7,8	24	122	16	8	34	46	47	28
1:24514313:24514567	+	1	254	ENSG00000117602	ENST00000538532	2	14	36	65	22	68	14	31	74
12:69800208:69801721	+	2	129,113	ENSG00000127328	ENST00000247833	7,8	15	61	78	48	50	20	21	26
2:8908620:8958642	-	3	96,78,146	ENSG00000143797	ENST00000305997	4,3,2	46	72	58	19	42	22	35	24
10:110964124:110985765	+	2	937,138	ENSG00000108061	ENST00000369452	2,3	29	97	14	0	36	60	62	16
3:196391812:196403019	-	3	113,66,68	ENSG00000163960	ENST00000296328	5,4,3	7	22	104	45	17	9	13	94
6:7176654:7189322	+	5	119,123,213,90,164	ENSG00000124782	ENST00000379933	2,3,4,5,6	33	81	21	9	40	66	35	19
X:111142095:111173081	+	6	101,154,38,132,166,64	ENSG00000077264	ENST00000425146	3,4,5,6,7,8	51	62	31	6	29	48	57	20
1:95143890:95151419	+	4	166,90,59,95	ENSG00000152078	ENST00000370203	2,3,4,5	22	148	3	0	38	46	37	5
2:147896300:147899898	+	3	208,110,155	ENSG00000121989	ENST00000241416	2,3,4	27	101	25	7	42	46	30	14
2:40428472:40430304	-	1	1832	ENSG00000183023	ENST00000406785	2	42	49	14	18	45	56	47	21
8:18799294:18804898	-	4	59,113,81,195	ENSG00000156011	ENST00000327040	8,7,6,5	22	87	26	6	80	23	14	32
7:39987598:40002031	+	4	660,171,140,171	ENSG00000065883	ENST00000181839	2,3,4,5	18	92	19	18	29	57	44	12
14:88726540:88754671	-	7	138,202,136,186,69,99,160	ENSG00000165521	ENST00000554922	8,7,6,5,4,3,2	41	51	18	0	38	55	71	13
6:34132977:34133859	-	1	882	ENSG00000124493	ENST00000374181	2	41	84	21	2	36	49	38	16
3:125313307:125331238	-	3	349,136,81	ENSG00000163848	ENST00000360647	4,3,2	19	93	14	0	30	58	57	15
19:18539370:18539720	-	2	89,170	ENSG00000105701	ENST00000597960	4,3	23	77	69	21	38	22	9	25
20:41533049:41551360	-	2	521,56	ENSG00000124177	ENST00000373233	3,2	28	90	8	5	40	54	44	10
2:207976650:207977586	-	1	936	ENSG00000178385	ENST00000427836	3	23	100	13	12	19	47	52	9
11:14771936:14789242	+	3	51,249,137	ENSG00000152270	ENST00000282096	2,3,4	31	72	22	14	45	37	36	10
13:95757643:95763953	+	5	153,182,120,106,121	ENSG00000102580	ENST00000602402	5,6,7,8,9	30	44	32	15	39	44	36	27
8:61618977:61653660	-	11	42,45,57,42,33,48,57,33,129,75,93	ENSG00000198363	ENST00000379454	14,13,12,11,10,9,8,7,6,5,4	38	39	35	0	47	42	58	7
11:121045673:121060085	+	6	150,140,182,257,127,117	ENSG00000154114	ENST00000529397	2,3,4,5,6,7	25	74	27	18	44	26	38	13
1:155853275:155853806	-	1	531	ENSG00000116580	ENST00000368331	2	38	59	29	14	35	38	38	13
7:129014978:129018157	-	3	157,74,201	ENSG00000064419	ENST00000265388	4,3,2	35	95	31	6	40	18	25	14
11:46076753:46092223	-	4	66,33,137,41	ENSG00000135365	ENST00000323180	5,4,3,2	8	70	29	17	33	26	35	43
5:16779544:16783469	-	5	104,85,14,125,135	ENSG00000145555	ENST00000274203	9,8,7,6,5	33	75	31	12	38	23	48	0
8:103885297:103886223	+	1	926	ENSG00000176406	ENST00000504942	4	38	62	22	14	32	51	33	6
1:211778917:211793190	-	4	127,274,96,119	ENSG00000123684	ENST00000366997	6,5,4,3	43	70	16	3	33	40	49	3
15:80120327:80122800	+	3	171,109,101	ENSG00000086666	ENST00000613266	3,4,5	25	71	20	27	35	39	31	8
5:74834425:74841679	-	4	172,86,100,135	ENSG00000198780	ENST00000389156	5,4,3,2	26	67	10	15	41	39	56	2
5:176943334:176958154	-	4	154,104,77,62	ENSG00000087206	ENST00000377227	10,9,8,7	54	75	19	7	28	27	35	9
15:41696074:41699159	+	3	949,79,96	ENSG00000174197	ENST00000563576	3,4,5	25	55	15	20	28	47	36	22
12:28305648:28307749	+	3	158,204,105	ENSG00000123106	ENST00000535520	6,7,8	9	89	26	9	24	36	35	17
18:21765771:21819646	+	11	172,130,105,67,205,223,145,134,108,198,152	ENSG00000101752	ENST00000578646	2,3,4,5,6,7,8,9,10,11,12	29	45	15	15	34	44	53	10
9:5968018:5988545	-	2	1418,201	ENSG00000183354	ENST00000399933	3,2	19	74	14	10	35	41	39	11
1:243613670:243843282	-	7	69,66,132,145,112,126,158	ENSG00000117020	ENST00000366540	8,7,6,5,4,3,2	25	73	30	12	22	32	37	10
9:4286037:4286523	-	1	486	ENSG00000107249	ENST00000381971	2	26	66	23	0	30	33	37	20
1:77631849:77641655	-	4	1556,154,63,134	ENSG00000036549	ENST00000370801	5,4,3,2	17	55	10	8	30	64	44	6
2:120073177:120078581	+	7	43,79,45,53,121,88,89	ENSG00000115109	ENST00000263713	4,5,6,7,8,9,10	34	75	22	10	25	30	38	0
1:176594523:176595595	+	1	1072	ENSG00000116183	ENST00000367661	3	51	54	16	4	29	31	33	15
9:6880011:6893232	+	3	50,104,138	ENSG00000274527	ENST00000536108	6,7,8	8	51	45	17	33	29	32	17
2:24135118:24147086	+	4	69,81,88,157	ENSG00000219626	ENST00000613899	4,5,6,7	28	80	15	0	38	22	41	7
9:111386376:111391824	-	4	80,168,118,69	ENSG00000136813	ENST00000338205	31,30,29,28	12	44	41	17	34	30	48	3
1:155438326:155459898	-	2	742,102	ENSG00000116539	ENST00000368346	5,4	20	70	13	17	30	28	36	12
1:243545509:243843282	-	11	88,215,129,123,69,66,132,145,112,126,158	ENSG00000117020	ENST00000366540	12,11,10,9,8,7,6,5,4,3,2	26	56	26	9	27	46	34	2
3:149846010:149921227	+	7	130,81,126,88,91,106,94	ENSG00000082996	ENST00000392894	2,3,4,5,6,7,8	30	77	25	7	26	20	23	16
7:24623662:24650712	+	4	122,153,153,228	ENSG00000105926	ENST00000432190	2,3,4,5	23	70	19	15	32	24	34	7
6:55495418:55542140	-	6	189,64,149,96,108,81	ENSG00000146151	ENST00000274901	7,6,5,4,3,2	29	82	0	2	32	44	28	6
13:60439687:60467379	+	4	85,62,161,142	ENSG00000083544	ENST00000196169	2,3,4,5	23	69	9	11	34	30	36	10
5:57246299:57251141	+	4	185,141,168,188	ENSG00000062194	ENST00000424459	8,9,10,11	19	62	18	6	33	37	41	6
1:66891153:66905375	-	3	113,185,175	ENSG00000152763	ENST00000371026	4,3,2	22	57	7	8	40	35	40	10
2:54982514:54987698	-	2	139,208	ENSG00000115310	ENST00000394609	3,2	13	58	19	16	37	35	33	7
9:33953284:33963791	-	4	190,68,53,66	ENSG00000137073	ENST00000379238	12,11,10,9	28	92	18	14	24	19	21	0
15:85113872:85121014	+	5	165,49,136,199,218	ENSG00000073417	ENST00000310298	15,16,17,18,19	31	49	14	0	33	42	36	10
10:100923974:100926019	+	2	998,71	ENSG00000119906	ENST00000238961	5,6	30	42	18	3	43	29	49	0
2:206279539:206297373	+	3	53,109,128	ENSG00000204186	ENST00000374423	2,3,4	29	57	10	0	45	40	17	12
6:161048615:161049979	+	1	1364	ENSG00000085511	ENST00000366919	3	12	50	15	13	24	43	50	3
1:51402434:51408332	-	4	91,114,204,198	ENSG00000085832	ENST00000371733	18,17,16,15	32	61	10	6	25	35	37	3
1:59321535:59378837	+	4	215,112,152,89	ENSG00000172456	ENST00000371218	2,3,4,5	14	58	18	23	20	28	25	18
16:3850296:3851009	-	1	713	ENSG00000005339	ENST00000262367	2	11	54	16	5	20	47	40	9
2:210153494:210154611	-	1	1117	ENSG00000144445	ENST00000281772	2	23	48	19	11	30	31	28	12
6:138943512:138944622	-	3	64,163,125	ENSG00000135597	ENST00000450536	7,6,5	18	72	20	5	27	30	11	18
9:33971650:33973237	-	2	104,55	ENSG00000137073	ENST00000379238	8,7	11	19	66	36	31	9	12	17
12:108652271:108654410	-	2	146,105	ENSG00000110880	ENST00000261401	8,7	17	38	28	11	28	18	28	32
5:108348398:108367953	-	3	132,258,123	ENSG00000145743	ENST00000359660	4,3,2	16	60	15	5	38	28	27	11
8:140879470:140890769	-	2	167,227	ENSG00000169398	ENST00000522684	4,3	11	54	35	2	16	38	34	10
11:86007541:86031611	-	7	42,107,112,94,103,76,143	ENSG00000073921	ENST00000532317	8,7,6,5,4,3,2	19	58	16	0	34	32	29	11
1:224952669:224974153	+	7	110,140,150,131,153,116,63	ENSG00000185842	ENST00000430092	2,3,4,5,6,7,8	18	46	9	10	24	56	28	7
15:62007307:62013992	-	6	172,107,128,58,81,60	ENSG00000129003	ENST00000249837	13,12,11,10,9,8	51	35	11	0	27	30	43	0
5:79439009:79457018	-	4	140,93,132,157	ENSG00000152413	ENST00000334082	5,4,3,2	33	30	34	7	25	19	48	0
14:102040235:102040673	+	2	175,76	ENSG00000197102	ENST00000360184	63,64	10	33	55	16	38	13	6	23
16:47497398:47515601	+	5	90,139,100,108,81	ENSG00000102893	ENST00000566037	3,4,5,6,7	20	50	18	8	13	44	30	11
3:170136418:170149244	-	3	247,99,159	ENSG00000173889	ENST00000495893	7,6,5	20	62	18	2	31	19	29	13
1:59321535:59346398	+	3	215,112,152	ENSG00000172456	ENST00000413489	2,3,4	16	54	22	17	25	31	23	5
2:238182064:238185287	-	4	122,88,94,107	ENSG00000132323	ENST00000254654	9,8,7,6	24	46	27	8	31	27	17	13
2:202464808:202467689	+	2	171,171	ENSG00000204217	ENST00000374580	2,3	25	65	25	5	21	20	31	0
3:56660730:56673725	-	10	104,104,106,32,125,162,92,73,93,146	ENSG00000163946	ENST00000493960	11,10,9,8,7,6,5,4,3,2	30	51	7	3	28	41	31	0
7:3619079:3642105	+	3	160,107,148	ENSG00000146555	ENST00000404826	2,3,4	13	63	25	3	33	17	23	14
22:45700281:45740538	+	6	97,159,81,166,109,170	ENSG00000130638	ENST00000381061	3,4,5,6,7,8	26	75	6	4	20	33	26	0
14:22909482:22911403	-	2	113,76	ENSG00000100461	ENST00000359890	3,2	11	18	69	33	25	7	6	19
8:37870419:37877551	-	3	109,808,443	ENSG00000156675	ENST00000287263	4,3,2	33	45	23	4	24	30	25	4
1:117402185:117405645	+	2	256,97	ENSG00000198162	ENST00000356554	2,3	11	60	14	5	29	29	39	0
1:65364634:65366196	+	3	151,50,149	ENSG00000116675	ENST00000494710	2,3,4	22	58	21	3	21	30	14	17
21:29321220:29329693	+	3	294,1335,207	ENSG00000156273	ENST00000286800	2,3,4	19	45	16	2	29	39	31	5
3:18378169:18420991	-	8	156,213,455,112,124,127,177,235	ENSG00000182568	ENST00000338745	9,8,7,6,5,4,3,2	11	49	22	15	19	32	32	6
8:130152735:130180880	-	6	70,101,87,76,86,130	ENSG00000153317	ENST00000357668	14,13,12,11,10,9	31	27	21	5	22	34	39	7
3:169976945:169988359	+	5	106,205,93,61,120	ENSG00000008952	ENST00000337002	3,4,5,6,7	21	50	6	12	14	40	42	0
6:75702644:75703072	+	1	428	ENSG00000112701	ENST00000370010	18	18	53	10	0	33	36	32	2
10:32451591:32474023	+	8	330,93,84,21,33,167,62,57	ENSG00000216937	ENST00000476558	2,3,4,5,6,7,8,9	17	57	16	0	27	29	27	7
2:178535731:178542361	+	5	97,331,1193,63,140	ENSG00000237298	ENST00000419746	3,4,5,6,7	17	52	14	6	18	49	21	3
4:128992166:129003876	-	4	71,66,123,136	ENSG00000151466	ENST00000281142	9,8,7,6	19	54	10	0	29	27	31	8
7:92294888:92327900	+	4	278,298,183,118	ENSG00000001629	ENST00000265742	2,3,4,5	20	56	19	7	36	13	21	6
9:83678440:83686155	-	4	159,263,116,152	ENSG00000135018	ENST00000376395	5,4,3,2	20	47	14	7	23	33	26	7
1:41070594:41075451	-	2	127,233	ENSG00000010803	ENST00000397174	7,6	13	46	26	3	23	18	30	17
15:29761138:29773357	-	6	148,169,104,277,103,125	ENSG00000104067	ENST00000346128	8,7,6,5,4,3	14	51	9	2	30	31	36	3
18:36026899:36033837	-	5	176,127,98,107,130	ENSG00000141425	ENST00000590898	7,6,5,4,3	26	39	12	0	23	38	31	7
4:51863436:51891851	+	5	71,115,92,677,92	ENSG00000109184	ENST00000509376	2,3,4,5,6	16	71	11	0	20	32	22	4
7:5287805:5287985	+	1	180	ENSG00000164638	ENST00000434816	2	4	0	90	42	10	2	0	28
Y:2953908:2961646	+	2	89,573	ENSG00000067646	ENST00000383052	2,3	20	0	23	16	33	41	41	0
18:34093464:34130020	-	4	133,113,112,150	ENSG00000101746	ENST00000261592	5,4,3,2	23	46	12	9	27	26	18	12
9:96522505:96565483	-	11	98,160,139,231,88,63,67,77,93,76,91	ENSG00000081377	ENST00000474602	12,11,10,9,8,7,6,5,4,3,2	27	22	10	5	24	42	43	0
10:94030682:94032252	+	1	1570	ENSG00000138193	ENST00000260766	2	24	42	13	4	19	33	34	3
5:137985256:137988315	-	3	133,156,42	ENSG00000031003	ENST00000033079	10,9,8	8	32	25	27	27	18	9	25
7:23611170:23611553	+	1	383	ENSG00000169193	ENST00000307471	3	22	60	6	0	23	21	29	9
10:126970701:127000307	+	9	84,41,56,97,149,136,158,82,136	ENSG00000150760	ENST00000280333	2,3,4,5,6,7,8,9,10	20	42	27	4	26	26	21	3
12:1027747:1028572	+	1	825	ENSG00000082805	ENST00000543086	2	19	56	10	12	22	23	20	6
3:111913318:111920419	+	3	384,144,138	ENSG00000144824	ENST00000393923	4,5,6	23	53	4	12	21	14	30	10
12:32598496:32611283	+	6	90,146,157,139,59,147	ENSG00000139132	ENST00000534526	5,6,7,8,9,10	25	36	9	8	19	29	34	6
17:281767:327579	-	4	87,130,144,113	ENSG00000181031	ENST00000618002	5,4,3,2	22	31	9	7	15	28	31	23
14:21230318:21234229	-	3	48,76,277	ENSG00000092199	ENST00000336053	4,3,2	13	52	14	6	27	23	20	10
2:190900563:190931637	+	11	130,80,164,59,33,59,67,51,177,132,93	ENSG00000115419	ENST00000320717	4,5,6,7,8,9,10,11,12,13,14	23	35	8	7	35	18	34	4
2:45546731:45562756	-	5	108,91,158,108,104	ENSG00000068784	ENST00000263736	14,13,12,11,10	21	38	23	5	25	26	24	2
4:55411613:55417985	+	3	226,176,183	ENSG00000134851	ENST00000381334	2,3,4	18	33	14	5	20	39	32	2
14:21392149:21392253	-	1	104	ENSG00000199436	ENST00000362566	1	0	0	128	26	0	0	0	8
2:32377587:32395593	+	5	182,138,194,112,83	ENSG00000115760	ENST00000421745	2,3,4,5,6	15	46	12	5	29	16	30	9
5:10415487:10417404	+	2	182,135	ENSG00000145495	ENST00000449913	20,21	17	48	13	11	20	22	22	9
5:59180594:59215968	-	4	50,74,37,192	ENSG00000113448	ENST00000340635	5,4,3,2	12	59	10	9	24	18	21	9
X:80288905:80310233	-	4	152,108,147,155	ENSG00000278530	ENST00000614414	5,4,3,2	20	40	6	4	16	32	42	2
2:190659157:190673152	+	3	838,134,52	ENSG00000138386	ENST00000409581	2,3,4	14	53	22	11	12	22	19	8
4:105424195:105456745	-	6	127,87,120,54,45,65	ENSG00000138777	ENST00000341695	7,6,5,4,3,2	17	57	0	14	17	25	19	12
20:2964271:2965202	+	2	79,342	ENSG00000132670	ENST00000380393	8,9	12	72	9	0	22	23	22	0
10:15816834:15847943	-	8	81,71,80,74,115,174,61,80	ENSG00000148481	ENST00000477891	9,8,7,6,5,4,3,2	18	43	12	12	20	18	27	9
16:53873785:53888951	+	3	80,144,120	ENSG00000140718	ENST00000471389	5,6,7	13	42	19	9	15	13	27	21
21:15762890:15766141	+	2	78,145	ENSG00000155313	ENST00000285679	2,3	12	27	22	16	28	22	21	10
6:18236451:18258405	-	7	149,136,189,121,95,110,102	ENSG00000124795	ENST00000397239	9,8,7,6,5,4,3	27	51	8	3	17	23	22	7
7:158788003:158799072	-	5	90,73,77,135,42	ENSG00000117868	ENST00000251527	6,5,4,3,2	13	39	14	19	22	17	23	11
1:224952669:225007544	+	9	110,140,150,131,153,116,63,145,132	ENSG00000185842	ENST00000430092	2,3,4,5,6,7,8,9,10	24	32	11	5	24	27	26	8
2:30525586:30533314	+	2	169,199	ENSG00000172954	ENST00000466477	2,3	21	62	8	3	23	18	22	0
11:85996825:86003451	-	4	104,137,124,86	ENSG00000073921	ENST00000532317	12,11,10,9	17	48	17	12	25	21	14	0
20:35716739:35725155	-	4	66,138,153,118	ENSG00000131051	ENST00000463004	9,8,7,6	17	43	18	0	26	17	11	22
8:37877108:37877551	-	1	443	ENSG00000156675	ENST00000287263	2	18	31	17	22	21	19	17	9
11:8413494:8464822	-	9	198,86,113,76,85,89,139,105,114	ENSG00000130413	ENST00000447869	11,10,9,8,7,6,5,4,3	15	39	8	0	22	35	23	11
14:91481575:91485730	-	2	618,99	ENSG00000100796	ENST00000554684	4,3	13	36	20	10	27	17	21	9
1:70292387:70315566	-	6	162,132,145,67,46,86	ENSG00000118454	ENST00000370944	9,8,7,6,5,4	18	38	13	13	29	16	23	3
6:35619095:35642843	-	4	115,143,145,124	ENSG00000096060	ENST00000539068	5,4,3,2	8	53	4	0	10	32	37	9
18:12999420:13019206	+	8	168,126,176,53,121,149,136,125	ENSG00000101639	ENST00000506447	2,3,4,5,6,7,8,9	17	49	14	0	13	25	28	6
20:41092471:41101353	+	5	116,122,123,188,145	ENSG00000198900	ENST00000361337	9,10,11,12,13	15	45	23	0	18	19	28	4
1:31915894:31919658	-	2	93,689	ENSG00000184007	ENST00000344035	3,2	21	37	8	10	24	18	24	9
14:30935162:30956242	-	6	142,130,174,82,74,104	ENSG00000196792	ENST00000355683	7,6,5,4,3,2	25	42	13	0	12	35	24	0
3:31576395:31580096	+	2	109,288	ENSG00000163527	ENST00000453168	2,3	18	48	7	0	25	25	17	11
14:21503172:21503881	-	2	405,218	ENSG00000165819	ENST00000298717	3,2	15	50	11	0	21	31	22	0
4:3086938:3107423	+	5	84,121,60,80,139	ENSG00000197386	ENST00000355072	2,3,4,5,6	16	43	10	3	28	21	27	2
11:18291441:18292976	-	2	578,78	ENSG00000110756	ENST00000396253	15,14	20	39	13	5	18	21	22	11
12:111552279:111555919	-	4	151,72,60,37	ENSG00000204842	ENST00000389153	5,4,3,2	16	37	21	9	38	18	10	0
1:114463103:114464388	-	3	133,145,119	ENSG00000197323	ENST00000358465	4,3,2	8	38	14	23	17	15	20	13
15:65752378:65761438	-	3	250,333,79	ENSG00000174485	ENST00000443035	4,3,2	14	44	5	9	11	40	22	3
1:40189054:40202614	+	4	155,82,133,203	ENSG00000117000	ENST00000372771	2,3,4,5	19	44	23	4	19	14	24	0
22:45689711:45740538	+	8	192,83,97,159,81,166,109,170	ENSG00000130638	ENST00000252934	2,3,4,5,6,7,8,9	19	48	2	4	11	31	28	4
9:93471140:93498886	+	4	247,83,129,97	ENSG00000048828	ENST00000277165	2,3,4,5	27	34	14	0	21	28	17	6
10:15833629:15847943	-	6	80,74,115,174,61,80	ENSG00000148481	ENST00000477891	7,6,5,4,3,2	20	42	14	0	17	26	20	6
14:22906194:22911403	-	4	174,48,113,76	ENSG00000100461	ENST00000359890	5,4,3,2	16	45	21	0	14	25	20	4
4:76134174:76144473	-	3	188,144,84	ENSG00000138750	ENST00000507257	4,3,2	16	26	12	8	18	35	22	8
5:73074741:73077493	+	2	112,156	ENSG00000157107	ENST00000430046	20,21	2	19	45	13	14	3	5	44
8:140830471:140890769	-	6	55,63,80,88,167,227	ENSG00000169398	ENST00000522684	8,7,6,5,4,3	13	35	16	0	19	37	25	0
12:27714779:27724186	+	4	41,168,61,140	ENSG00000061794	ENST00000081029	2,3,4,5	23	44	21	6	11	18	18	3
2:213310058:213375119	+	6	119,138,108,118,70,110	ENSG00000144451	ENST00000272898	4,5,6,7,8,9	19	36	11	0	26	27	21	4
4:37631384:37638504	-	3	139,237,58	ENSG00000181826	ENST00000314117	6,5,4	22	33	13	10	21	23	17	5
7:24620051:24650712	+	5	169,119,153,153,228	ENSG00000105926	ENST00000396475	2,3,4,5,6	27	43	6	0	25	25	15	3
20:32366383:32369123	+	2	84,111	ENSG00000171456	ENST00000542461	2,3	8	11	45	56	9	0	0	14
6:55514047:55542140	-	4	149,96,108,81	ENSG00000146151	ENST00000274901	5,4,3,2	18	43	9	0	25	14	21	13
15:67231813:67236820	-	4	84,90,97,191	ENSG00000103591	ENST00000261880	5,4,3,2	18	46	4	0	16	21	31	6
17:59731420:59738947	+	4	102,136,91,111	ENSG00000062716	ENST00000262291	2,3,4,5	14	36	19	3	16	23	20	11
3:108647942:108672656	+	8	170,45,26,166,96,128,69,97	ENSG00000198919	ENST00000361582	16,17,18,19,20,21,22,23	13	35	6	0	26	32	30	0
4:139125163:139139497	-	3	166,238,85	ENSG00000109381	ENST00000394235	4,3,2	21	40	5	5	16	31	19	5
6:116689319:116692392	+	3	134,102,100	ENSG00000196911	ENST00000413340	3,4,5	10	43	18	10	21	15	9	16
10:179993:221356	+	3	135,160,162	ENSG00000015171	ENST00000397962	2,3,4	12	34	22	6	11	19	18	17
1:59339957:59378837	+	3	112,152,89	ENSG00000172456	ENST00000634606	2,3,4	15	41	12	9	16	9	23	14
1:83911164:83947282	-	11	199,83,136,74,148,95,159,165,217,413,159	ENSG00000137941	ENST00000472688	12,11,10,9,8,7,6,5,4,3,2	11	50	0	0	17	32	29	0
14:49825866:49831361	-	6	89,64,192,209,78,63	ENSG00000165525	ENST00000298310	16,15,14,13,12,11	17	28	8	2	25	26	20	12
18:9583116:9595102	-	7	159,66,108,147,143,107,85	ENSG00000154845	ENST00000400555	9,8,7,6,5,4,3	18	42	8	10	31	12	12	4
X:24172714:24179770	+	3	86,117,588	ENSG00000005889	ENST00000379188	2,3,4	6	67	4	0	15	21	11	13
1:23030468:23050520	+	2	166,134	ENSG00000004487	ENST00000356634	2,3	12	30	11	9	28	12	18	16
4:1900625:1935262	+	6	626,163,167,483,145,119	ENSG00000109685	ENST00000508803	2,3,4,5,6,7	17	33	16	0	27	17	21	5
11:66639699:66640123	+	1	424	ENSG00000248643	ENST00000421355	2	8	88	2	0	22	2	5	8
18:56756582:56758953	+	2	770,89	ENSG00000091157	ENST00000357574	15,16	23	36	11	0	12	23	20	10
3:56592969:56594028	+	3	132,251,85	ENSG00000180376	ENST00000394672	8,9,10	19	46	13	0	12	19	26	0
12:69251128:69262562	+	8	210,104,146,174,505,116,154,190	ENSG00000111605	ENST00000435070	2,3,4,5,6,7,8,9	6	37	10	18	19	11	12	20
15:63532646:63563008	+	6	61,84,82,83,114,114	ENSG00000140455	ENST00000540797	2,3,4,5,6,7	14	40	13	0	20	26	18	2
16:4332214:4333519	+	2	238,173	ENSG00000126603	ENST00000262366	3,4	24	9	47	8	18	15	5	7
5:74813839:74841679	-	4	180,86,100,135	ENSG00000198780	ENST00000514215	5,4,3,2	21	40	0	3	21	28	20	0
9:85618982:85633374	-	4	149,87,84,713	ENSG00000135049	ENST00000376083	17,16,15,14	8	40	5	15	19	31	15	0
12:12244261:12244655	-	1	394	ENSG00000070018	ENST00000261349	2	13	43	10	7	24	17	18	0
2:232787149:232796221	+	6	180,218,163,189,197,160	ENSG00000204120	ENST00000629305	10,11,12,13,14,15	13	37	10	3	12	24	22	11
2:168063499:168129758	-	6	71,63,30,123,66,49	ENSG00000198648	ENST00000355999	14,13,12,11,10,9	15	61	4	6	8	15	11	11
7:8218304:8236005	-	5	199,124,73,166,96	ENSG00000003147	ENST00000402384	6,5,4,3,2	12	31	19	0	9	23	21	16
9:77214328:77227485	+	7	58,128,107,172,63,133,95	ENSG00000197969	ENST00000376634	10,11,12,13,14,15,16	14	42	4	0	22	20	19	10
15:59030803:59031702	+	1	899	ENSG00000157450	ENST00000348370	2	18	51	0	4	16	18	17	6
1:8541213:8614686	-	4	105,97,106,126	ENSG00000142599	ENST00000337907	8,7,6,5	15	39	14	0	16	16	19	11
2:210104103:210154611	-	3	198,142,1117	ENSG00000144445	ENST00000281772	4,3,2	16	33	8	5	16	27	25	0
8:140735250:140752316	-	6	205,90,101,116,101,85	ENSG00000169398	ENST00000522684	22,21,20,19,18,17	16	30	4	0	15	31	29	5
8:140789473:140890769	-	12	53,31,118,108,78,141,55,63,80,88,167,227	ENSG00000169398	ENST00000522684	14,13,12,11,10,9,8,7,6,5,4,3	15	40	16	0	16	26	17	0
12:120154969:120155719	-	3	71,190,128	ENSG00000089154	ENST00000300648	31,30,29	12	35	16	13	23	20	10	0
19:12928341:12928847	-	3	116,129,93	ENSG00000179115	ENST00000588025	8,7,6	17	36	16	4	21	19	12	4
6:87215902:87218731	+	3	155,79,136	ENSG00000188994	ENST00000369577	2,3,4	7	31	12	14	23	11	14	17
7:5287808:5287985	+	1	177	ENSG00000164638	ENST00000396872	2	0	0	71	34	5	0	0	18
2:190900563:190910321	+	4	130,80,164,59	ENSG00000115419	ENST00000320717	4,5,6,7	12	40	7	0	31	9	21	7
3:107710451:107716849	+	2	171,243	ENSG00000114439	ENST00000415149	4,5	12	42	8	6	13	21	17	8
6:13632369:13644729	-	7	152,122,148,191,109,113,185	ENSG00000010017	ENST00000011619	12,11,10,9,8,7,6	13	48	7	10	22	10	13	4
18:34093464:34105160	-	3	133,113,112	ENSG00000101746	ENST00000261592	5,4,3	8	28	20	7	19	9	25	10
20:35729311:35732135	-	3	54,66,195	ENSG00000131051	ENST00000463004	5,4,3	21	31	18	6	15	15	11	9
2:229858771:229880128	-	2	803,147	ENSG00000153827	ENST00000283943	3,2	14	39	11	3	10	17	29	3
5:180261683:180280608	-	4	139,59,130,169	ENSG00000050748	ENST00000452135	5,4,3,2	10	32	18	0	19	20	27	0
8:140739017:140752316	-	5	90,101,116,101,85	ENSG00000169398	ENST00000522684	21,20,19,18,17	21	37	13	2	18	19	16	0
9:92256679:92269983	-	8	121,145,84,87,195,74,127,99	ENSG00000196305	ENST00000375643	20,19,18,17,16,15,14,13	38	15	2	0	10	22	35	4
7:131375423:131399433	+	5	70,143,89,110,193	ENSG00000128585	ENST00000421797	3,4,5,6,7	18	36	9	8	21	9	21	3
1:172551511:172557794	+	4	115,155,138,151	ENSG00000094975	ENST00000367723	3,4,5,6	12	46	11	0	6	24	18	7
1:243545509:243573048	-	4	88,215,129,123	ENSG00000117020	ENST00000336199	11,10,9,8	16	31	21	0	14	22	11	9
13:32535768:32537027	-	1	1259	ENSG00000244754	ENST00000505213	2	7	25	27	0	30	15	20	0
5:140440118:140449305	+	4	148,148,234,95	ENSG00000131503	ENST00000616482	4,5,6,7	22	33	11	5	7	20	16	10
1:52493610:52509712	-	4	52,89,178,117	ENSG00000134744	ENST00000257177	7,6,5,4	14	31	10	0	28	11	17	12
20:33619516:33623296	+	2	90,182	ENSG00000078699	ENST00000342704	4,5	7	16	36	23	6	10	4	21
6:154773988:154795139	+	5	84,45,162,154,131	ENSG00000213079	ENST00000367178	2,3,4,5,6	6	44	7	7	19	22	18	0
9:14639895:14680162	-	6	117,139,112,99,199,130	ENSG00000175893	ENST00000380916	8,7,6,5,4,3	16	39	8	8	16	21	15	0
22:38494629:38501280	-	7	173,161,142,66,134,100,151	ENSG00000100201	ENST00000396821	8,7,6,5,4,3,2	15	35	18	0	21	17	12	4
3:50108069:50108304	+	2	78,73	ENSG00000003756	ENST00000347869	13,14	0	3	70	38	0	0	0	11
6:82214226:82214829	-	1	603	ENSG00000005700	ENST00000306270	12	14	28	10	8	20	22	14	6
11:92352095:92355404	+	1	3309	ENSG00000165323	ENST00000409404	1	0	50	23	10	4	11	23	0
1:46055794:46080750	-	6	177,143,126,181,99,109	ENSG00000117461	ENST00000262741	7,6,5,4,3,2	11	38	8	0	18	17	25	4
2:61522610:61533903	-	3	73,102,132	ENSG00000082898	ENST00000401558	4,3,2	9	23	22	7	14	9	12	25
3:114350273:114351878	-	1	1605	ENSG00000181722	ENST00000462705	11	25	28	27	0	17	11	9	4
4:107682014:107701285	-	4	119,139,236,115	ENSG00000138801	ENST00000265174	5,4,3,2	11	37	13	5	14	17	21	3
4:87195323:87195690	-	1	367	ENSG00000145332	ENST00000273963	2	11	34	16	2	24	15	19	0
8:18765448:18804898	-	5	90,59,113,81,195	ENSG00000156011	ENST00000327040	9,8,7,6,5	17	29	13	11	19	12	12	8
9:112574056:112575251	+	1	1195	ENSG00000165185	ENST00000337530	2	11	29	14	0	19	13	26	9
5:123545416:123575963	+	5	425,41,70,149,235	ENSG00000151292	ENST00000345990	2,3,4,5,6	13	48	6	3	10	29	11	0
18:9583116:9595153	-	7	159,66,108,147,143,107,136	ENSG00000154845	ENST00000400556	9,8,7,6,5,4,3	21	44	7	0	11	16	20	0
2:226864603:226914351	+	5	523,133,89,57,144	ENSG00000144468	ENST00000341329	2,3,4,5,6	19	41	9	7	10	20	9	4
10:48401611:48410168	+	4	171,130,59,139	ENSG00000107643	ENST00000395611	2,3,4,5	16	35	14	0	17	11	25	0
17:12054888:12113360	+	6	103,175,120,120,52,128	ENSG00000065559	ENST00000353533	2,3,4,5,6,7	4	31	11	5	22	27	14	4
17:42498923:42501304	+	3	119,217,108	ENSG00000033627	ENST00000393829	15,16,17	15	27	10	0	24	22	20	0
20:58438944:58441083	+	2	81,177	ENSG00000124164	ENST00000475243	4,5	7	21	14	20	13	19	12	12
7:66240324:66286709	+	2	946,199	ENSG00000169902	ENST00000304842	2,3	18	32	6	0	19	15	25	3
8:18011236:18011827	+	2	130,161	ENSG00000078674	ENST00000325083	33,34	8	23	0	11	31	22	16	7
9:33986759:34017189	-	5	78,154,111,78,140	ENSG00000137073	ENST00000379238	6,5,4,3,2	14	35	5	5	15	21	20	3
2:20307977:20327378	-	5	94,271,170,188,69	ENSG00000055917	ENST00000361078	6,5,4,3,2	11	40	6	0	12	24	21	3
6:79042842:79060818	-	3	161,99,151	ENSG00000146247	ENST00000275034	7,6,5	6	37	13	11	11	8	23	8
11:120474559:120477526	+	5	76,168,88,87,80	ENSG00000196914	ENST00000356641	31,32,33,34,35	8	30	17	0	15	15	23	8
17:46170854:46172232	-	1	1378	ENSG00000120071	ENST00000574590	2	5	32	13	9	16	22	14	5
3:158122102:158123991	+	2	196,126	ENSG00000174891	ENST00000480820	2,3	16	34	8	14	12	9	11	12
9:111533738:111534353	+	2	127,93	ENSG00000173258	ENST00000358151	4,5	0	9	33	29	7	4	8	26
9:33960825:33973237	-	4	53,66,104,55	ENSG00000137073	ENST00000379238	10,9,8,7	11	23	9	3	27	14	21	8
15:63696123:63716473	-	6	216,269,52,121,313,172	ENSG00000103657	ENST00000443617	27,26,25,24,23,22	7	35	9	0	16	28	20	0
3:107710451:107733023	+	4	171,243,196,68	ENSG00000114439	ENST00000415149	4,5,6,7	12	41	9	3	8	19	23	0
3:63912587:63913225	+	2	336,69	ENSG00000163635	ENST00000474112	3,4	6	30	36	8	5	9	7	14
5:168488601:168497348	+	6	135,189,109,101,122,121	ENSG00000113643	ENST00000231572	2,3,4,5,6,7	14	36	7	0	15	23	18	2
6:138333969:138335188	+	1	1219	ENSG00000112379	ENST00000251691	33	23	33	11	0	13	23	12	0
7:30550635:30562128	-	2	146,663	ENSG00000196295	ENST00000434399	3,2	14	22	12	5	22	28	12	0
12:100282942:100298175	+	3	205,158,145	ENSG00000136021	ENST00000549687	2,3,4	16	36	2	0	15	21	19	5
1:243415701:243426558	+	3	128,109,132	ENSG00000054282	ENST00000366541	14,15,16	14	31	20	11	17	11	7	3
17:31155982:31169997	+	4	144,84,191,107	ENSG00000196712	ENST00000487476	2,3,4,5	14	37	17	2	9	17	18	0
5:154033790:154034967	-	3	93,100,224	ENSG00000055147	ENST00000351797	4,3,2	14	33	6	2	5	28	20	6
11:120473049:120477526	+	6	78,76,168,88,87,80	ENSG00000196914	ENST00000356641	30,31,32,33,34,35	6	32	14	13	19	12	12	5
1:151315572:151316509	-	1	937	ENSG00000143393	ENST00000368874	2	11	42	8	0	9	20	16	7
14:88416710:88437903	+	8	134,473,67,116,54,78,55,66	ENSG00000042317	ENST00000045347	5,6,7,8,9,10,11,12	7	49	9	6	3	8	31	0
21:36247516:36248568	+	2	112,189	ENSG00000142197	ENST00000399151	20,21	18	22	8	8	31	6	13	7
11:77619605:77625818	-	4	90,174,108,102	ENSG00000074201	ENST00000525428	6,5,4,3	12	31	4	6	23	13	18	5
2:32377587:32406557	+	8	182,138,194,112,83,223,161,59	ENSG00000115760	ENST00000421745	2,3,4,5,6,7,8,9	8	40	10	5	16	8	22	3
3:146121111:146124229	-	2	137,92	ENSG00000152952	ENST00000282903	3,2	21	17	14	0	25	11	24	0
1:1223243:1223968	-	2	114,137	ENSG00000078808	ENST00000360001	4,3	9	25	28	0	32	2	5	10
22:45689711:45702847	+	4	192,83,97,159	ENSG00000130638	ENST00000252934	2,3,4,5	8	32	4	0	9	24	29	5
3:17009673:17014911	+	2	2487,204	ENSG00000154822	ENST00000615277	2,3	6	34	7	0	18	15	16	15
4:86764592:86767976	+	4	132,94,86,160	ENSG00000163629	ENST00000427191	24,25,26,27	6	56	3	0	16	15	15	0
7:155665174:155680908	+	4	79,49,77,319	ENSG00000184863	ENST00000287912	2,3,4,5	11	46	11	3	7	14	14	5
1:149655698:149669310	+	6	210,236,118,126,52,122	ENSG00000277147	ENST00000610578	3,4,5,6,7,8	12	29	12	3	7	22	25	0
1:8655972:8656441	-	1	469	ENSG00000142599	ENST00000337907	3	16	35	10	0	7	24	18	0
5:13911385:13931244	-	11	108,216,123,108,114,177,138,222,161,85,135	ENSG00000039139	ENST00000265104	12,11,10,9,8,7,6,5,4,3,2	14	24	12	6	12	12	21	9
8:37765525:37766355	+	3	108,36,76	ENSG00000147471	ENST00000328195	2,3,4	7	10	41	9	8	10	6	19
11:34071725:34076642	+	4	63,87,239,83	ENSG00000135387	ENST00000341394	3,4,5,6	13	25	9	0	19	17	19	7
12:122340752:122341697	-	1	945	ENSG00000130779	ENST00000302528	9	14	37	12	0	16	19	11	0
19:11415936:11417059	-	3	212,49,224	ENSG00000205517	ENST00000563726	5,4,3	8	12	24	12	20	9	13	11
5:136147831:136154163	+	2	75,572	ENSG00000113658	ENST00000545279	2,3	11	32	9	6	19	12	12	8
5:58988492:58993465	-	5	100,165,99,173,94	ENSG00000113448	ENST00000340635	11,10,9,8,7	21	25	8	4	18	9	24	0
11:118581245:118584644	+	4	264,180,206,165	ENSG00000095139	ENST00000359415	3,4,5,6	12	13	5	0	22	31	17	8
1:26942659:26943065	+	2	117,195	ENSG00000090273	ENST00000321265	5,6	15	28	12	0	23	9	19	2
13:49167243:49175541	+	5	60,139,54,125,175	ENSG00000102531	ENST00000492622	9,10,11,12,13	6	26	3	17	17	12	19	8
17:51263273:51268904	+	3	113,99,68	ENSG00000011260	ENST00000225298	2,3,4	6	30	7	8	23	8	11	15
17:59353214:59353526	+	1	312	ENSG00000175155	ENST00000312655	2	27	36	8	4	12	8	9	4
2:168161786:168182090	-	4	56,142,109,113	ENSG00000198648	ENST00000355999	5,4,3,2	9	21	10	19	15	14	13	7
5:36953617:36976402	+	8	143,166,128,100,152,161,97,627	ENSG00000164190	ENST00000282516	2,3,4,5,6,7,8,9	16	20	31	4	11	11	15	0
7:103025062:103029418	-	4	168,110,149,68	ENSG00000161040	ENST00000379305	6,5,4,3	15	28	12	6	9	16	17	5
7:39987598:39988258	+	1	660	ENSG00000065883	ENST00000181839	2	10	43	0	0	9	22	24	0
8:104093470:104148848	+	2	173,242	ENSG00000176406	ENST00000626043	22,23	8	44	3	0	9	18	18	8
1:117402185:117466427	+	7	256,97,119,81,95,124,94	ENSG00000198162	ENST00000356554	2,3,4,5,6,7,8	13	26	12	3	14	24	12	3
18:33607593:33683568	+	8	83,3,109,109,122,118,120,164	ENSG00000141431	ENST00000592288	2,3,4,5,6,7,8,9	8	34	0	0	10	22	33	0
3:195688532:195689438	+	2	265,100	ENSG00000242086	ENST00000600527	5,6	11	5	12	0	21	30	20	8
15:80098415:80122800	+	4	163,171,109,101	ENSG00000086666	ENST00000261749	2,3,4,5	14	21	8	0	18	21	24	0
16:68121986:68126610	+	2	1135,163	ENSG00000072736	ENST00000553077	2,3	6	25	25	12	10	10	13	5
3:170145422:170149244	-	2	99,159	ENSG00000173889	ENST00000495893	6,5	18	45	3	0	19	7	14	0
7:24620051:24680520	+	11	169,119,153,153,228,132,100,69,162,203,129	ENSG00000105926	ENST00000396475	2,3,4,5,6,7,8,9,10,11,12	10	28	10	0	16	23	16	3
1:155675009:155679512	-	3	87,199,104	ENSG00000163374	ENST00000368339	5,4,3	22	12	9	0	22	17	19	4
13:50927406:50949505	+	8	72,108,77,115,74,106,82,43	ENSG00000136104	ENST00000336617	2,3,4,5,6,7,8,9	9	33	4	7	23	10	14	5
14:33215181:33215587	+	2	245,51	ENSG00000151322	ENST00000357798	2,3	12	16	22	7	12	17	9	10
1:95143890:95173889	+	5	166,90,59,95,74	ENSG00000152078	ENST00000370203	2,3,4,5,6	4	46	0	0	27	17	11	0
21:15014343:15043574	-	2	123,80	ENSG00000180530	ENST00000318948	3,2	0	10	28	16	11	9	6	25
2:8943186:8958642	-	2	78,146	ENSG00000143797	ENST00000305997	3,2	2	6	38	31	10	0	4	14
14:96833466:96860735	+	10	165,56,70,88,109,93,133,121,59,179	ENSG00000100749	ENST00000216639	2,3,4,5,6,7,8,9,10,11	8	13	7	12	14	21	26	3
15:89113724:89116521	+	2	100,200	ENSG00000140526	ENST00000569411	2,3	12	37	17	0	15	6	7	10
18:79096475:79154555	+	6	174,151,114,109,59,52	ENSG00000166377	ENST00000586366	2,3,4,5,6,7	10	28	3	11	14	21	17	0
2:169872235:169878574	+	4	140,159,144,50	ENSG00000144357	ENST00000272793	2,3,4,5	10	33	6	0	22	12	6	15
2:190895151:190910321	+	6	97,122,130,80,164,59	ENSG00000115419	ENST00000320717	2,3,4,5,6,7	13	32	11	0	19	12	17	0
2:39336919:39337581	-	2	48,56	ENSG00000011566	ENST00000263881	6,5	10	42	14	0	15	6	17	0
3:47097954:47106120	-	4	127,98,78,124	ENSG00000181555	ENST00000445387	7,6,5,4	14	39	4	0	18	13	14	2
X:150793690:150816078	-	5	66,84,69,75,72	ENSG00000102181	ENST00000346693	8,7,6,5,4	10	24	16	12	15	11	8	8
10:110596397:110598290	+	2	153,152	ENSG00000108055	ENST00000361804	19,20	0	17	18	18	9	8	16	17
18:54277702:54287411	+	5	153,237,179,92,131	ENSG00000101751	ENST00000579534	4,5,6,7,8	11	27	8	7	14	16	20	0
20:63775677:63790790	-	2	285,970	ENSG00000130584	ENST00000245663	3,2	15	27	9	2	11	20	19	0
6:100798712:100805880	-	4	126,142,205,121	ENSG00000112249	ENST00000369162	8,7,6,5	11	33	3	4	20	21	11	0
1:93876267:93877862	-	1	1595	ENSG00000067334	ENST00000436063	2	9	31	2	2	12	17	29	0
10:101792838:101810314	-	9	105,86,175,614,159,285,99,172,131	ENSG00000198408	ENST00000361464	12,11,10,9,8,7,6,5,4	7	26	6	0	23	13	26	0
11:86011029:86031611	-	6	107,112,94,103,76,143	ENSG00000073921	ENST00000532317	7,6,5,4,3,2	10	34	3	0	13	21	20	0
17:319419:327579	-	3	130,144,113	ENSG00000181031	ENST00000618002	4,3,2	18	21	8	4	17	7	6	20
21:39206107:39212707	-	4	167,153,144,42	ENSG00000185658	ENST00000333229	37,36,35,34	0	38	0	0	18	20	25	0
5:65988634:66014725	+	6	48,198,118,79,90,57	ENSG00000112851	ENST00000284037	2,3,4,5,6,7	18	39	4	0	13	14	13	0
6:136388392:136389517	-	2	118,164	ENSG00000135525	ENST00000617204	5,4	20	32	0	0	9	15	25	0
15:49235850:49292537	+	5	91,147,99,153,211	ENSG00000156958	ENST00000327171	4,5,6,7,8	14	22	5	4	17	24	14	0
15:58912562:58913696	-	2	48,198	ENSG00000137776	ENST00000380516	5,4	14	28	10	10	13	4	16	5
2:32414768:32416163	+	1	1395	ENSG00000115760	ENST00000421745	10	11	24	16	0	8	23	11	7
15:32526812:32533368	-	4	166,170,156,174	ENSG00000223509	ENST00000454486	5,4,3,2	12	19	10	4	14	19	15	6
2:37316236:37317179	-	1	943	ENSG00000115825	ENST00000379066	2	21	22	6	0	25	7	10	8
9:135850136:135883078	-	6	97,140,142,81,162,263	ENSG00000130559	ENST00000389532	7,6,5,4,3,2	12	15	21	5	15	18	11	2
19:40736985:40737769	+	2	102,72	ENSG00000086544	ENST00000263370	5,6	2	5	32	25	8	4	6	16
2:58198593:58232112	-	6	69,97,101,57,61,59	ENSG00000115392	ENST00000403295	7,6,5,4,3,2	8	35	5	2	23	9	13	3
3:111112029:111126335	+	4	342,297,118,152	ENSG00000177707	ENST00000485303	2,3,4,5	9	42	2	0	14	10	16	5
5:77463094:77464809	-	2	132,49	ENSG00000164253	ENST00000296679	4,3	0	4	55	15	0	0	3	21
12:120782654:120784593	-	3	113,79,120	ENSG00000157837	ENST00000353487	6,5,4	14	20	9	9	14	10	21	0
1:243613670:243695716	-	6	69,66,132,145,112,126	ENSG00000117020	ENST00000336199	7,6,5,4,3,2	11	28	6	11	7	14	20	0
1:58506059:58536741	-	6	150,75,129,108,174,229	ENSG00000162600	ENST00000421528	7,6,5,4,3,2	11	20	4	0	13	32	17	0
18:12999420:13030608	+	10	168,126,176,53,121,149,136,125,340,144	ENSG00000101639	ENST00000506447	2,3,4,5,6,7,8,9,10,11	9	31	7	6	12	21	11	0
1:84655831:84671308	-	10	174,137,151,178,76,136,111,213,170,132	ENSG00000117155	ENST00000342203	11,10,9,8,7,6,5,4,3,2	6	23	3	15	19	14	13	4
19:5604582:5604936	-	2	113,150	ENSG00000130254	ENST00000252542	11,10	4	13	24	16	13	5	6	16
22:45689711:45718493	+	5	192,83,97,159,81	ENSG00000130638	ENST00000252934	2,3,4,5,6	13	31	6	0	11	17	19	0
3:57242855:57248351	+	4	59,147,83,159	ENSG00000157500	ENST00000288266	7,8,9,10	10	34	2	8	17	10	13	3
9:83677726:83678599	-	2	235,159	ENSG00000135018	ENST00000376395	6,5	10	24	9	0	5	22	15	11
12:1180539:1190052	+	4	138,141,141,194	ENSG00000082805	ENST00000543086	8,9,10,11	3	24	13	6	4	20	20	5
22:32478980:32479275	+	1	295	ENSG00000100225	ENST00000266087	2	15	36	7	0	18	8	8	3
2:64551442:64553409	+	1	1967	ENSG00000119844	ENST00000238855	2	7	27	3	0	19	15	20	4
3:49967469:49975392	+	3	1279,90,70	ENSG00000004534	ENST00000266022	3,4,5	8	25	6	0	23	10	23	0
8:28713456:28718207	+	2	79,969	ENSG00000012232	ENST00000523149	2,3	11	22	6	0	13	13	27	3
8:60794985:60801593	+	3	142,138,66	ENSG00000171316	ENST00000423902	4,5,6	6	28	7	7	12	17	10	8
10:84371013:84373815	+	2	1456,197	ENSG00000107771	ENST00000372088	2,3	14	39	7	0	8	15	8	3
14:31127784:31133675	-	4	222,837,177,167	ENSG00000092148	ENST00000611816	28,27,26,25	13	24	6	0	10	15	23	3
2:71426459:71427414	+	1	955	ENSG00000075292	ENST00000264447	24	15	29	6	0	13	15	16	0
3:172247532:172251541	+	2	244,282	ENSG00000075420	ENST00000415807	5,6	9	13	29	9	11	2	6	15
7:158759485:158764853	-	5	96,90,49,83,177	ENSG00000117868	ENST00000251527	13,12,11,10,9	27	20	7	4	24	3	9	0
7:35667433:35673278	-	3	155,114,78	ENSG00000122557	ENST00000396081	4,3,2	11	37	10	0	12	9	6	9
8:52212078:52246664	-	6	31,55,108,154,46,79	ENSG00000147488	ENST00000518037	6,5,4,3,2,1	9	30	5	0	16	18	16	0
10:5794884:5800705	-	3	135,100,108	ENSG00000057608	ENST00000380191	4,3,2	12	24	15	6	13	9	10	4
1:12275824:12278038	+	1	2214	ENSG00000048707	ENST00000613099	19	14	25	10	2	6	17	19	0
11:62855291:62855366	-	1	75	ENSG00000276788	ENST00000384147	1	0	0	26	67	0	0	0	0
12:28255580:28307749	+	6	82,44,79,158,204,105	ENSG00000123106	ENST00000545336	4,5,6,7,8,9	6	41	0	4	21	13	8	0
14:70968197:70978648	+	3	46,90,1707	ENSG00000100731	ENST00000554879	4,5,6	0	0	0	0	0	2	91	0
20:62139074:62140944	-	3	123,125,127	ENSG00000101182	ENST00000370873	4,3,2	11	19	9	5	13	14	16	6
4:1225359:1241519	-	4	207,145,155,195	ENSG00000159692	ENST00000382952	5,4,3,2	21	15	16	7	12	20	2	0
5:65988634:65994864	+	3	48,198,118	ENSG00000112851	ENST00000284037	2,3,4	5	27	22	10	12	3	6	8
9:125337017:125337591	+	2	78,371	ENSG00000165219	ENST00000497580	14,15	5	42	6	0	14	12	11	3
X:80707426:80719656	-	5	77,150,94,187,168	ENSG00000165288	ENST00000373275	22,21,20,19,18	17	24	13	3	8	18	8	2
10:115120184:115171292	+	7	84,114,129,209,175,88,256	ENSG00000107518	ENST00000355044	2,3,4,5,6,7,8	11	19	12	0	8	23	13	6
14:54702061:54702580	+	1	519	ENSG00000020577	ENST00000554335	3	17	35	6	0	7	16	11	0
1:52515890:52526373	-	2	164,811	ENSG00000134744	ENST00000257177	3,2	13	26	3	0	15	5	21	9
22:29978441:29998857	+	5	90,117,83,167,97	ENSG00000100330	ENST00000401950	4,5,6,7,8	7	26	9	6	10	11	19	4
3:3777724:3789074	-	4	79,82,199,161	ENSG00000144455	ENST00000470751	5,4,3,2	17	28	0	0	7	28	12	0
7:156826604:156836885	-	3	140,40,73	ENSG00000105983	ENST00000353442	4,3,2	15	35	3	0	11	11	13	4
10:84438511:84477664	+	4	196,84,87,90	ENSG00000107771	ENST00000372088	6,7,8,9	8	29	5	4	16	17	12	0
16:29905787:29906127	+	2	172,49	ENSG00000174939	ENST00000566693	3,4	6	9	30	10	9	4	4	19
17:28122602:28172618	+	6	130,56,107,86,210,102	ENSG00000087095	ENST00000407008	2,3,4,5,6,7	3	27	10	18	11	5	12	5
4:82878729:82881940	-	3	199,124,83	ENSG00000138674	ENST00000348405	4,3,2	9	20	17	4	10	9	15	7
9:86305191:86310017	-	5	48,178,78,114,90	ENSG00000083223	ENST00000277141	24,23,22,21,20	8	28	4	0	15	15	21	0
11:108046269:108054955	+	5	100,177,142,146,81	ENSG00000166266	ENST00000393094	3,4,5,6,7	17	27	0	3	12	12	17	2
11:13413529:13421838	-	4	121,103,286,197	ENSG00000148925	ENST00000278174	6,5,4,3	11	22	4	2	11	14	18	8
14:39179090:39179462	+	2	156,139	ENSG00000100941	ENST00000216832	7,8	15	21	10	9	20	9	6	0
17:47402131:47414919	+	6	72,144,72,45,144,72	ENSG00000178852	ENST00000331493	18,19,20,21,22,23	7	30	0	0	6	24	18	5
20:51674152:51690819	-	4	161,77,76,81	ENSG00000054793	ENST00000338821	11,10,9,8	10	27	9	0	19	15	8	2
4:1900625:1930770	+	5	626,163,167,483,145	ENSG00000109685	ENST00000508803	2,3,4,5,6	17	26	5	3	17	12	10	0
7:66240324:66241270	+	1	946	ENSG00000169902	ENST00000304842	2	8	34	7	0	15	9	17	0
10:50433475:50590247	-	5	81,142,43,91,95	ENSG00000198964	ENST00000429490	6,5,4,3,2	12	18	8	4	10	12	18	7
1:155521099:155521618	-	1	519	ENSG00000116539	ENST00000368346	2	16	28	4	0	11	13	17	0
1:176555406:176557241	+	1	1835	ENSG00000116183	ENST00000367661	2	10	33	7	3	10	12	11	3
12:28305648:28391411	+	5	158,204,105,78,108	ENSG00000123106	ENST00000535520	6,7,8,9,10	6	31	5	0	15	9	18	5
16:80684537:80685129	-	1	592	ENSG00000166446	ENST00000570137	2	10	18	6	3	10	12	20	10
4:127921523:127939997	-	6	248,104,135,109,56,145	ENSG00000164073	ENST00000296468	12,11,10,9,8,7	15	27	13	0	8	14	12	0
7:152309965:152315338	-	3	110,149,201	ENSG00000055609	ENST00000262189	6,5,4	8	24	11	0	11	20	10	5
8:67287954:67302466	-	6	111,277,180,147,157,31	ENSG00000066777	ENST00000262215	7,6,5,4,3,2	8	18	8	2	18	23	12	0
11:18291441:18292019	-	1	578	ENSG00000110756	ENST00000396253	15	11	31	6	0	10	16	9	5
12:45926141:45928859	-	1	2718	ENSG00000139218	ENST00000369367	11	12	19	6	11	13	7	16	4
14:66965190:67058786	+	3	135,43,138	ENSG00000171723	ENST00000315266	8,9,10	12	34	4	0	9	13	10	6
6:116689319:116705160	+	6	134,102,100,95,132,89	ENSG00000196911	ENST00000368564	2,3,4,5,6,7	8	22	5	13	9	16	12	3
17:45475099:45475726	-	1	627	ENSG00000225190	ENST00000430334	4	8	17	7	17	4	16	9	9
2:226864603:226867318	+	2	523,133	ENSG00000144468	ENST00000341329	2,3	8	28	9	0	20	12	10	0
3:37273535:37302332	+	9	66,315,48,57,99,133,188,84,148	ENSG00000144674	ENST00000356847	3,4,5,6,7,8,9,10,11	11	22	4	3	15	15	17	0
6:158580939:158589782	+	4	56,91,122,111	ENSG00000146433	ENST00000367090	3,4,5,6	13	17	7	10	18	15	7	0
10:115461940:115469329	+	3	95,79,158	ENSG00000107518	ENST00000355044	22,23,24	4	22	8	3	11	5	19	14
11:13413529:13445181	-	5	121,103,286,197,158	ENSG00000148925	ENST00000278174	6,5,4,3,2	5	29	5	0	9	18	16	4
15:98707561:98708107	+	1	546	ENSG00000140443	ENST00000268035	2	7	26	4	0	14	17	13	5
20:35713018:35725155	-	6	78,205,66,138,153,118	ENSG00000131051	ENST00000463004	11,10,9,8,7,6	16	20	7	0	0	19	24	0
20:35721739:35725155	-	3	138,153,118	ENSG00000131051	ENST00000463004	8,7,6	6	23	6	0	14	9	19	9
4:139116648:139139497	-	5	159,122,166,238,85	ENSG00000109381	ENST00000511184	6,5,4,3,2	12	22	0	0	12	19	14	7
4:90308243:90313047	+	2	1365,185	ENSG00000184305	ENST00000505073	2,3	4	27	5	0	9	16	15	10
7:105073618:105078963	+	6	59,173,39,231,131,118	ENSG00000005483	ENST00000311117	7,8,9,10,11,12	6	28	7	0	13	22	10	0
10:110885252:110890670	+	4	114,222,98,115	ENSG00000150593	ENST00000393104	6,7,8,9	12	26	5	4	7	17	7	7
12:50427761:50441643	+	7	148,156,76,137,104,111,54	ENSG00000161813	ENST00000293618	2,3,4,5,6,7,8	4	21	0	0	12	21	27	0
1:30992389:30995220	-	2	271,167	ENSG00000134644	ENST00000257075	7,6	13	27	9	0	9	11	16	0
2:121605700:121606180	-	1	480	ENSG00000074054	ENST00000263710	2	6	31	2	2	7	13	19	5
2:23958300:23984831	+	6	55,117,139,107,138,159	ENSG00000173960	ENST00000446425	2,3,4,5,6,7	12	28	0	0	7	18	20	0
2:88801098:88804880	+	1	3782	ENSG00000230006	ENST00000622311	13	8	13	10	10	15	12	13	4
2:8888017:8958642	-	4	56,96,78,146	ENSG00000143797	ENST00000305997	5,4,3,2	9	42	0	0	14	8	12	0
5:109713519:109729513	+	3	255,145,172	ENSG00000112893	ENST00000261483	2,3,4	9	27	5	6	15	10	7	6
7:156756392:156826744	-	6	73,65,69,127,104,140	ENSG00000105983	ENST00000353442	9,8,7,6,5,4	12	31	6	11	11	8	6	0
9:133412298:133412921	-	2	194,144	ENSG00000148300	ENST00000371942	4,3	13	21	7	7	15	14	8	0
16:53155925:53157541	+	1	1616	ENSG00000177200	ENST00000447540	2	10	24	0	0	19	10	21	0
4:128074459:128082305	+	4	59,60,175,141	ENSG00000138709	ENST00000326639	2,3,4,5	15	21	0	0	15	9	20	4
5:14741826:14758598	-	6	96,93,135,171,84,119	ENSG00000154122	ENST00000284268	8,7,6,5,4,3	6	28	9	6	6	9	12	8
6:7181123:7189322	+	4	123,213,90,164	ENSG00000124782	ENST00000379933	3,4,5,6	15	30	10	0	3	12	14	0
X:107840669:107854704	+	2	716,96	ENSG00000080561	ENST00000262843	2,3	13	23	2	0	9	13	22	2
11:118551785:118559864	-	7	67,122,129,94,75,140,80	ENSG00000118096	ENST00000264021	9,8,7,6,5,4,3	5	17	7	0	17	20	14	3
11:85990249:86031611	-	12	129,104,137,124,86,42,107,112,94,103,76,143	ENSG00000073921	ENST00000526033	13,12,11,10,9,8,7,6,5,4,3,2	14	23	5	0	13	15	9	4
14:59726918:59727668	-	1	750	ENSG00000139970	ENST00000267484	3	7	24	9	4	3	13	20	3
2:162183413:162203145	-	9	55,195,70,99,48,125,54,71,105	ENSG00000078098	ENST00000627638	21,20,19,18,17,16,15,14,13	9	19	4	0	18	17	11	5
2:58221941:58232112	-	4	101,57,61,59	ENSG00000115392	ENST00000403295	5,4,3,2	9	27	16	0	15	4	5	7
4:150798080:150817257	-	4	62,134,79,134	ENSG00000198589	ENST00000510413	34,33,32,31	11	21	5	15	13	3	8	7
4:1900625:1904378	+	2	626,163	ENSG00000109685	ENST00000508803	2,3	7	17	0	7	15	16	21	0
5:124701013:124701269	-	1	256	ENSG00000168916	ENST00000504926	2	4	17	32	14	9	0	2	5
10:5785141:5800705	-	5	132,199,135,100,108	ENSG00000057608	ENST00000380191	6,5,4,3,2	8	27	7	2	17	10	11	0
2:108771700:108773046	+	3	171,93,179	ENSG00000153201	ENST00000283195	21,22,23	7	19	4	2	11	10	14	15
2:168691033:168717978	+	4	51,93,129,107	ENSG00000172292	ENST00000305747	5,6,7,8	14	26	16	0	5	5	16	0
2:32377587:32416163	+	9	182,138,194,112,83,223,161,59,1395	ENSG00000115760	ENST00000421745	2,3,4,5,6,7,8,9,10	6	37	4	0	3	14	14	4
4:186706562:186709845	-	1	3283	ENSG00000083857	ENST00000441802	2	4	20	4	0	6	30	18	0
5:32135571:32143880	-	2	115,132	ENSG00000113384	ENST00000265070	3,2	2	4	22	18	9	2	3	22
1:147275353:147285487	+	5	115,154,166,149,164	ENSG00000131778	ENST00000361293	8,9,10,11,12	6	16	6	5	13	12	14	9
1:243545509:243695716	-	10	88,215,129,123,69,66,132,145,112,126	ENSG00000117020	ENST00000336199	11,10,9,8,7,6,5,4,3,2	11	13	5	2	13	20	17	0
14:75046375:75049718	-	1	3343	ENSG00000119684	ENST00000355774	2	8	27	4	0	20	9	13	0
3:155829687:155834041	-	3	216,118,185	ENSG00000169359	ENST00000392845	5,4,3	10	23	12	0	11	12	7	6
3:183643479:183651276	+	2	63,981	ENSG00000114796	ENST00000242810	2,3	12	31	4	4	9	7	14	0
3:47425484:47428670	-	5	127,173,106,221,158	ENSG00000114650	ENST00000428413	8,7,6,5,4	7	19	6	2	15	14	11	7
4:168890921:168916027	+	6	136,99,222,150,95,133	ENSG00000129116	ENST00000261509	11,12,13,14,15,16	23	8	4	10	7	4	25	0
5:65451474:65473952	-	6	146,84,212,169,365,376	ENSG00000049192	ENST00000381055	7,6,5,4,3,2	9	29	3	5	8	22	5	0
9:35295695:35313989	+	3	235,315,91	ENSG00000198722	ENST00000617908	8,9,10	6	30	15	3	6	11	6	4
14:93467670:93497286	+	6	121,146,171,93,56,130	ENSG00000133958	ENST00000256339	2,3,4,5,6,7	13	18	15	0	10	9	12	3
15:76274411:76295737	-	8	83,69,102,111,100,83,82,147	ENSG00000140374	ENST00000557943	9,8,7,6,5,4,3,2	10	17	8	10	10	10	6	9
1:77717866:77725762	-	7	181,46,34,95,173,113,141	ENSG00000077254	ENST00000370794	17,16,15,14,13,12,11	4	26	4	0	16	18	12	0
3:18415110:18420991	-	4	124,127,177,235	ENSG00000182568	ENST00000338745	5,4,3,2	9	24	3	0	16	10	15	3
4:86693586:86701801	+	2	88,561	ENSG00000163629	ENST00000427191	6,7	11	21	10	0	13	15	10	0
7:152220522:152238826	-	9	213,66,110,165,182,105,102,117,120	ENSG00000055609	ENST00000262189	23,22,21,20,19,18,17,16,15	13	18	10	0	9	14	14	2
10:96907264:96907747	+	2	66,80	ENSG00000196233	ENST00000540664	3,4	0	0	40	25	0	0	0	14
13:75560752:75569507	+	4	129,157,86,48	ENSG00000118939	ENST00000618773	2,3,4,5	7	24	5	6	13	10	14	0
18:47865058:47896809	-	5	75,135,194,90,289	ENSG00000175387	ENST00000262160	6,5,4,3,2	8	21	4	5	10	16	12	3
18:79096475:79126375	+	4	174,151,114,109	ENSG00000166377	ENST00000586366	2,3,4,5	5	25	12	0	14	9	14	0
21:37108391:37147603	+	12	55,163,46,124,64,61,85,135,81,113,121,123	ENSG00000182670	ENST00000418766	11,12,13,14,15,16,17,18,19,20,21,22	11	19	9	2	15	13	10	0
6:145804371:145806421	-	1	2050	ENSG00000118496	ENST00000237281	2	10	27	3	2	16	13	5	3
X:10063444:10098579	+	7	110,204,77,80,130,150,74	ENSG00000047644	ENST00000380861	2,3,4,5,6,7,8	21	18	5	0	10	8	11	6
10:7276891:7285954	-	3	98,247,89	ENSG00000198879	ENST00000361972	7,6,5	3	11	28	7	3	3	2	21
16:48553538:48562444	-	2	131,1691	ENSG00000102921	ENST00000262384	3,2	6	23	4	7	6	12	20	0
3:197865422:197875775	+	5	49,108,119,138,78	ENSG00000186001	ENST00000438796	16,17,18,19,20	8	26	8	0	12	12	12	0
6:107503656:107506427	+	2	139,186	ENSG00000112320	ENST00000317357	2,3	14	13	7	7	9	8	8	12
9:96509672:96565483	-	13	117,144,98,160,139,231,88,63,67,77,93,76,91	ENSG00000081377	ENST00000412285	14,13,12,11,10,9,8,7,6,5,4,3,2	24	10	4	0	13	16	11	0
17:31155982:31182665	+	7	144,84,191,107,68,76,158	ENSG00000196712	ENST00000487476	2,3,4,5,6,7,8	8	20	0	0	12	11	26	0
19:2189731:2194577	+	4	64,229,95,63	ENSG00000104885	ENST00000398665	4,5,6,7	11	45	2	0	10	0	0	9
7:33146241:33177591	+	4	123,151,65,114	ENSG00000122507	ENST00000242067	2,3,4,5	8	18	16	5	6	8	8	8
8:97805352:97825153	+	5	112,74,123,99,96	ENSG00000104341	ENST00000619747	2,3,4,5,6	15	11	12	20	10	3	4	2
9:710803:713464	+	1	2661	ENSG00000107104	ENST00000382303	7	8	20	12	3	18	9	7	0
10:110881232:110890670	+	6	303,95,114,222,98,115	ENSG00000150593	ENST00000393104	4,5,6,7,8,9	10	23	0	0	9	15	16	3
16:74459681:74463479	-	4	108,102,143,124	ENSG00000090863	ENST00000205061	23,22,21,20	3	28	11	12	7	9	6	0
4:155696755:155722192	+	7	367,62,59,710,486,144,155	ENSG00000164116	ENST00000506455	3,4,5,6,7,8,9	11	16	12	0	11	13	13	0
11:73707419:73720899	-	4	94,112,106,54	ENSG00000175582	ENST00000310653	6,5,4,3	5	15	11	4	15	6	13	6
1:30992389:31007102	-	4	271,167,179,109	ENSG00000134644	ENST00000257075	7,6,5,4	2	25	6	0	14	13	10	5
14:31127784:31172122	-	22	222,837,177,167,324,140,135,106,44,15,24,171,135,77,264,223,171,139,175,115,99,77	ENSG00000092148	ENST00000611816	28,27,26,25,24,23,22,21,20,19,18,17,16,15,14,13,12,11,10,9,8,7	11	26	6	11	9	4	8	0
2:62979187:62996766	+	5	148,125,139,107,124	ENSG00000115504	ENST00000405015	15,16,17,18,19	0	19	12	3	13	17	9	2
3:52737585:52741499	-	3	134,206,89	ENSG00000114904	ENST00000233027	15,14,13	14	15	16	0	12	9	9	0
5:56864733:56865977	+	3	201,117,149	ENSG00000095015	ENST00000399503	4,5,6	8	27	5	0	7	21	7	0
6:3076763:3077935	+	2	224,157	ENSG00000137275	ENST00000259808	2,3	8	20	8	0	19	11	7	2
8:140800458:140890769	-	10	118,108,78,141,55,63,80,88,167,227	ENSG00000169398	ENST00000522684	12,11,10,9,8,7,6,5,4,3	8	21	11	0	5	19	6	5
12:2820085:2821792	+	5	140,149,98,54,101	ENSG00000111203	ENST00000228799	5,6,7,8,9	4	24	12	0	6	9	14	5
14:88726540:88746283	-	6	138,202,136,186,69,99	ENSG00000165521	ENST00000554922	8,7,6,5,4,3	12	14	7	0	4	16	17	4
16:19616113:19647882	+	12	78,123,47,112,117,54,81,63,86,81,64,99	ENSG00000103544	ENST00000438132	13,14,15,16,17,18,19,20,21,22,23,24	4	23	13	5	7	11	7	4
1:93894613:93901669	-	4	115,203,60,85	ENSG00000023909	ENST00000370238	6,5,4,3	6	25	8	0	7	10	16	2
21:39206107:39229436	-	12	167,153,144,42,73,126,121,156,62,112,83,125	ENSG00000185658	ENST00000333229	37,36,35,34,33,32,31,30,29,28,27,26	7	11	9	2	6	25	11	3
2:190900563:190905167	+	3	130,80,164	ENSG00000115419	ENST00000320717	4,5,6	3	18	7	0	14	16	11	5
10:103438014:103438808	+	2	57,123	ENSG00000148843	ENST00000369797	26,27	6	14	17	10	7	12	4	3
10:126970701:127127764	+	26	84,41,56,97,149,136,158,82,136,73,80,126,125,99,73,104,184,98,90,101,135,109,71,107,128,96	ENSG00000150760	ENST00000280333	2,3,4,5,6,7,8,9,10,11,12,13,14,15,16,17,18,19,20,21,22,23,24,25,26,27	3	18	6	0	21	12	5	8
1:180984676:180993425	-	4	95,107,126,63	ENSG00000135823	ENST00000542060	5,4,3,2	10	21	8	0	8	13	13	0
14:88626837:88644511	-	6	209,174,21,99,130,79	ENSG00000165521	ENST00000554922	35,34,33,32,31,30	8	17	6	0	9	12	21	0
1:51394380:51448135	-	11	67,134,36,91,114,162,73,86,157,146,90	ENSG00000085832	ENST00000371730	19,18,17,16,15,14,13,12,11,10,9	4	22	7	0	6	14	15	5
19:45263112:45263367	+	2	54,49	ENSG00000007047	ENST00000587566	3,4	8	19	19	0	10	6	2	9
2:238275742:238277955	-	3	155,63,249	ENSG00000132326	ENST00000254657	4,3,2	4	31	9	0	8	12	9	0
2:30459551:30568176	+	5	171,169,199,147,117	ENSG00000172954	ENST00000319406	2,3,4,5,6	2	13	11	7	9	16	9	6
2:61522610:61526521	-	2	73,102	ENSG00000082898	ENST00000401558	4,3	7	3	17	7	3	8	11	17
7:158759485:158799072	-	12	96,90,49,83,177,121,56,90,73,77,135,42	ENSG00000117868	ENST00000251527	13,12,11,10,9,8,7,6,5,4,3,2	9	19	4	0	14	12	11	4
9:106972004:106984409	+	3	268,137,224	ENSG00000148143	ENST00000277225	8,9,10	7	21	3	2	5	20	11	4
10:49915916:49935142	-	6	75,84,123,184,987,67	ENSG00000227345	ENST00000402038	8,7,6,5,4,3	11	20	7	5	4	14	11	0
1:112653597:112659779	+	4	64,207,80,79	ENSG00000116489	ENST00000263168	4,5,6,7	6	18	6	7	12	11	7	5
12:99772921:99782097	-	4	167,114,102,76	ENSG00000185046	ENST00000547776	8,7,6,5	4	27	6	4	6	8	17	0
17:49311311:49312845	-	3	145,116,148	ENSG00000198740	ENST00000508237	6,5,4	6	20	5	5	14	10	7	5
1:77801330:77815231	+	5	178,137,127,134,124	ENSG00000180488	ENST00000370791	3,4,5,6,7	5	13	4	0	11	18	16	5
3:129880308:129880559	-	1	251	ENSG00000172765	ENST00000505924	2	0	5	33	14	0	10	5	5
3:171188701:171194635	-	3	131,91,111	ENSG00000154310	ENST00000436636	7,6,5	6	29	8	5	14	7	3	0
3:71041327:71053773	-	4	205,154,90,138	ENSG00000114861	ENST00000318789	11,10,9,8	3	11	12	0	14	13	19	0
4:128074459:128098330	+	7	59,60,175,141,144,166,145	ENSG00000138709	ENST00000326639	2,3,4,5,6,7,8	15	5	4	3	12	19	12	2
12:28225794:28259442	+	5	67,60,82,44,79	ENSG00000123106	ENST00000545336	2,3,4,5,6	4	19	0	13	11	5	16	3
1:243637610:243843282	-	5	132,145,112,126,158	ENSG00000117020	ENST00000366540	6,5,4,3,2	6	19	3	9	14	10	7	3
12:70278131:70311017	+	2	143,123	ENSG00000111596	ENST00000552231	2,3	3	10	13	20	12	7	6	0
13:19993062:20006586	+	4	857,286,166,213	ENSG00000121741	ENST00000610343	3,4,5,6	5	19	12	0	9	9	17	0
16:11020192:11061022	+	8	133,101,123,110,45,51,129,121	ENSG00000038532	ENST00000409790	12,13,14,15,16,17,18,19	6	23	2	5	7	15	8	5
1:66958058:66963160	+	4	162,133,65,73	ENSG00000198160	ENST00000355977	4,5,6,7	3	30	0	0	15	11	10	2
18:49331863:49379758	-	5	143,126,73,134,94	ENSG00000141627	ENST00000269445	8,7,6,5,4	7	20	3	0	10	19	10	2
1:8541213:8557523	-	3	105,97,106	ENSG00000142599	ENST00000337907	8,7,6	9	23	7	5	4	7	8	8
2:109564365:109593119	-	7	169,97,162,187,196,118,69	ENSG00000186522	ENST00000356688	8,7,6,5,4,3,2	17	22	0	0	6	17	6	3
2:45546731:45553730	-	4	108,91,158,108	ENSG00000068784	ENST00000263736	14,13,12,11	6	27	4	0	13	8	10	3
6:34091882:34133859	-	2	217,882	ENSG00000124493	ENST00000374181	3,2	3	26	8	7	9	8	10	0
8:130152735:130169067	-	5	70,101,9,87,76	ENSG00000153317	ENST00000524124	7,6,5,4,3	4	6	14	17	7	3	9	11
9:20819795:20823115	+	4	105,102,131,127	ENSG00000188352	ENST00000380249	14,15,16,17	11	22	6	0	8	10	14	0
X:19965043:19970298	-	3	663,570,75	ENSG00000173681	ENST00000379687	3,2,1	9	16	9	4	7	9	13	4
11:86022366:86031611	-	3	103,76,143	ENSG00000073921	ENST00000532317	4,3,2	8	23	3	0	14	8	6	8
1:243563719:243843282	-	9	129,123,69,66,132,145,112,126,158	ENSG00000117020	ENST00000366540	10,9,8,7,6,5,4,3,2	11	19	7	0	11	13	9	0
16:67610823:67612121	+	2	790,171	ENSG00000102974	ENST00000264010	3,4	7	18	9	0	7	9	18	2
18:21765771:21804014	+	9	172,130,105,67,205,223,145,134,108	ENSG00000101752	ENST00000578646	2,3,4,5,6,7,8,9,10	17	10	3	0	3	15	13	9
22:50372019:50406875	+	3	131,243,187	ENSG00000100239	ENST00000359139	2,3,4	15	20	2	0	12	9	12	0
3:113488944:113506605	-	6	119,107,94,144,48,99	ENSG00000163611	ENST00000295872	7,6,5,4,3,2	6	17	2	4	11	16	5	9
3:130930415:130941699	+	6	111,117,90,36,62,109	ENSG00000017260	ENST00000505330	2,3,4,5,6,7	8	22	2	0	6	10	17	5
3:170359698:170361429	+	1	1731	ENSG00000136603	ENST00000259119	2	0	17	4	0	14	15	10	10
5:31995575:32010482	+	3	143,133,153	ENSG00000133401	ENST00000438447	4,5,6	8	21	12	2	3	14	10	0
6:70475409:70502791	+	7	140,71,174,127,154,50,156	ENSG00000082269	ENST00000418814	6,7,8,9,10,11,12	14	9	10	0	11	11	15	0
6:75702644:75711416	+	3	428,104,89	ENSG00000112701	ENST00000370010	18,19,20	7	21	0	0	16	12	14	0
X:19456912:19464406	-	3	107,169,194	ENSG00000180815	ENST00000518578	5,4,3	5	21	10	0	14	11	9	0
X:47846104:47895940	+	3	217,127,96	ENSG00000197779	ENST00000376954	3,4,5	7	14	3	3	4	14	5	20
10:126970701:126990603	+	5	84,41,56,97,149	ENSG00000150760	ENST00000280333	2,3,4,5,6	15	17	10	0	12	7	5	3
14:49709158:49743805	+	11	71,118,93,79,84,84,59,113,73,85,53	ENSG00000197776	ENST00000556392	2,3,4,5,6,7,8,9,10,11,12	5	32	4	0	8	5	15	0
14:71026116:71036157	+	6	172,111,92,110,106,93	ENSG00000100731	ENST00000304743	14,15,16,17,18,19	7	23	2	0	15	12	10	0
19:38119305:38119882	+	1	577	ENSG00000105738	ENST00000222345	9	3	19	16	8	7	4	6	6
20:38057531:38066256	+	3	113,127,176	ENSG00000101413	ENST00000373433	4,5,6	11	10	11	7	7	11	12	0
3:183643479:183672484	+	6	63,981,185,119,189,189	ENSG00000114796	ENST00000242810	2,3,4,5,6,7	13	12	5	0	14	12	10	3
4:53414614:53428183	+	3	108,94,157	ENSG00000145216	ENST00000337488	11,12,13	5	33	2	0	14	6	9	0
5:71502598:71512428	+	4	193,131,1687,188	ENSG00000145734	ENST00000358731	15,16,17,18	13	16	0	4	9	15	12	0
6:75634706:75678927	+	11	105,71,146,298,230,168,34,195,227,110,117	ENSG00000112701	ENST00000370010	5,6,7,8,9,10,11,12,13,14,15	4	15	6	0	8	9	14	13
10:101672914:101676436	-	3	133,186,96	ENSG00000107829	ENST00000331272	4,3,2	22	18	0	0	6	12	10	0
11:61366044:61367998	+	2	172,76	ENSG00000149483	ENST00000278826	3,4	6	21	4	0	6	14	17	0
1:20757165:20773610	-	5	91,155,81,144,160	ENSG00000127483	ENST00000312239	9,8,7,6,5	9	12	4	2	14	18	7	2
14:91481575:91490802	-	3	618,99,56	ENSG00000100796	ENST00000554684	4,3,2	3	19	5	5	10	15	11	0
15:94356136:94402019	+	9	165,131,187,94,103,103,102,75,120	ENSG00000140563	ENST00000456504	10,11,12,13,14,15,16,17,18	21	15	5	0	11	9	7	0
16:346147:347106	-	1	959	ENSG00000103126	ENST00000262320	2	2	38	0	0	20	4	0	4
3:33684358:33696933	-	5	98,76,92,104,79	ENSG00000163539	ENST00000468888	6,5,4,3,2	8	22	4	2	14	9	9	0
5:103096540:103097781	-	3	286,177,192	ENSG00000145723	ENST00000512248	6,5,4	6	24	2	0	12	12	12	0
5:57246299:57249576	+	3	185,141,168	ENSG00000062194	ENST00000424459	8,9,10	8	15	3	9	3	8	17	5
9:85669484:85712566	-	7	94,132,147,64,68,125,65	ENSG00000135049	ENST00000376083	8,7,6,5,4,3,2	7	18	6	0	8	15	14	0
13:95983803:95999307	-	5	61,100,101,73,97	ENSG00000102595	ENST00000376747	10,9,8,7,6	3	20	6	0	16	11	8	3
14:93467670:93487755	+	4	121,146,171,93	ENSG00000133958	ENST00000256339	2,3,4,5	10	13	11	2	18	9	4	0
15:49235850:49239367	+	2	91,147	ENSG00000156958	ENST00000559883	5,6	4	15	15	5	2	9	0	17
4:1900625:1939778	+	8	626,163,167,483,145,119,82,125	ENSG00000109685	ENST00000508803	2,3,4,5,6,7,8,9	6	14	4	4	7	14	13	5
4:39913610:39925933	-	5	116,141,81,127,98	ENSG00000121892	ENST00000303538	9,8,7,6,5	10	17	2	0	14	9	15	0
8:47279861:47294030	+	4	156,67,105,164	ENSG00000164808	ENST00000297423	2,3,4,5	4	18	9	7	7	6	14	2
10:43154896:43158931	+	2	914,217	ENSG00000169826	ENST00000374466	2,3	5	19	0	7	9	12	12	2
12:97492460:97530859	+	5	146,109,128,187,205	ENSG00000255794	ENST00000538559	6,7,8,9,10	5	25	11	3	7	6	6	3
13:32442387:32444126	-	1	1739	ENSG00000244754	ENST00000380121	5	11	24	0	0	9	7	13	2
2:30459551:30533314	+	3	171,169,199	ENSG00000172954	ENST00000319406	2,3,4	5	24	3	0	16	12	6	0
3:93995873:94003908	+	2	71,250	ENSG00000169379	ENST00000394222	2,3	6	21	6	6	9	12	6	0
4:147857552:147881932	+	6	102,111,105,130,107,95	ENSG00000071205	ENST00000336498	5,6,7,8,9,10	11	18	3	2	9	9	11	3
4:86772777:86775652	+	4	181,159,172,211	ENSG00000163629	ENST00000427191	31,32,33,34	11	26	3	0	13	7	6	0
6:138207041:138210041	+	2	82,132	ENSG00000112379	ENST00000251691	3,4	6	9	16	4	15	0	10	6
6:75659261:75678927	+	9	146,298,230,168,34,195,227,110,117	ENSG00000112701	ENST00000370010	7,8,9,10,11,12,13,14,15	6	20	0	3	11	13	10	3
7:43639448:43640649	-	2	233,77	ENSG00000106603	ENST00000415076	6,5	3	25	5	0	12	15	6	0
9:107300140:107325004	+	8	82,80,269,56,128,136,128,171	ENSG00000119318	ENST00000358015	2,3,4,5,6,7,8,9	9	10	3	0	12	12	15	5
10:72715110:72715902	+	2	116,49	ENSG00000156026	ENST00000603649	2,3	3	12	13	22	6	7	2	0
13:112516439:112527484	-	6	136,69,136,190,109,111	ENSG00000126216	ENST00000261965	17,16,15,14,13,12	8	16	0	6	7	12	8	8
15:42827927:42840433	-	3	105,141,74	ENSG00000128881	ENST00000267890	6,5,4	7	30	4	0	5	4	6	9
17:42500706:42501304	+	2	217,108	ENSG00000033627	ENST00000393829	16,17	10	18	8	0	9	10	10	0
18:42027442:42049605	+	8	106,117,132,129,70,65,85,75	ENSG00000078142	ENST00000262039	14,15,16,17,18,19,20,21	8	16	9	0	10	15	7	0
1:92605306:92636336	-	5	96,147,159,141,135	ENSG00000067208	ENST00000370331	16,15,14,13,12	7	8	4	0	10	11	8	17
6:167870382:167889326	+	5	116,164,161,158,112	ENSG00000130396	ENST00000366806	3,4,5,6,7	7	8	0	0	10	19	21	0
X:111142095:111163727	+	5	101,154,38,132,166	ENSG00000077264	ENST00000425146	3,4,5,6,7	6	7	6	0	12	10	19	5
X:53645310:53654131	-	4	153,207,99,69	ENSG00000086758	ENST00000342160	6,5,4,3	4	22	4	10	8	10	7	0
11:120406117:120407823	+	2	24,86	ENSG00000196914	ENST00000356641	2,3	0	3	0	40	2	0	3	16
12:113267842:113269845	+	3	114,131,89	ENSG00000186815	ENST00000335509	5,6,7	2	29	7	0	7	9	6	4
13:20051432:20067390	+	9	166,35,130,116,172,126,95,169,152	ENSG00000121741	ENST00000610343	13,14,15,16,17,18,19,20,21	0	16	6	0	9	12	19	2
13:49168612:49178654	+	5	139,54,125,175,87	ENSG00000102531	ENST00000492622	10,11,12,13,14	4	17	7	7	12	11	6	0
15:92996956:92998621	+	3	139,151,123	ENSG00000173575	ENST00000626874	29,30,31	3	25	6	2	5	15	8	0
3:101671129:101672213	-	2	232,236	ENSG00000066422	ENST00000312938	3,2	0	13	7	5	15	9	6	9
4:87046165:87047594	+	2	121,900	ENSG00000172493	ENST00000395146	3,4	9	18	11	0	13	7	6	0
6:13639562:13644729	-	4	191,109,113,185	ENSG00000010017	ENST00000011619	9,8,7,6	5	23	5	9	9	5	8	0
7:78343777:78346043	-	2	183,122	ENSG00000187391	ENST00000628980	7,6	5	21	15	2	7	3	8	3
9:37424844:37426654	+	3	131,73,117	ENSG00000137106	ENST00000493368	2,3,4	2	10	10	14	11	10	3	4
X:135545422:135556300	+	7	150,90,184,129,164,153,133	ENSG00000165359	ENST00000370752	3,4,5,6,7,8,9	8	20	6	0	7	12	9	2
10:34269656:34284245	-	2	243,111	ENSG00000148498	ENST00000545260	20,19	9	16	4	3	10	9	12	0
10:68487143:68506718	-	6	69,163,67,122,64,134	ENSG00000122912	ENST00000609923	8,7,6,5,4,3	5	25	0	2	7	17	7	0
11:36227084:36227430	+	1	346	ENSG00000179241	ENST00000524419	5	10	32	8	0	0	4	9	0
1:155676547:155679512	-	2	199,104	ENSG00000163374	ENST00000368339	4,3	10	13	6	0	11	4	16	3
21:37108391:37132766	+	7	55,163,46,124,64,61,85	ENSG00000182670	ENST00000492275	2,3,4,5,6,7,8	12	15	0	0	11	14	8	3
21:37714210:37715131	-	1	921	ENSG00000157542	ENST00000609713	3	4	16	2	6	8	14	13	0
4:128074459:128077962	+	3	59,60,175	ENSG00000138709	ENST00000326639	2,3,4	7	7	15	5	12	6	6	5
4:51863436:51877854	+	3	71,115,92	ENSG00000109184	ENST00000509376	2,3,4	8	19	9	3	5	4	5	10
5:132892163:132893118	-	2	241,89	ENSG00000072364	ENST00000265343	13,12	8	7	8	10	8	14	4	4
6:2263600:2273417	+	3	84,102,1602	ENSG00000250903	ENST00000456943	3,4,5	10	11	3	0	11	10	14	4
6:99439768:99465136	-	5	87,98,667,144,57	ENSG00000123552	ENST00000500704	16,15,14,13,12	7	31	2	0	8	9	6	0
8:140818276:140864399	-	6	78,141,55,63,80,88	ENSG00000169398	ENST00000522684	10,9,8,7,6,5	6	14	4	6	12	8	11	2
9:93471140:93476338	+	2	247,83	ENSG00000048828	ENST00000277165	2,3	10	23	0	2	14	4	3	7
10:74838682:74843478	+	2	70,879	ENSG00000156650	ENST00000372724	2,3	3	23	0	0	10	12	14	0
12:112319224:112319742	-	1	518	ENSG00000173064	ENST00000550722	2	2	30	2	0	12	9	7	0
14:103778744:103797518	-	3	77,120,148	ENSG00000088808	ENST00000202556	4,3,2	4	19	4	0	11	9	6	9
1:56787174:56792803	-	3	34,162,748	ENSG00000187889	ENST00000343433	4,3,2	12	17	9	0	9	3	12	0
18:9195550:9221999	+	6	148,69,147,201,143,148	ENSG00000101745	ENST00000262126	3,4,5,6,7,8	6	11	3	0	14	10	18	0
18:9524593:9525851	+	2	162,132	ENSG00000017797	ENST00000019317	5,6	5	13	7	0	16	8	5	8
1:90937484:90941309	-	2	606,3038	ENSG00000122482	ENST00000370440	4,3	12	44	0	0	6	0	0	0
7:94618757:94629841	-	4	199,73,158,123	ENSG00000127990	ENST00000265735	5,4,3,2	10	18	6	0	7	7	12	2
Y:12909359:12913062	+	4	48,130,156,100	ENSG00000067048	ENST00000360160	4,5,6,7	12	0	0	9	16	14	11	0
10:21882281:21920963	-	5	158,91,94,98,166	ENSG00000136770	ENST00000376980	8,7,6,5,4	8	19	4	0	0	14	12	4
11:117152440:117163892	+	4	88,90,117,123	ENSG00000168092	ENST00000527958	2,3,4,5	12	18	0	3	10	8	5	5
1:20749722:20773610	-	6	160,91,155,81,144,160	ENSG00000127483	ENST00000312239	10,9,8,7,6,5	7	13	4	0	5	17	15	0
13:113520615:113539507	+	3	118,196,151	ENSG00000150403	ENST00000434316	8,9,10	3	33	10	0	8	5	2	0
14:71413947:71529370	+	4	67,103,42,59	ENSG00000197555	ENST00000556408	5,6,7,8	10	14	8	0	10	5	0	14
15:84680712:84691644	-	2	120,110	ENSG00000140612	ENST00000559729	3,2	6	20	5	2	4	8	8	8
17:7499038:7499491	+	2	125,211	ENSG00000181222	ENST00000617998	9,10	2	13	5	15	6	7	9	4
19:38141183:38142710	+	2	252,138	ENSG00000105738	ENST00000222345	11,12	8	15	9	0	8	7	14	0
21:37108391:37129063	+	6	55,163,46,124,64,61	ENSG00000182670	ENST00000492275	2,3,4,5,6,7	7	15	4	0	10	10	15	0
21:37420298:37472880	+	2	86,197	ENSG00000157540	ENST00000338785	3,4	3	19	10	3	10	7	4	5
4:76124648:76144473	-	8	108,94,55,197,188,227,144,84	ENSG00000138750	ENST00000264883	9,8,7,6,5,4,3,2	5	22	0	7	8	6	13	0
7:105073618:105077433	+	5	59,173,39,231,131	ENSG00000005483	ENST00000311117	7,8,9,10,11	8	20	5	0	9	13	6	0
8:94664696:94665196	+	3	111,133,43	ENSG00000104413	ENST00000423620	7,8,9	2	12	4	22	10	5	4	2
X:107526581:107533550	+	3	155,103,46	ENSG00000147234	ENST00000276185	3,4,5	6	21	14	4	8	0	8	0
11:3731390:3753408	-	4	188,134,141,93	ENSG00000110713	ENST00000324932	14,13,12,11	0	19	4	4	12	10	7	4
1:8495062:8557523	-	6	100,125,49,105,97,106	ENSG00000142599	ENST00000337907	11,10,9,8,7,6	10	20	3	0	9	10	4	4
1:92693801:92704744	-	7	98,90,144,126,75,225,190	ENSG00000067208	ENST00000370331	9,8,7,6,5,4,3	4	16	9	0	7	10	14	0
2:120127687:120146289	+	4	164,98,129,65	ENSG00000115109	ENST00000263713	17,18,19,20	3	18	4	5	9	7	14	0
2:15461200:15478289	-	9	137,105,79,141,152,126,258,194,64	ENSG00000151779	ENST00000281513	21,20,19,18,17,16,15,14,13	12	17	4	0	8	7	12	0
2:213310058:213350645	+	4	119,138,108,118	ENSG00000144451	ENST00000272898	4,5,6,7	3	13	12	0	13	12	7	0
5:65567512:65572286	+	4	103,101,121,448	ENSG00000113593	ENST00000535264	3,4,5,6	4	2	0	0	32	19	3	0
6:158573419:158589782	+	5	104,56,91,122,111	ENSG00000146433	ENST00000367090	2,3,4,5,6	9	17	0	4	14	11	5	0
7:32812756:32820741	+	4	102,72,50,25	ENSG00000231952	ENST00000426647	1,2,3,4	0	15	12	0	11	6	16	0
8:102360070:102361626	-	4	120,77,82,45	ENSG00000104517	ENST00000520539	5,4,3,2	8	17	8	0	25	0	0	2
9:19286768:19305527	+	8	253,70,173,239,67,59,145,176	ENSG00000137145	ENST00000434457	3,4,5,6,7,8,9,10	8	17	5	0	9	9	12	0
10:94245945:94246621	+	1	676	ENSG00000138193	ENST00000260766	8	5	19	0	0	10	12	13	0
11:118786051:118786518	-	1	467	ENSG00000110367	ENST00000620157	2	5	15	2	0	10	16	6	5
14:55612018:55619312	+	4	553,138,171,131	ENSG00000126777	ENST00000438792	2,3,4,5	6	17	8	0	6	7	8	7
1:86715723:86724405	+	4	142,129,134,93	ENSG00000097033	ENST00000616170	2,3,4,5	3	19	3	0	9	11	10	4
1:88770351:88786213	+	5	118,146,217,186,110	ENSG00000065243	ENST00000316005	4,5,6,7,8	12	21	2	0	9	7	6	2
19:1271328:1272051	+	3	139,82,71	ENSG00000099622	ENST00000588030	4,5,6	7	34	2	0	8	5	0	3
1:9931890:9934860	-	3	82,96,99	ENSG00000162441	ENST00000488540	4,3,2	3	9	18	9	6	0	3	11
3:43299753:43303792	+	2	62,695	ENSG00000163788	ENST00000454177	3,4	9	16	0	0	13	7	12	2
4:38089931:38103157	+	3	186,162,159	ENSG00000065882	ENST00000508802	15,16,17	3	17	0	4	17	8	10	0
5:143399655:143400852	-	1	1197	ENSG00000113580	ENST00000394464	2	7	27	6	0	9	5	5	0
5:145796441:145826200	-	5	106,161,74,58,203	ENSG00000186314	ENST00000394450	6,5,4,3,2	9	20	2	0	9	4	13	2
6:54149055:54202233	+	7	72,66,84,60,45,45,129	ENSG00000146147	ENST00000514921	5,6,7,8,9,10,11	5	18	3	0	10	9	14	0
8:108449822:108455930	+	4	114,65,86,58	ENSG00000104412	ENST00000220853	2,3,4,5	5	11	5	0	17	7	14	0
9:83679774:83686155	-	3	263,116,152	ENSG00000135018	ENST00000376395	4,3,2	5	14	2	0	15	8	10	5
10:115120184:115165645	+	7	84,114,129,102,209,175,88	ENSG00000107518	ENST00000616894	3,4,5,6,7,8,9	5	24	0	0	9	8	12	0
11:73707419:73718718	-	3	94,112,106	ENSG00000175582	ENST00000336083	6,5,4	4	8	11	0	16	5	8	6
1:179986168:180006567	+	7	86,47,115,160,623,114,114	ENSG00000135837	ENST00000367607	2,3,4,5,6,7,8	7	14	4	0	10	11	12	0
12:1289851:1371977	+	2	161,145	ENSG00000082805	ENST00000543086	14,15	8	12	8	0	13	5	12	0
1:243572925:243843282	-	8	123,69,66,132,145,112,126,158	ENSG00000117020	ENST00000366540	9,8,7,6,5,4,3,2	4	22	7	4	2	12	7	0
15:29761138:29800702	-	7	148,169,104,277,103,125,57	ENSG00000104067	ENST00000346128	8,7,6,5,4,3,2	7	13	4	0	14	9	11	0
17:31223443:31227606	+	5	124,156,250,74,84	ENSG00000196712	ENST00000356175	16,17,18,19,20	5	15	8	0	10	6	14	0
20:34470047:34492597	+	9	73,72,89,160,134,141,121,105,97	ENSG00000078747	ENST00000374864	15,16,17,18,19,20,21,22,23	5	13	8	5	8	11	8	0
20:51674152:51676208	-	2	161,77	ENSG00000054793	ENST00000311637	6,5	5	13	27	0	3	10	0	0
3:138570317:138572984	-	4	181,124,91,126	ENSG00000114107	ENST00000484888	6,5,4,3	0	20	4	0	10	18	6	0
4:128074459:128091512	+	6	59,60,175,141,144,166	ENSG00000138709	ENST00000326639	2,3,4,5,6,7	4	13	2	5	10	10	8	6
4:51863436:51899378	+	6	71,115,92,677,92,109	ENSG00000109184	ENST00000509376	2,3,4,5,6,7	11	14	4	0	12	12	5	0
5:134741062:134744052	+	2	461,66	ENSG00000164615	ENST00000297156	2,3	2	19	0	0	13	15	9	0
5:177191883:177212195	+	3	136,173,2560	ENSG00000165671	ENST00000354179	4,5,6	4	10	6	3	9	7	12	7
5:177209635:177212195	+	1	2560	ENSG00000165671	ENST00000354179	6	3	15	8	0	0	15	17	0
9:6849506:6893232	+	4	194,50,104,138	ENSG00000274527	ENST00000536108	5,6,7,8	4	11	4	6	11	5	14	3
11:85974707:86031611	-	18	105,60,24,100,31,132,108,104,137,124,86,42,107,112,94,103,76,143	ENSG00000073921	ENST00000532317	19,18,17,16,15,14,13,12,11,10,9,8,7,6,5,4,3,2	4	20	6	0	4	9	12	2
1:23030468:23059167	+	7	166,134,79,93,107,82,95	ENSG00000004487	ENST00000356634	2,3,4,5,6,7,8	6	17	2	0	6	16	5	5
13:77719531:77753358	+	4	140,150,342,156	ENSG00000139737	ENST00000418532	2,3,4,5	5	17	0	4	15	11	5	0
15:56388471:56394834	+	5	49,83,176,83,174	ENSG00000151575	ENST00000352903	5,6,7,8,9	10	17	4	5	7	0	14	0
19:34430575:34438766	+	5	84,71,65,101,122	ENSG00000126261	ENST00000246548	2,3,4,5,6	4	13	5	3	11	3	18	0
2:147972738:147982081	-	4	91,77,74,154	ENSG00000115947	ENST00000535373	5,4,3,2	4	24	6	0	9	6	8	0
2:189728659:189744788	+	5	162,159,118,110,47	ENSG00000151687	ENST00000433782	15,16,17,18,19	6	36	4	0	3	0	0	8
2:85368685:85371562	+	4	69,92,124,123	ENSG00000115459	ENST00000409013	7,8,9,10	12	17	7	3	0	7	11	0
3:3156218:3174261	-	4	63,160,150,203	ENSG00000113851	ENST00000424814	6,5,4,3	7	9	9	3	11	4	14	0
4:15625251:15644708	-	8	726,83,149,126,183,187,96,216	ENSG00000118564	ENST00000341285	9,8,7,6,5,4,3,2	6	16	2	0	9	11	9	4
4:77773080:77776392	-	3	86,187,122	ENSG00000138767	ENST00000504123	4,3,2	2	22	4	0	0	13	12	4
5:179705678:179710065	+	6	174,74,59,142,82,193	ENSG00000127022	ENST00000504734	2,3,4,5,6,7	4	17	4	6	11	5	8	2
6:118511297:118566316	-	3	118,119,788	ENSG00000111860	ENST00000368491	5,4,3	6	17	2	0	12	8	12	0
10:73571420:73576361	-	3	93,164,226	ENSG00000166348	ENST00000433394	5,4,3	5	15	2	3	7	16	8	0
1:103565434:103575540	+	8	160,214,147,198,231,134,123,100	ENSG00000240038	ENST00000361355	2,3,4,5,6,7,8,9	9	18	8	4	7	2	6	2
11:8137377:8140193	-	3	94,76,227	ENSG00000166405	ENST00000343202	4,3,2	3	18	10	0	3	5	14	3
1:230954332:230961303	-	3	71,76,95	ENSG00000143643	ENST00000366661	4,3,2	7	14	13	0	6	4	7	5
14:88736363:88754671	-	6	202,136,186,69,99,160	ENSG00000165521	ENST00000554922	7,6,5,4,3,2	13	16	3	0	5	6	7	6
17:47663088:47668410	+	4	90,111,102,225	ENSG00000108424	ENST00000535458	6,7,8,9	4	27	0	0	4	6	10	5
22:24302194:24347176	+	9	190,154,1631,208,74,176,164,92,91	ENSG00000100014	ENST00000437398	2,3,4,5,6,7,8,9,10	20	7	10	0	3	12	4	0
2:231075510:231087181	+	9	61,129,89,79,174,112,197,96,65	ENSG00000173692	ENST00000373635	8,9,10,11,12,13,14,15,16	8	22	0	3	0	14	9	0
2:48328560:48346751	+	2	142,551	ENSG00000170802	ENST00000340553	2,3	5	19	3	9	7	4	9	0
4:105233896:105237351	+	1	3455	ENSG00000168769	ENST00000513237	3	7	14	6	3	10	5	5	6
4:165219933:165263359	+	4	126,107,122,163	ENSG00000109466	ENST00000226725	2,3,4,5	4	13	7	0	8	11	8	5
5:95763507:95783963	+	4	113,121,174,167	ENSG00000164292	ENST00000379982	7,8,9,10	4	15	9	3	8	7	10	0
7:27629370:27649633	-	3	122,110,161	ENSG00000106049	ENST00000265395	4,3,2	3	15	0	0	9	7	12	10
7:27785162:27800090	+	8	149,91,186,225,147,124,104,126	ENSG00000106052	ENST00000543117	6,7,8,9,10,11,12,13	3	23	0	0	10	10	10	0
8:60741258:60743097	+	1	1839	ENSG00000171316	ENST00000423902	2	5	18	4	0	8	9	12	0
1:15872815:15876678	+	2	321,477	ENSG00000065526	ENST00000375759	2,3	4	14	12	0	9	7	6	3
12:69589484:69593613	+	4	203,101,128,104	ENSG00000166226	ENST00000299300	7,8,9,10	3	9	2	0	4	18	11	8
13:19851354:19852190	-	1	836	ENSG00000132950	ENST00000535942	3	3	13	3	3	10	6	10	7
13:75621762:75727098	+	3	106,71,70	ENSG00000261553	ENST00000563635	8,9,10	0	14	10	5	4	6	6	10
14:70166638:70168484	-	1	1846	ENSG00000100678	ENST00000356921	2	16	5	5	0	9	10	10	0
16:83906986:83912367	+	3	113,157,150	ENSG00000103150	ENST00000262430	2,3,4	2	10	5	6	17	6	9	0
17:55031167:55081183	+	8	97,92,90,66,177,117,50,134	ENSG00000166263	ENST00000376352	9,10,11,12,13,14,15,16	3	21	3	0	8	9	8	3
18:50663088:50664504	+	1	1416	ENSG00000141639	ENST00000400384	2	6	11	8	4	7	11	5	3
2:1922291:1923263	-	1	972	ENSG00000186487	ENST00000428368	10	6	20	0	0	5	14	8	2
2:196912881:196922186	-	4	172,176,154,84	ENSG00000197121	ENST00000423035	5,4,3,2	7	12	5	2	7	9	11	2
2:232747614:232761436	+	5	130,96,112,112,41	ENSG00000204120	ENST00000629305	4,5,6,7,8	8	16	3	0	7	6	15	0
2:29133654:29145367	+	4	162,119,237,136	ENSG00000115295	ENST00000401605	5,6,7,8	5	8	3	0	21	9	7	2
7:157201720:157231327	+	8	87,158,233,105,88,98,133,248	ENSG00000009335	ENST00000348165	11,12,13,14,15,16,17,18	7	20	0	0	8	13	7	0
7:17868406:17875790	-	4	84,89,102,122	ENSG00000071189	ENST00000428135	9,8,7,6	9	15	7	0	12	8	0	4
8:37874514:37877551	-	2	808,443	ENSG00000156675	ENST00000287263	3,2	8	23	2	4	8	0	6	4
10:68487143:68493570	-	4	69,163,67,122	ENSG00000122912	ENST00000609923	8,7,6,5	4	17	12	0	10	9	2	0
11:110136662:110137414	+	1	752	ENSG00000149289	ENST00000278590	2	2	10	4	2	4	18	14	0
11:8435493:8464822	-	8	86,113,76,85,89,139,105,114	ENSG00000130413	ENST00000447869	10,9,8,7,6,5,4,3	11	17	5	0	11	4	6	0
1:200760838:200815644	+	3	260,162,84	ENSG00000118200	ENST00000358823	2,3,4	11	12	6	2	5	4	14	0
13:95970111:95999307	-	7	151,92,61,100,101,73,97	ENSG00000102595	ENST00000376747	12,11,10,9,8,7,6	10	16	3	4	5	9	7	0
15:101235081:101235577	-	1	496	ENSG00000131873	ENST00000254190	2	2	15	9	0	11	4	7	6
15:61990999:62035052	-	13	95,130,63,172,107,128,58,81,60,60,110,102,96	ENSG00000129003	ENST00000249837	16,15,14,13,12,11,10,9,8,7,6,5,4	7	12	3	4	5	8	15	0
17:247110:327579	-	5	175,87,130,144,113	ENSG00000181031	ENST00000618002	6,5,4,3,2	7	0	5	3	6	21	5	7
17:46066536:46094701	-	4	196,119,102,142	ENSG00000120071	ENST00000574590	6,5,4,3	7	10	9	2	11	8	7	0
19:47362475:47362693	+	1	218	ENSG00000134815	ENST00000328771	6	0	3	26	15	2	3	0	5
20:51725818:51729978	-	2	114,145	ENSG00000054793	ENST00000311637	3,2	8	9	13	4	3	12	3	2
2:190655976:190673152	+	4	177,838,134,52	ENSG00000138386	ENST00000337386	3,4,5,6	6	10	0	0	7	7	24	0
2:230442936:230450255	+	6	163,169,84,63,150,84	ENSG00000067066	ENST00000264052	3,4,5,6,7,8	6	13	3	5	6	9	5	7
4:185247293:185267155	+	4	85,217,173,187	ENSG00000109762	ENST00000618785	2,3,4,5	7	13	0	4	8	7	7	8
7:131387119:131399433	+	4	143,89,110,193	ENSG00000128585	ENST00000421797	4,5,6,7	8	15	5	0	12	7	7	0
7:141636959:141649333	+	4	58,151,98,71	ENSG00000006530	ENST00000355413	11,12,13,14	10	16	5	0	7	6	10	0
9:131506113:131506453	+	2	107,51	ENSG00000130714	ENST00000423007	3,4	2	2	26	0	22	0	2	0
10:7243557:7285954	-	5	148,102,98,247,89	ENSG00000198879	ENST00000361972	9,8,7,6,5	3	17	8	0	5	7	2	11
1:10095460:10105744	+	4	136,88,145,229	ENSG00000130939	ENST00000253251	3,4,5,6	11	15	6	0	6	3	12	0
11:8226974:8230504	-	2	126,214	ENSG00000166407	ENST00000335790	3,2	12	13	8	0	3	11	4	2
14:102194937:102209862	+	2	183,1260	ENSG00000140153	ENST00000335263	2,3	8	11	4	0	7	10	8	5
1:45640209:45642499	-	2	194,73	ENSG00000159592	ENST00000290795	7,6	4	17	10	6	8	0	8	0
14:88574692:88578140	+	3	161,101,156	ENSG00000100722	ENST00000251038	7,8,9	8	16	5	0	3	4	17	0
16:48277337:48303305	+	4	142,151,127,134	ENSG00000102910	ENST00000285737	8,9,10,11	2	17	4	4	14	7	5	0
16:87975047:87984259	+	3	156,92,200	ENSG00000172530	ENST00000439677	2,3,4	9	12	2	3	4	12	8	3
18:44701174:44701832	+	1	658	ENSG00000152217	ENST00000426838	2	5	15	3	0	7	12	11	0
18:44949880:44953340	+	1	3460	ENSG00000152217	ENST00000282030	4	8	11	14	0	2	6	9	3
18:79695224:79704917	+	4	84,94,129,151	ENSG00000060069	ENST00000613122	2,3,4,5	10	31	2	0	6	2	0	2
19:3623687:3624162	-	1	475	ENSG00000105298	ENST00000429344	2	11	5	7	0	8	11	7	4
2:173954872:173956232	-	1	1360	ENSG00000172845	ENST00000310015	4	6	11	5	6	4	6	9	6
3:134175608:134195182	-	7	160,110,133,70,87,135,101	ENSG00000163785	ENST00000460933	13,12,11,10,9,8,7	0	13	5	0	9	13	7	6
6:116698703:116705160	+	3	95,132,89	ENSG00000196911	ENST00000368564	5,6,7	0	15	3	5	6	3	4	17
7:140355667:140358785	-	2	97,146	ENSG00000157800	ENST00000477571	7,6	7	16	14	0	8	2	6	0
7:16258389:16278226	-	3	93,93,98	ENSG00000214960	ENST00000407010	8,7,6	5	7	13	13	6	0	4	5
8:130358016:130361771	-	2	127,102	ENSG00000153317	ENST00000357668	4,3	0	5	20	14	2	0	0	12
10:24219625:24219909	+	1	284	ENSG00000120549	ENST00000376462	3	3	19	14	0	8	3	5	0
11:124117496:124119089	+	5	58,203,223,176,115	ENSG00000110002	ENST00000456829	3,4,5,6,7	6	15	4	0	6	11	3	7
11:1286001:1295794	-	4	91,153,183,150	ENSG00000078902	ENST00000317204	5,4,3,2	10	12	0	0	8	8	5	9
14:76166662:76195972	+	8	65,177,80,68,40,115,86,95	ENSG00000089916	ENST00000554375	3,4,5,6,7,8,9,10	11	11	0	7	4	11	6	2
15:65715477:65761438	-	13	146,219,101,176,145,59,67,239,170,70,250,333,79	ENSG00000174485	ENST00000443035	14,13,12,11,10,9,8,7,6,5,4,3,2	12	13	0	0	4	8	15	0
1:8495062:8614686	-	7	100,125,49,105,97,106,126	ENSG00000142599	ENST00000337907	11,10,9,8,7,6,5	6	14	7	9	6	6	4	0
19:40583397:40583717	+	2	88,117	ENSG00000160410	ENST00000291842	11,12	5	6	18	11	0	4	2	6
19:45277922:45280734	+	4	120,100,110,160	ENSG00000007047	ENST00000262891	9,10,11,12	6	17	5	10	3	5	6	0
20:18297984:18306393	+	4	78,171,127,96	ENSG00000125846	ENST00000396026	2,3,4,5	6	11	7	0	2	13	11	2
2:20278582:20327378	-	11	237,285,144,139,143,126,94,271,170,188,69	ENSG00000055917	ENST00000361078	12,11,10,9,8,7,6,5,4,3,2	5	11	8	0	13	6	9	0
2:70179531:70181997	-	2	111,835	ENSG00000115998	ENST00000264434	4,3	2	19	4	0	6	13	8	0
4:42503449:42543986	-	5	65,139,140,85,70	ENSG00000124406	ENST00000381668	24,23,22,21,20	4	24	9	0	7	8	0	0
5:80775693:80792844	+	4	65,117,108,112	ENSG00000113318	ENST00000265081	16,17,18,19	5	25	9	0	4	5	4	0
8:17265906:17286427	+	10	75,115,101,226,71,128,59,69,144,81	ENSG00000155975	ENST00000324849	2,3,4,5,6,7,8,9,10,11	4	19	3	2	7	8	9	0
8:28155941:28162078	+	4	91,66,228,82	ENSG00000134014	ENST00000521015	11,12,13,14	11	15	7	0	5	8	6	0
9:75016267:75017448	-	2	164,196	ENSG00000156017	ENST00000376834	3,2	5	19	4	0	5	5	8	6
X:38033533:38034008	+	1	475	ENSG00000147041	ENST00000297875	2	11	27	2	0	0	0	10	2
11:581491:582081	+	2	115,120	ENSG00000070047	ENST00000534320	2,3	3	16	0	4	14	3	0	11
11:74789625:74817714	+	3	74,147,119	ENSG00000166439	ENST00000299563	2,3,4	6	9	2	0	16	8	7	3
1:210013632:210021254	+	2	165,216	ENSG00000143469	ENST00000367019	3,4	10	10	3	0	5	14	9	0
12:82857009:82857580	+	1	571	ENSG00000179104	ENST00000551915	2	10	9	5	0	6	8	13	0
15:75854385:75883424	+	8	102,105,60,141,85,61,91,59	ENSG00000140367	ENST00000267938	2,3,4,5,6,7,8,9	6	13	0	5	3	9	15	0
16:1809237:1809833	-	2	145,80	ENSG00000063854	ENST00000564445	8,7	0	5	13	6	4	5	0	18
16:30728965:30729572	+	2	266,203	ENSG00000080603	ENST00000262518	26,27	3	18	10	3	7	4	6	0
16:68121986:68123121	+	1	1135	ENSG00000072736	ENST00000553077	2	4	16	0	3	9	6	6	7
18:32111753:32124845	+	4	166,116,57,112	ENSG00000134758	ENST00000261593	3,4,5,6	4	11	9	3	2	9	6	7
19:13332868:13334493	-	2	57,116	ENSG00000141837	ENST00000360228	9,8	6	8	16	0	16	3	2	0
20:51712965:51729978	-	3	109,114,145	ENSG00000054793	ENST00000311637	4,3,2	8	4	8	13	9	2	2	5
2:210129030:210154611	-	2	142,1117	ENSG00000144445	ENST00000281772	3,2	2	21	3	0	3	11	11	0
4:127669035:127687867	+	4	119,90,78,190	ENSG00000164066	ENST00000335251	5,6,7,8	4	20	5	0	10	10	2	0
7:139715931:139717015	-	1	1084	ENSG00000064393	ENST00000406875	2	4	14	12	0	7	3	6	5
7:140776911:140808995	-	10	177,85,118,137,37,160,120,149,103,104	ENSG00000157764	ENST00000288602	13,12,11,10,9,8,7,6,5,4	4	14	6	3	6	4	14	0
7:98190727:98194572	+	2	150,2959	ENSG00000164715	ENST00000297293	10,11	6	7	15	0	0	12	11	0
9:125657650:125672643	-	3	149,90,328	ENSG00000119487	ENST00000373511	4,3,2	4	16	0	0	7	11	11	2
9:33953284:33973237	-	6	190,68,53,66,104,55	ENSG00000137073	ENST00000379238	12,11,10,9,8,7	0	16	8	0	5	7	15	0
10:104008176:104018908	+	3	180,130,125	ENSG00000065613	ENST00000335753	12,13,14	4	5	4	0	11	14	12	0
1:100906851:100921841	+	6	114,88,127,144,51,136	ENSG00000162695	ENST00000370112	3,4,5,6,7,8	8	14	7	0	4	5	9	3
12:130399678:130422561	-	6	135,72,104,169,182,109	ENSG00000060709	ENST00000261655	18,17,16,15,14,13	8	18	3	0	9	9	3	0
1:33294936:33295305	+	2	79,159	ENSG00000160094	ENST00000539719	7,8	7	10	10	5	6	7	0	5
14:65561336:65561766	+	1	430	ENSG00000033170	ENST00000360689	3	5	24	10	0	4	0	7	0
20:2947981:2965202	+	3	43,79,342	ENSG00000132670	ENST00000380393	7,8,9	5	14	3	0	8	11	9	0
21:37108391:37148647	+	13	55,163,46,124,64,61,85,135,81,113,121,123,102	ENSG00000182670	ENST00000418766	11,12,13,14,15,16,17,18,19,20,21,22,23	16	9	6	0	6	3	10	0
2:189791789:189818180	+	4	152,183,103,164	ENSG00000064933	ENST00000418224	2,3,4,5	7	15	4	0	10	7	7	0
2:201760880:201761818	-	1	938	ENSG00000003393	ENST00000264276	4	0	19	9	0	2	7	13	0
22:21805849:21807846	-	2	190,183	ENSG00000100030	ENST00000215832	3,2	7	19	10	0	7	5	0	2
2:229836847:229880128	-	4	137,106,803,147	ENSG00000153827	ENST00000283943	5,4,3,2	5	14	6	0	7	10	8	0
22:32478980:32485209	+	3	295,228,142	ENSG00000100225	ENST00000266087	2,3,4	3	10	0	4	13	6	14	0
3:197814907:197820430	+	3	145,127,106	ENSG00000186001	ENST00000438796	2,3,4	5	19	0	0	4	9	8	5
4:139060323:139073567	-	5	351,193,87,138,114	ENSG00000109381	ENST00000394235	9,8,7,6,5	3	9	2	0	7	14	15	0
5:43161248:43161931	+	2	365,223	ENSG00000172262	ENST00000510026	5,6	4	14	2	0	9	9	8	4
6:152329729:152331890	-	2	1264,543	ENSG00000131018	ENST00000341594	82,81	5	17	4	0	13	6	5	0
7:22960255:22991139	-	9	160,88,117,96,116,81,180,102,79	ENSG00000122591	ENST00000432176	10,9,8,7,6,5,4,3,2	0	15	6	0	7	5	10	7
8:15650696:15673836	+	4	118,141,141,90	ENSG00000104723	ENST00000382020	3,4,5,6	9	15	2	0	6	8	7	3
8:26581968:26583983	+	2	89,185	ENSG00000092964	ENST00000521913	2,3	8	0	12	6	7	7	2	8
8:60572045:60591969	+	4	68,83,93,112	ENSG00000104388	ENST00000262646	3,4,5,6	4	20	2	0	10	9	3	2
9:122280442:122291840	+	3	156,119,92	ENSG00000148187	ENST00000344641	3,4,5	5	12	0	0	8	7	14	4
10:70844472:70859499	+	5	166,68,148,77,129	ENSG00000166224	ENST00000373202	3,4,5,6,7	4	12	4	0	6	7	8	8
1:147252622:147259918	+	4	113,115,32,82	ENSG00000131778	ENST00000431239	2,3,4,5	2	15	3	5	7	6	7	4
1:15534236:15536814	+	2	67,340	ENSG00000116138	ENST00000375838	3,4	8	8	10	0	8	7	6	2
1:173992754:173993135	-	1	381	ENSG00000135870	ENST00000367696	2	4	18	0	0	15	0	6	6
1:204112914:204114605	+	3	220,112,87	ENSG00000143842	ENST00000367203	2,3,4	13	13	10	0	3	6	4	0
1:236806143:236816543	+	6	90,70,93,107,60,95	ENSG00000116984	ENST00000535889	3,4,5,6,7,8	4	17	5	0	2	11	6	4
20:32316217:32316874	+	3	102,123,119	ENSG00000101350	ENST00000375712	3,4,5	8	11	8	0	8	3	7	4
20:47623910:47633636	+	6	173,101,175,189,102,141	ENSG00000124151	ENST00000372004	4,5,6,7,8,9	12	10	0	3	5	3	16	0
2:127763061:127771004	-	6	98,152,96,105,69,227	ENSG00000136709	ENST00000322313	7,6,5,4,3,2	5	12	0	0	9	12	11	0
2:135675331:135680324	+	2	155,152	ENSG00000048991	ENST00000409478	16,17	5	22	7	0	5	5	5	0
22:40881769:40882177	+	1	408	ENSG00000196236	ENST00000357137	3	4	18	3	0	3	13	8	0
2:73088049:73089315	-	2	700,437	ENSG00000135631	ENST00000258098	3,2	9	17	0	0	15	0	5	3
3:37281957:37302332	+	8	315,48,57,99,133,188,84,148	ENSG00000144674	ENST00000361924	3,4,5,6,7,8,9,10	5	20	0	0	5	8	11	0
4:169580841:169590809	-	6	61,201,55,87,68,84	ENSG00000137601	ENST00000439128	10,9,8,7,6,5	6	20	5	0	3	5	10	0
4:82871943:82875822	-	3	143,141,96	ENSG00000138674	ENST00000348405	7,6,5	8	12	9	0	7	8	2	3
6:70426438:70452571	+	3	94,116,80	ENSG00000082269	ENST00000418814	3,4,5	2	7	16	3	5	2	0	14
7:105062163:105081797	+	10	115,230,81,59,173,39,231,131,118,110	ENSG00000005483	ENST00000311117	4,5,6,7,8,9,10,11,12,13	3	16	0	0	10	7	13	0
10:74842599:74843478	+	1	879	ENSG00000156650	ENST00000372725	2	5	21	0	0	5	8	9	0
1:15717892:15721388	+	4	100,88,187,60	ENSG00000116786	ENST00000375799	4,5,6,7	7	11	11	7	0	3	6	3
12:111554157:111555919	-	2	60,37	ENSG00000204842	ENST00000389153	3,2	8	15	11	0	0	0	14	0
12:95208842:95211267	-	1	2425	ENSG00000180263	ENST00000343958	2	2	7	7	0	10	7	11	4
16:8915253:8917156	-	4	91,81,55,131	ENSG00000187555	ENST00000344836	10,9,8,7	4	10	13	0	11	4	6	0
17:12081355:12113360	+	5	175,120,120,52,128	ENSG00000065559	ENST00000353533	3,4,5,6,7	2	15	0	0	6	9	12	4
17:36952885:36953907	+	2	411,138	ENSG00000275700	ENST00000619387	3,4	9	16	6	0	5	7	5	0
1:7777159:7778169	+	2	159,52	ENSG00000049245	ENST00000054666	3,4	0	0	13	16	0	6	0	13
18:196636:204692	+	7	131,81,86,115,66,93,129	ENSG00000101557	ENST00000582707	6,7,8,9,10,11,12	7	11	0	0	10	9	11	0
18:58934432:58953799	+	4	182,177,163,282	ENSG00000074657	ENST00000336078	5,6,7,8	4	19	0	0	3	6	14	2
20:51656937:51690819	-	7	213,113,143,161,77,76,81	ENSG00000054793	ENST00000338821	14,13,12,11,10,9,8	9	6	4	0	10	10	9	0
2:213310058:213364145	+	5	119,138,108,118,70	ENSG00000144451	ENST00000272898	4,5,6,7,8	4	13	0	3	9	12	7	0
2:239990073:240007370	-	3	109,86,55	ENSG00000130414	ENST00000419408	4,3,2	7	11	14	0	3	0	13	0
3:119503531:119504021	+	2	89,68	ENSG00000113845	ENST00000494664	3,4	0	0	24	17	0	0	0	7
3:170113359:170122744	-	3	160,251,154	ENSG00000173889	ENST00000495893	11,10,9	5	16	8	0	7	5	7	0
3:56627036:56628614	-	3	109,160,123	ENSG00000163946	ENST00000459993	4,3,2	7	13	7	0	6	6	9	0
4:39737419:39774933	+	4	94,59,83,100	ENSG00000078140	ENST00000261427	2,3,4,5	8	16	5	0	0	14	0	5
6:136694139:136698682	-	4	171,107,169,194	ENSG00000197442	ENST00000359015	7,6,5,4	4	13	0	0	7	11	10	3
8:38114191:38119363	+	4	96,96,76,94	ENSG00000129691	ENST00000343823	6,7,8,9	4	11	6	6	3	6	5	7
X:53614533:53615835	-	2	212,92	ENSG00000086758	ENST00000612484	20,19	4	10	14	0	5	3	3	9
11:34090178:34092056	+	3	111,150,151	ENSG00000135387	ENST00000341394	13,14,15	5	13	3	3	8	7	6	2
11:77619605:77629899	-	5	90,174,108,102,137	ENSG00000074201	ENST00000525428	6,5,4,3,2	7	8	3	4	8	8	3	6
11:8126658:8140193	-	4	146,94,76,227	ENSG00000166405	ENST00000343202	5,4,3,2	3	12	13	0	7	12	0	0
1:26446315:26447660	+	2	117,102	ENSG00000117682	ENST00000434391	5,6	3	0	17	7	5	4	2	9
13:100257594:100273346	+	4	79,103,95,151	ENSG00000175198	ENST00000376279	9,10,11,12	8	10	0	2	3	14	10	0
1:44308309:44339322	-	4	92,60,117,278	ENSG00000117419	ENST00000372257	6,5,4,3	2	19	8	0	5	7	6	0
1:45087880:45088237	-	1	357	ENSG00000162415	ENST00000359600	2	7	14	2	3	8	4	9	0
14:93293857:93296157	-	2	1080,188	ENSG00000011114	ENST00000334746	3,2	7	4	5	0	4	10	14	3
15:55223888:55234956	-	4	124,104,86,175	ENSG00000069974	ENST00000396307	5,4,3,2	5	4	3	0	7	10	11	7
15:64974601:64983593	-	4	146,81,162,87	ENSG00000090487	ENST00000204566	5,4,3,2	4	15	0	0	14	8	6	0
19:14458030:14458375	+	2	110,144	ENSG00000123143	ENST00000585839	8,9	2	11	12	0	10	0	0	12
19:8455404:8463686	+	4	170,53,8,94	ENSG00000099783	ENST00000348943	2,3,4,5	5	9	5	8	7	6	7	0
22:25375812:25381578	-	2	196,198	ENSG00000100068	ENST00000444995	3,2	4	17	3	0	2	10	3	8
2:30552492:30568176	+	3	157,147,117	ENSG00000172954	ENST00000491680	3,4,5	10	14	6	0	10	4	0	3
3:128795359:128807671	+	4	61,127,219,129	ENSG00000075785	ENST00000265062	2,3,4,5	6	5	6	0	6	15	9	0
3:129827802:129832826	-	2	706,53	ENSG00000172765	ENST00000393238	3,2	5	13	0	4	5	13	7	0
3:146102754:146124229	-	6	98,64,113,164,137,92	ENSG00000152952	ENST00000282903	7,6,5,4,3,2	10	12	0	0	6	11	8	0
3:5174016:5174414	+	2	68,71	ENSG00000134108	ENST00000256496	5,6	7	9	2	3	14	7	5	0
4:109462900:109463644	+	1	744	ENSG00000138802	ENST00000504968	3	9	18	0	0	6	9	5	0
4:74174505:74225394	+	5	185,123,153,108,93	ENSG00000163738	ENST00000429519	5,6,7,8,9	0	13	2	0	8	8	16	0
6:158583953:158589782	+	3	91,122,111	ENSG00000146433	ENST00000367090	4,5,6	11	16	10	0	6	2	2	0
7:32632542:32679130	-	7	78,100,92,58,94,121,138	ENSG00000229358	ENST00000417811	14,13,12,11,10,9,8	9	16	3	0	9	2	8	0
7:39204234:39207620	+	2	92,229	ENSG00000106536	ENST00000403058	4,5	4	22	5	0	13	0	3	0
7:73459535:73470483	-	6	183,178,99,106,134,139	ENSG00000009954	ENST00000339594	13,12,11,10,9,8	4	13	3	0	8	7	6	6
8:18867673:18872733	-	2	396,1108	ENSG00000156011	ENST00000327040	4,3	5	20	3	0	11	0	4	4
8:69738039:69761875	-	3	165,218,133	ENSG00000137571	ENST00000260126	5,4,3	10	4	5	0	10	8	3	7
8:70213902:70216764	-	2	173,105	ENSG00000140396	ENST00000452400	4,3	0	4	18	8	6	4	3	4
11:121036504:121060085	+	5	108,150,140,127,117	ENSG00000154114	ENST00000531148	3,4,5,6,7	6	17	3	6	5	3	6	0
11:77698486:77702495	-	2	207,1775	ENSG00000048649	ENST00000308488	7,6	5	21	0	0	8	5	7	0
12:121416158:121417911	+	2	219,408	ENSG00000170633	ENST00000361234	2,3	8	11	4	5	5	7	6	0
12:22643762:22673660	+	5	260,141,143,84,161	ENSG00000139163	ENST00000266517	2,3,4,5,6	7	18	0	3	9	6	3	0
1:233346441:233362293	+	4	181,149,176,241	ENSG00000143674	ENST00000366623	2,3,4,5	4	13	3	0	6	5	10	5
13:24222818:24224582	+	1	1764	ENSG00000273167	ENST00000382141	4	9	13	3	2	3	6	10	0
13:26400452:26401624	+	3	98,79,159	ENSG00000132964	ENST00000536792	9,10,11	3	12	10	5	6	5	3	2
1:41113282:41143112	-	3	244,89,235	ENSG00000010803	ENST00000397174	5,4,3	6	10	0	0	11	7	12	0
15:40744046:40745259	-	2	103,283	ENSG00000137824	ENST00000260385	5,4	5	18	5	10	3	2	3	0
17:54938923:54947312	+	2	97,52	ENSG00000141198	ENST00000575882	11,12	4	19	2	6	3	4	5	3
17:61984170:61985090	-	3	197,215,91	ENSG00000108510	ENST00000397786	15,14,13	12	7	7	0	0	6	9	5
18:56758864:56781656	+	3	89,119,124	ENSG00000091157	ENST00000357574	16,17,18	3	15	0	0	4	9	12	3
19:34430575:34434968	+	4	84,71,65,101	ENSG00000126261	ENST00000607361	3,4,5,6	3	8	16	0	3	7	5	4
19:34431860:34438766	+	4	71,65,101,122	ENSG00000126261	ENST00000246548	3,4,5,6	0	7	13	7	3	5	2	9
20:19990005:19996842	+	3	306,132,164	ENSG00000132669	ENST00000255006	9,10,11	5	14	4	0	3	6	10	4
22:27894554:27914347	-	6	84,75,8,92,146,31	ENSG00000180957	ENST00000335272	7,6,5,4,3,2	12	21	0	0	6	0	0	7
3:185598411:185613408	+	8	134,67,91,169,104,95,52,64	ENSG00000163904	ENST00000296257	3,4,5,6,7,8,9,10	8	15	2	0	8	0	11	2
3:57242855:57267792	+	14	59,147,83,159,189,43,57,95,183,53,175,37,147,51	ENSG00000157500	ENST00000288266	7,8,9,10,11,12,13,14,15,16,17,18,19,20	0	3	0	7	4	8	15	9
8:97686667:97691188	+	4	85,177,66,237	ENSG00000147649	ENST00000336273	3,4,5,6	3	14	7	0	9	7	6	0
10:5773841:5800705	-	6	100,132,199,135,100,108	ENSG00000057608	ENST00000380191	7,6,5,4,3,2	3	8	3	0	11	11	9	0
10:67988662:68014186	-	7	173,190,112,60,125,77,161	ENSG00000148634	ENST00000277817	12,11,10,9,8,7,6	6	18	5	0	8	6	2	0
10:73575511:73576361	-	2	164,226	ENSG00000166348	ENST00000433394	4,3	2	14	2	0	15	6	6	0
10:96544075:96576829	-	8	131,95,167,132,78,161,123,196	ENSG00000077147	ENST00000371142	9,8,7,6,5,4,3,2	10	18	4	0	5	5	3	0
1:12001400:12002103	+	3	154,68,122	ENSG00000116688	ENST00000444836	8,9,10	9	4	6	0	14	7	5	0
13:49196876:49198574	+	4	114,150,284,213	ENSG00000102531	ENST00000492622	20,21,22,23	14	2	4	0	4	11	8	2
15:33153047:33155045	-	1	1998	ENSG00000248905	ENST00000616417	4	2	20	8	0	2	4	7	2
16:11846500:11847806	-	3	102,149,139	ENSG00000171490	ENST00000571133	5,4,3	4	14	3	0	10	6	3	5
16:29895258:29895860	-	2	202,140	ENSG00000174938	ENST00000350527	5,4	4	7	7	10	2	4	6	5
17:75242335:75243570	-	4	138,81,104,124	ENSG00000125447	ENST00000538886	7,6,5,4	3	17	0	0	0	10	13	2
18:31638643:31666372	-	4	117,125,114,117	ENSG00000118276	ENST00000306851	5,4,3,2	3	13	8	0	4	11	6	0
20:41512845:41551360	-	4	150,148,521,56	ENSG00000124177	ENST00000373233	5,4,3,2	5	12	5	0	4	5	11	3
2:168138087:168182090	-	7	134,102,110,56,142,109,113	ENSG00000198648	ENST00000355999	8,7,6,5,4,3,2	0	14	7	8	6	6	4	0
2:200329430:200419496	+	5	50,61,109,50,247	ENSG00000196141	ENST00000409718	2,3,4,5,6	6	18	2	0	3	10	6	0
2:36396613:36442735	+	3	174,243,121	ENSG00000150938	ENST00000280527	2,3,4	6	17	3	0	6	6	7	0
2:46001403:46010517	+	4	143,97,200,174	ENSG00000171132	ENST00000306156	7,8,9,10	3	15	8	0	3	6	4	6
2:55025085:55028220	-	2	2400,57	ENSG00000115310	ENST00000405240	3,2	20	8	3	0	3	6	5	0
5:80767932:80792844	+	6	188,169,65,117,108,112	ENSG00000113318	ENST00000265081	14,15,16,17,18,19	4	13	0	0	13	8	7	0
7:140601402:140602542	-	1	1140	ENSG00000146966	ENST00000275884	2	3	11	3	0	3	7	18	0
10:43154896:43176032	+	6	914,217,102,179,95,82	ENSG00000169826	ENST00000374466	2,3,4,5,6,7	6	7	2	0	4	11	11	3
10:68959805:68960249	+	1	444	ENSG00000165732	ENST00000354185	2	7	9	4	0	5	11	6	2
12:12519861:12521463	-	2	139,593	ENSG00000111266	ENST00000298573	3,2	6	5	5	0	8	6	11	3
13:35040932:35070852	+	9	232,101,96,122,127,120,147,198,134	ENSG00000172915	ENST00000400445	2,3,4,5,6,7,8,9,10	4	8	7	0	9	8	5	3
13:49451552:49467960	+	5	357,126,66,36,97	ENSG00000136169	ENST00000354234	2,3,4,5,6	8	13	0	0	4	8	7	4
1:88770351:88771879	+	3	118,146,217	ENSG00000065243	ENST00000316005	4,5,6	6	17	3	0	6	8	4	0
19:18537600:18538436	-	2	173,221	ENSG00000105701	ENST00000597960	6,5	5	4	6	0	6	13	0	10
19:47416651:47417350	-	3	51,160,173	ENSG00000105419	ENST00000561204	4,3,2	10	15	0	0	4	6	9	0
20:47246007:47246517	-	1	510	ENSG00000101040	ENST00000311275	14	8	11	0	0	5	10	3	7
20:63928334:63931022	+	3	118,214,172	ENSG00000101152	ENST00000360864	2,3,4	22	10	5	0	4	0	3	0
2:202755537:202759353	+	3	144,226,121	ENSG00000138439	ENST00000392238	5,6,7	7	9	10	0	5	8	3	2
2:210098085:210154611	-	4	122,198,142,1117	ENSG00000144445	ENST00000281772	5,4,3,2	4	17	7	0	5	0	11	0
3:161224929:161235212	+	5	135,97,81,129,91	ENSG00000169251	ENST00000493066	3,4,5,6,7	4	11	0	0	8	9	12	0
5:138006989:138021197	-	6	158,142,178,213,192,167	ENSG00000031003	ENST00000033079	7,6,5,4,3,2	7	13	3	2	7	2	7	3
5:138810037:138827718	+	4	167,120,270,204	ENSG00000044115	ENST00000627109	4,5,6,7	9	12	0	5	7	2	9	0
6:116692054:116726622	+	10	102,100,95,132,89,100,164,79,126,128	ENSG00000196911	ENST00000368564	3,4,5,6,7,8,9,10,11,12	7	13	3	5	5	5	6	0
6:144487547:144493456	+	5	150,162,129,174,156	ENSG00000152818	ENST00000367545	28,29,30,31,32	4	10	7	8	9	0	6	0
7:152309965:152358675	-	5	110,149,201,139,89	ENSG00000055609	ENST00000262189	6,5,4,3,2	5	12	7	0	7	11	2	0
7:17868406:17897446	-	8	84,89,102,122,122,90,103,113	ENSG00000071189	ENST00000428135	9,8,7,6,5,4,3,2	6	13	0	0	8	5	6	6
7:74705163:74718941	+	6	55,44,78,60,57,63	ENSG00000263001	ENST00000573035	7,8,9,10,11,12	5	7	10	0	13	0	2	7
8:17558294:17562110	+	3	103,206,167	ENSG00000003989	ENST00000494857	9,10,11	11	13	0	3	5	2	10	0
8:47396375:47407961	+	2	251,101	ENSG00000164808	ENST00000297423	6,7	5	15	2	0	11	5	0	6
8:52126051:52137483	-	6	89,222,81,63,69,63	ENSG00000147488	ENST00000276480	23,22,21,20,19,18	6	12	0	0	0	20	6	0
9:19288595:19300331	+	6	70,173,239,67,59,145	ENSG00000137145	ENST00000434457	4,5,6,7,8,9	0	17	5	0	5	8	9	0
9:96458378:96458541	+	1	163	ENSG00000130956	ENST00000375251	2	0	0	12	14	11	0	0	7
X:13666316:13680598	+	3	154,700,110	ENSG00000176896	ENST00000467590	2,3,4	3	5	6	6	5	12	7	0
10:67966682:68014186	-	8	120,173,190,112,60,125,77,161	ENSG00000148634	ENST00000277817	13,12,11,10,9,8,7,6	7	14	6	0	6	5	5	0
11:68166981:68190152	-	9	197,137,20,167,110,166,69,148,236	ENSG00000110066	ENST00000304363	10,9,8,7,6,5,4,3,2	0	11	0	0	9	11	12	0
12:1371832:1444750	+	3	145,99,189	ENSG00000082805	ENST00000543086	15,16,17	0	20	4	0	5	4	5	5
14:30902535:30911162	-	4	108,141,168,122	ENSG00000196792	ENST00000355683	14,13,12,11	4	14	2	0	9	4	10	0
14:39313339:39327022	+	7	102,61,36,68,83,129,159	ENSG00000258941	ENST00000553728	18,19,20,21,22,23,24	9	8	0	0	5	17	4	0
15:85113872:85115487	+	2	165,49	ENSG00000073417	ENST00000310298	15,16	6	6	6	6	5	7	7	0
16:57164000:57173869	-	5	65,134,122,99,142	ENSG00000172775	ENST00000309137	6,5,4,3,2	12	15	0	0	4	7	5	0
17:47618349:47619164	+	2	108,156	ENSG00000141279	ENST00000530173	21,22	2	3	8	6	11	6	0	7
1:75739979:75750546	+	4	131,109,141,96	ENSG00000117054	ENST00000541113	6,7,8,9	2	11	8	4	6	10	2	0
17:73235475:73236995	+	1	1520	ENSG00000141219	ENST00000255557	3	0	10	2	8	5	10	8	0
17:8569719:8577338	-	3	93,30,103	ENSG00000133026	ENST00000360416	7,6,5	0	0	21	5	3	0	0	14
1:92333390:92380873	+	4	83,81,69,150	ENSG00000122484	ENST00000610020	9,10,11,12	6	17	3	0	9	3	0	5
20:17456347:17465553	+	2	101,228	ENSG00000125851	ENST00000377899	11,12	0	13	8	2	0	11	5	4
2:201145377:201149835	+	3	55,50,82	ENSG00000003402	ENST00000309955	6,7,8	0	0	17	9	0	0	2	15
5:78415519:78421960	+	4	99,109,129,160	ENSG00000085365	ENST00000621999	3,4,5,6	4	9	5	0	9	6	7	3
6:47574063:47582065	+	6	188,79,95,105,37,63	ENSG00000198087	ENST00000359314	6,7,8,9,10,11	4	9	0	0	4	17	9	0
7:140776911:140794467	-	6	177,85,118,137,37,160	ENSG00000157764	ENST00000288602	13,12,11,10,9,8	4	9	0	0	5	13	12	0
9:109050282:109064567	-	5	146,123,132,99,91	ENSG00000106771	ENST00000374586	14,13,12,11,10	7	18	4	0	5	2	3	4
9:121161855:121166180	+	4	116,218,158,74	ENSG00000119397	ENST00000373855	33,34,35,36	9	18	0	2	2	10	2	0
X:107526581:107554504	+	7	155,103,46,105,108,132,120	ENSG00000147234	ENST00000276185	3,4,5,6,7,8,9	0	19	0	2	5	11	6	0
11:22674849:22755953	+	6	165,122,142,64,142,108	ENSG00000148935	ENST00000454584	2,3,4,5,6,7	2	6	7	0	6	12	7	2
11:77683709:77693611	-	4	110,55,80,105	ENSG00000048649	ENST00000308488	11,10,9,8	0	12	8	3	4	7	5	3
11:87067693:87091395	+	3	128,93,34	ENSG00000166575	ENST00000340353	2,3,4	5	7	12	0	3	3	0	12
1:20770929:20773610	-	2	144,160	ENSG00000127483	ENST00000312239	6,5	7	7	7	7	5	4	5	0
1:215575900:215579137	+	4	74,59,81,138	ENSG00000136636	ENST00000259154	4,5,6,7	4	13	5	5	0	2	6	7
13:32438651:32444126	-	2	86,1739	ENSG00000244754	ENST00000380121	6,5	0	10	5	0	11	8	5	3
14:30947089:30956242	-	4	174,82,74,104	ENSG00000196792	ENST00000355683	5,4,3,2	8	6	0	0	6	4	18	0
14:58318541:58330169	+	6	80,95,133,80,77,167	ENSG00000032219	ENST00000355431	6,7,8,9,10,11	8	12	0	7	3	0	7	5
14:88416710:88433212	+	6	134,473,67,116,54,78	ENSG00000042317	ENST00000556553	5,6,7,8,9,10	4	17	6	0	4	0	11	0
17:54912665:54947312	+	9	150,126,105,117,134,61,118,97,52	ENSG00000141198	ENST00000575882	4,5,6,7,8,9,10,11,12	5	12	0	4	7	4	10	0
1:92563641:92636336	-	6	96,96,147,159,141,135	ENSG00000067208	ENST00000370331	17,16,15,14,13,12	8	10	0	5	6	3	8	2
2:181539091:181549708	-	7	173,97,109,26,60,178,75	ENSG00000188452	ENST00000410087	12,11,10,9,8,7,6	4	19	4	0	0	11	4	0
2:190895151:190931637	+	13	97,122,130,80,164,59,33,59,67,51,177,132,93	ENSG00000115419	ENST00000320717	2,3,4,5,6,7,8,9,10,11,12,13,14	5	5	4	13	5	4	6	0
22:25663629:25674528	+	4	75,62,52,92	ENSG00000100077	ENST00000324198	5,6,7,8	3	3	9	3	7	8	6	3
2:61482379:61490776	-	7	160,135,169,195,107,184,135	ENSG00000082898	ENST00000401558	23,22,21,20,19,18,17	3	12	4	0	9	10	4	0
3:196885150:196886694	+	1	1544	ENSG00000119231	ENST00000445299	2	0	17	0	2	8	3	8	4
3:50065030:50066502	+	2	96,261	ENSG00000004534	ENST00000442092	12,13	5	8	6	0	12	4	7	0
4:107682014:107694006	-	3	119,139,236	ENSG00000138801	ENST00000265174	5,4,3	4	20	9	0	0	4	5	0
5:140440118:140445975	+	3	148,148,234	ENSG00000131503	ENST00000616482	4,5,6	11	17	3	0	7	4	0	0
5:57230845:57231321	+	2	124,224	ENSG00000062194	ENST00000424459	4,5	8	12	4	4	4	5	5	0
6:57193841:57210445	-	5	93,83,157,86,220	ENSG00000112210	ENST00000468148	6,5,4,3,2	6	17	0	0	6	4	6	3
6:82957311:83044659	-	6	139,164,109,70,70,232	ENSG00000118420	ENST00000237186	9,8,7,6,5,4	4	15	4	0	6	13	0	0
8:27525361:27536855	+	2	112,72	ENSG00000120915	ENST00000521400	12,13	3	9	13	0	2	12	3	0
9:125915685:125935607	+	3	242,191,136	ENSG00000167081	ENST00000342287	3,4,5	3	16	2	0	13	8	0	0
10:17704430:17705741	+	3	88,55,154	ENSG00000136738	ENST00000377524	10,11,12	0	3	18	5	4	0	6	5
10:76944772:76970067	-	4	193,225,124,94	ENSG00000156113	ENST00000604624	22,21,20,19	8	11	0	3	2	10	7	0
11:101062446:101126158	-	3	306,117,152	ENSG00000082175	ENST00000325455	4,3,2	7	14	0	0	2	11	7	0
11:118583808:118584644	+	2	206,165	ENSG00000095139	ENST00000392859	3,4	2	9	9	0	9	4	8	0
1:151024610:151025673	+	2	185,159	ENSG00000143363	ENST00000467771	4,5	0	11	13	0	6	7	2	2
1:227193785:227254155	-	4	149,96,84,92	ENSG00000143776	ENST00000366767	5,4,3,2	5	12	0	0	13	4	3	4
13:32436360:32444126	-	3	45,86,1739	ENSG00000244754	ENST00000380121	7,6,5	5	30	0	0	0	0	6	0
1:54040755:54047372	-	5	82,82,153,95,106	ENSG00000116209	ENST00000234831	6,5,4,3,2	2	14	4	7	5	0	9	0
17:67945408:67975958	+	7	917,83,226,335,193,85,187	ENSG00000171634	ENST00000321892	23,24,25,26,27,28,29	2	6	17	4	0	0	0	12
18:33607593:33646353	+	4	83,3,109,109	ENSG00000141431	ENST00000592288	2,3,4,5	4	21	5	0	4	4	3	0
19:45277922:45278615	+	2	120,100	ENSG00000007047	ENST00000262891	9,10	6	6	11	2	4	3	0	9
21:31164961:31195305	-	4	104,225,87,82	ENSG00000156299	ENST00000286827	17,16,15,14	2	14	2	8	2	6	4	3
2:168129540:168140758	-	5	66,49,134,102,110	ENSG00000198648	ENST00000355999	10,9,8,7,6	2	10	7	5	3	4	6	4
2:222900673:222909150	+	2	107,418	ENSG00000123983	ENST00000357430	3,4	5	12	4	7	9	2	2	0
2:224535527:224557856	-	2	114,198	ENSG00000036257	ENST00000264414	3,2	2	6	4	5	5	6	8	5
2:32439507:32453942	+	8	179,134,162,132,98,148,134,135	ENSG00000115760	ENST00000421745	16,17,18,19,20,21,22,23	7	9	0	5	3	3	14	0
2:50465441:50506617	-	5	120,174,191,382,123	ENSG00000179915	ENST00000625672	15,14,13,12,11	2	20	3	3	2	6	3	2
3:142736378:142748460	+	3	155,102,203	ENSG00000144935	ENST00000476941	2,3,4	6	7	2	4	2	12	8	0
4:17961902:17972885	-	3	130,80,66	ENSG00000178177	ENST00000326877	4,3,2	0	4	12	7	2	0	3	13
4:84896910:84932363	-	2	100,94	ENSG00000163625	ENST00000295888	3,2	8	12	4	0	5	2	10	0
5:64325185:64330406	+	2	226,126	ENSG00000164197	ENST00000389100	6,7	6	15	6	2	5	7	0	0
5:73840479:73840760	+	1	281	ENSG00000214944	ENST00000296794	11	7	7	12	0	8	0	4	3
6:151348710:151353752	+	1	5042	ENSG00000131016	ENST00000402676	4	13	14	4	0	7	0	3	0
7:92213194:92226682	-	7	207,88,167,152,157,108,157	ENSG00000001631	ENST00000394507	18,17,16,15,14,13,12	3	16	3	12	0	3	4	0
8:123231299:123239144	-	3	458,144,96	ENSG00000189376	ENST00000276704	4,3,2	3	5	0	0	7	14	12	0
8:72567641:72568313	+	1	672	ENSG00000182674	ENST00000523207	2	6	11	2	0	7	13	2	0
8:73673106:73688813	-	2	136,160	ENSG00000040341	ENST00000522695	3,2	0	13	13	6	5	4	0	0
1:111147641:111161296	+	3	412,148,142	ENSG00000134255	ENST00000498239	2,3,4	4	10	0	0	15	2	9	0
12:94169152:94186473	+	3	141,135,101	ENSG00000136040	ENST00000258526	2,3,4	0	9	5	0	7	13	6	0
13:42953947:42970670	-	5	74,84,74,84,59	ENSG00000133106	ENST00000313640	6,5,4,3,2	5	5	4	5	7	3	7	4
14:30670255:30675065	+	4	140,91,74,82	ENSG00000092108	ENST00000458591	11,12,13,14	4	15	2	0	8	4	7	0
1:52509595:52526373	-	3	117,164,811	ENSG00000134744	ENST00000257177	4,3,2	6	11	0	0	6	7	10	0
15:51869216:51902036	+	7	157,123,90,131,108,144,145	ENSG00000138594	ENST00000308580	3,4,5,6,7,8,9	6	11	2	4	4	13	0	0
17:12054888:12095694	+	3	103,175,120	ENSG00000065559	ENST00000353533	2,3,4	0	12	4	7	6	4	5	2
19:57455652:57456182	-	2	91,57	ENSG00000268163	ENST00000596831	5,4	0	0	20	10	0	0	0	10
21:46643534:46644488	+	2	105,183	ENSG00000160310	ENST00000355680	4,5	0	11	14	0	9	0	0	6
2:196271192:196308085	-	7	97,103,135,186,125,104,151	ENSG00000138411	ENST00000260983	17,16,15,14,13,12,11	7	10	8	7	0	3	5	0
2:206127796:206130242	-	2	176,155	ENSG00000023228	ENST00000233190	16,15	2	10	11	0	5	3	3	6
2:47373462:47374048	+	2	108,241	ENSG00000119888	ENST00000405271	3,4	4	15	4	0	6	6	5	0
3:111112029:111147484	+	6	342,297,118,152,139,82	ENSG00000177707	ENST00000493615	2,3,4,5,6,7	4	4	7	5	7	3	2	8
3:31576395:31600459	+	4	109,288,66,100	ENSG00000163527	ENST00000453168	2,3,4,5	3	11	0	0	11	8	7	0
5:173944966:173953272	+	5	174,90,119,115,182	ENSG00000113742	ENST00000265085	5,6,7,8,9	9	7	2	0	8	9	5	0
5:77046346:77048272	+	2	331,112	ENSG00000164252	ENST00000312916	6,7	2	16	0	0	10	7	5	0
7:127373341:127377329	-	2	1693,144	ENSG00000048405	ENST00000393313	5,4	8	4	3	0	0	5	16	4
8:94537102:94538346	-	2	49,87	ENSG00000164944	ENST00000297591	4,3	9	4	14	0	6	2	5	0
9:85596361:85633374	-	5	88,149,87,84,713	ENSG00000135049	ENST00000376083	18,17,16,15,14	3	9	7	0	7	6	8	0
Y:2961073:2961646	+	1	573	ENSG00000067646	ENST00000383052	3	8	0	2	4	12	8	6	0
10:26088202:26096682	+	3	203,99,115	ENSG00000095777	ENST00000265944	15,16,17	3	15	3	0	3	9	4	2
10:31373017:31461237	+	4	156,162,143,201	ENSG00000148516	ENST00000488625	3,4,5,6	6	15	0	0	5	10	3	0
11:120475339:120477526	+	4	168,88,87,80	ENSG00000196914	ENST00000356641	32,33,34,35	4	9	3	0	4	9	8	2
11:12764178:12764434	+	1	256	ENSG00000187079	ENST00000527636	3	5	4	7	8	4	2	0	9
11:33551039:33552241	+	2	220,134	ENSG00000110427	ENST00000526400	4,5	2	13	2	0	6	6	10	0
1:203707008:203708104	+	2	215,243	ENSG00000058668	ENST00000357681	9,10	2	13	4	0	9	7	4	0
12:128814774:128815070	-	1	296	ENSG00000139370	ENST00000266771	2	7	12	0	9	2	5	4	0
1:22489879:22491533	+	2	766,134	ENSG00000184677	ENST00000374651	2,3	5	11	0	2	2	9	7	3
13:19993062:19993919	+	1	857	ENSG00000121741	ENST00000610343	3	3	8	5	2	2	9	7	3
13:77205255:77243951	-	11	128,126,173,154,205,118,82,120,108,102,146	ENSG00000005810	ENST00000544440	26,25,24,23,22,21,20,19,18,17,16	5	13	4	0	6	5	6	0
15:75859877:75873568	+	3	105,60,141	ENSG00000140367	ENST00000267938	3,4,5	5	12	3	0	10	0	6	3
16:14997752:14998405	+	2	74,66	ENSG00000179889	ENST00000563679	2,3	0	0	27	6	6	0	0	0
17:47361377:47379253	+	5	144,72,495,138,72	ENSG00000178852	ENST00000331493	10,11,12,13,14	0	15	4	0	3	11	6	0
18:9208656:9221999	+	4	147,201,143,148	ENSG00000101745	ENST00000262126	5,6,7,8	3	9	3	6	8	2	8	0
19:29985222:29986417	+	2	79,136	ENSG00000105176	ENST00000360605	3,4	0	5	14	16	0	0	0	4
19:46329206:46331273	+	2	272,118	ENSG00000124440	ENST00000377670	12,13	0	29	4	0	2	2	0	2
20:10556230:10560820	+	2	90,121	ENSG00000149346	ENST00000334534	3,4	5	4	10	9	8	3	0	0
22:23095246:23096418	+	1	1172	ENSG00000128266	ENST00000615612	2	3	11	2	0	6	4	5	8
2:223998114:224001922	-	2	228,281	ENSG00000135919	ENST00000409304	3,2	3	0	0	0	10	18	8	0
2:227491546:227524915	+	4	94,116,163,154	ENSG00000173744	ENST00000409979	2,3,4,5	3	10	2	0	7	10	7	0
2:8943186:8974435	-	2	78,77	ENSG00000143797	ENST00000462696	3,2	5	8	11	2	3	5	3	2
2:99186176:99195756	+	5	78,81,147,74,184	ENSG00000241962	ENST00000424491	5,6,7,8,9	5	12	2	0	9	3	8	0
4:120754552:120811449	-	7	86,94,161,94,158,85,80	ENSG00000138738	ENST00000264808	14,13,12,11,10,9,8	4	5	0	0	5	7	12	6
4:158825915:158835476	+	6	127,147,101,72,101,72	ENSG00000052795	ENST00000264433	2,3,4,5,6,7	4	8	0	0	5	2	10	10
5:134199085:134206131	-	5	119,162,90,174,210	ENSG00000113575	ENST00000481195	6,5,4,3,2	5	8	3	3	6	6	8	0
5:84060299:84066606	-	3	185,145,156	ENSG00000164176	ENST00000296591	9,8,7	3	15	4	0	6	8	3	0
6:111405469:111472140	-	5	161,75,190,107,128	ENSG00000009413	ENST00000434009	6,5,4,3,2	7	12	3	0	8	3	6	0
6:99464603:99468618	-	4	144,57,92,82	ENSG00000123552	ENST00000500704	13,12,11,10	0	8	5	2	10	4	8	2
7:135577795:135593192	+	7	229,165,176,117,138,151,206	ENSG00000155561	ENST00000285968	6,7,8,9,10,11,12	7	13	0	4	6	4	5	0
7:33349067:33388144	+	7	103,105,15,141,96,173,153	ENSG00000122507	ENST00000242067	13,14,15,16,17,18,19	3	12	4	0	5	4	11	0
8:140761164:140890769	-	14	98,57,53,31,118,108,78,141,55,63,80,88,167,227	ENSG00000169398	ENST00000522684	16,15,14,13,12,11,10,9,8,7,6,5,4,3	7	20	2	0	0	6	2	2
8:80499493:80500382	+	1	889	ENSG00000205189	ENST00000379091	2	7	12	8	0	0	7	5	0
9:123757702:123879021	-	4	120,50,44,71	ENSG00000119522	ENST00000373624	5,4,3,2	0	7	16	0	6	3	5	2
9:20923659:20933103	+	4	109,117,239,90	ENSG00000188352	ENST00000380249	27,28,29,30	10	8	6	0	0	8	5	2
9:83768817:83788678	-	4	153,23,124,78	ENSG00000165113	ENST00000376371	8,7,6,5	5	14	2	7	0	2	5	4
10:113876520:113884380	+	3	456,122,130	ENSG00000196865	ENST00000369301	3,4,5	5	14	7	0	3	5	4	0
10:49932099:49935142	-	3	184,987,67	ENSG00000227345	ENST00000402038	5,4,3	4	8	10	2	4	2	8	0
11:34957383:34978182	+	5	200,99,175,148,59	ENSG00000110435	ENST00000448838	4,5,6,7,8	4	17	10	0	7	0	0	0
12:23845982:23896024	-	2	211,232	ENSG00000134532	ENST00000381381	3,2	5	7	6	0	6	5	9	0
12:40028300:40048210	-	2	209,160	ENSG00000151229	ENST00000280871	3,2	3	7	9	0	4	3	7	5
12:56603358:56605327	-	5	60,181,75,215,255	ENSG00000076108	ENST00000379441	19,18,17,16,15	0	12	0	0	5	9	12	0
13:20058574:20067390	+	7	130,116,172,126,95,169,152	ENSG00000121741	ENST00000610343	15,16,17,18,19,20,21	0	17	4	0	6	5	6	0
1:32948221:32949774	-	2	145,206	ENSG00000116514	ENST00000373456	3,2	0	6	9	5	7	8	3	0
14:34575755:34609742	-	9	87,40,76,106,96,124,122,111,105	ENSG00000129515	ENST00000396526	10,9,8,7,6,5,4,3,2	8	7	7	0	2	8	2	4
14:73147794:73173707	+	4	82,128,251,142	ENSG00000080815	ENST00000357710	2,3,4,5	0	17	0	2	3	5	7	4
15:43455891:43457218	-	1	1327	ENSG00000067369	ENST00000382044	12	11	9	0	0	0	10	8	0
15:72045723:72046634	-	1	911	ENSG00000066933	ENST00000356056	2	9	13	2	0	5	0	5	4
15:92996956:93002317	+	5	139,151,123,129,141	ENSG00000173575	ENST00000626874	29,30,31,32,33	5	9	0	0	7	8	9	0
16:18841564:18845651	-	3	230,247,223	ENSG00000157106	ENST00000446231	41,40,39	0	10	0	0	8	12	8	0
16:29833732:29834066	+	2	124,132	ENSG00000013364	ENST00000563915	4,5	4	8	8	0	15	0	0	3
17:27303366:27309272	+	4	269,132,101,173	ENSG00000109046	ENST00000262394	3,4,5,6	7	14	2	0	0	3	12	0
17:29285991:29287716	-	1	1725	ENSG00000108256	ENST00000225388	2	3	15	0	0	10	6	2	2
17:44083544:44083854	-	2	108,50	ENSG00000108840	ENST00000225983	18,17	0	0	21	12	0	0	0	5
17:59731420:59773885	+	6	102,136,91,111,168,132	ENSG00000062716	ENST00000262291	2,3,4,5,6,7	3	8	7	3	5	5	7	0
18:54271359:54284013	+	6	126,165,153,237,179,92	ENSG00000101751	ENST00000579534	2,3,4,5,6,7	7	11	3	3	6	5	3	0
2:101281858:101295181	-	5	199,97,83,69,251	ENSG00000163162	ENST00000424632	6,5,4,3,2	4	7	8	0	9	3	7	0
2:112299848:112325197	+	10	181,123,277,134,117,112,110,254,512,234	ENSG00000188177	ENST00000409871	2,3,4,5,6,7,8,9,10,11	4	12	0	0	2	10	10	0
22:24302194:24313466	+	2	190,154	ENSG00000100014	ENST00000437398	2,3	2	10	0	0	3	9	8	6
22:28296197:28297852	-	2	131,273	ENSG00000100154	ENST00000612946	3,2	2	7	6	0	7	7	9	0
2:26364301:26375148	+	5	69,109,75,263,109	ENSG00000138018	ENST00000613142	2,3,4,5,6	12	10	3	0	9	4	0	0
2:95851693:95860074	-	6	94,71,153,915,184,214	ENSG00000174501	ENST00000456556	66,65,64,63,62,61	2	7	2	5	3	10	9	0
3:138570317:138571356	-	3	181,124,91	ENSG00000114107	ENST00000264982	6,5,4	0	15	0	0	8	15	0	0
3:15411244:15415942	-	3	193,142,171	ENSG00000206562	ENST00000443029	6,5,4	3	8	2	0	10	8	7	0
3:47037665:47067118	-	6	112,140,135,670,184,49	ENSG00000181555	ENST00000431180	16,15,14,13,12,11	0	9	6	0	7	11	5	0
3:65429519:65430881	-	2	621,183	ENSG00000151276	ENST00000330909	12,11	10	6	5	0	4	8	5	0
4:112562370:112585725	-	5	115,144,140,197,185	ENSG00000138658	ENST00000445203	17,16,15,14,13	2	12	0	0	4	8	8	4
4:169507036:169556095	-	6	96,78,84,103,132,164	ENSG00000137601	ENST00000439128	21,20,19,18,17,16	9	5	2	0	7	11	4	0
4:1900625:1918623	+	4	626,163,167,483	ENSG00000109685	ENST00000508803	2,3,4,5	8	7	2	0	5	5	11	0
5:139363758:139364743	+	2	164,180	ENSG00000120727	ENST00000265192	2,3	4	9	0	6	0	4	8	7
5:14316512:14336727	+	3	231,123,192	ENSG00000038382	ENST00000344204	9,10,11	2	0	10	0	0	7	11	8
5:40764513:40777586	-	7	127,487,225,88,145,94,142	ENSG00000132356	ENST00000397128	8,7,6,5,4,3,2	5	10	4	0	6	8	5	0
6:145919347:145933178	-	9	144,226,63,174,143,108,93,89,122	ENSG00000146414	ENST00000367505	22,21,20,19,18,17,16,15,14	0	12	3	0	10	7	6	0
6:167022408:167033971	+	5	227,113,69,40,97	ENSG00000213066	ENST00000366847	8,9,10,11,12	5	9	2	0	5	12	5	0
6:75634706:75663518	+	4	105,71,146,298	ENSG00000112701	ENST00000370010	5,6,7,8	5	13	0	0	9	5	6	0
7:103115059:103128792	-	3	115,647,310	ENSG00000161048	ENST00000341533	4,3,2	7	8	0	8	5	5	5	0
7:140794307:140808995	-	5	160,120,149,103,104	ENSG00000157764	ENST00000288602	8,7,6,5,4	6	13	4	0	3	5	3	4
7:35010467:35018596	-	5	94,121,138,88,25	ENSG00000173852	ENST00000310974	6,5,4,3,2	8	0	4	0	4	20	2	0
8:132622610:132661627	-	6	78,183,224,173,78,168	ENSG00000129295	ENST00000618342	7,6,5,4,3,2	7	10	3	0	5	6	2	5
8:70159504:70162854	-	2	148,144	ENSG00000140396	ENST00000452400	10,9	6	3	7	2	14	6	0	0
10:67954594:68014186	-	12	144,168,99,24,120,173,190,112,60,125,77,161	ENSG00000148634	ENST00000277817	17,16,15,14,13,12,11,10,9,8,7,6	9	12	0	0	7	4	3	2
11:32927156:32935435	+	3	113,162,3693	ENSG00000060749	ENST00000399302	2,3,4	4	8	4	0	6	5	8	2
11:85974707:85983973	-	7	105,60,24,100,31,132,108	ENSG00000073921	ENST00000532317	19,18,17,16,15,14,13	3	11	3	0	8	5	7	0
12:42351884:42398994	+	7	165,62,212,57,80,120,141	ENSG00000134283	ENST00000549190	3,4,5,6,7,8,9	4	9	0	0	3	6	10	5
13:20731840:20732121	-	1	281	ENSG00000150456	ENST00000382758	4	0	6	4	7	6	0	0	14
14:102999564:103012188	-	4	149,96,84,92	ENSG00000198752	ENST00000361246	5,4,3,2	8	16	0	3	2	5	3	0
15:24962113:24968082	+	2	96,151	ENSG00000128739	ENST00000400100	5,6	0	4	12	15	0	6	0	0
15:68141945:68164804	+	6	85,48,91,135,106,74	ENSG00000033800	ENST00000249636	3,4,5,6,7,8	2	15	0	0	5	8	5	2
15:83151214:83164075	-	4	147,159,139,77	ENSG00000166503	ENST00000299633	5,4,3,2	8	11	0	2	5	0	11	0
17:49311311:49312042	-	2	145,116	ENSG00000198740	ENST00000508237	6,5	3	12	0	4	0	8	6	4
17:51041500:51056482	-	3	151,95,71	ENSG00000008294	ENST00000262013	5,4,3	2	0	15	2	8	4	6	0
17:67928354:67932019	+	3	247,152,109	ENSG00000171634	ENST00000544778	17,18,19	7	15	4	0	5	3	3	0
18:24064139:24083081	+	5	49,129,115,355,169	ENSG00000168234	ENST00000304621	2,3,4,5,6	2	2	5	0	0	20	6	2
21:31164961:31203012	-	5	104,225,87,82,105	ENSG00000156299	ENST00000286827	17,16,15,14,13	6	9	4	0	4	6	8	0
2:162147352:162147514	-	1	162	ENSG00000115263	ENST00000418842	3	0	6	26	0	0	5	0	0
2:169603641:169614724	+	8	53,77,75,108,45,88,30,140	ENSG00000138398	ENST00000260970	2,3,4,5,6,7,8,9	4	15	0	0	4	4	10	0
22:45689711:45729590	+	6	192,83,97,159,81,166	ENSG00000130638	ENST00000252934	2,3,4,5,6,7	3	13	3	0	5	9	4	0
3:47056820:47067118	-	3	670,184,49	ENSG00000181555	ENST00000431180	13,12,11	3	7	6	0	5	7	9	0
4:145823421:145849561	-	3	104,58,240	ENSG00000151612	ENST00000508784	8,7,6	4	12	3	4	4	4	6	0
4:168890921:168903906	+	4	136,99,222,150	ENSG00000129116	ENST00000261509	11,12,13,14	11	7	0	0	4	4	11	0
5:132892163:132897240	-	3	241,89,918	ENSG00000072364	ENST00000265343	13,12,11	3	9	7	0	0	3	9	6
6:109656755:109675756	-	7	129,186,113,97,53,64,128	ENSG00000155085	ENST00000424296	8,7,6,5,4,3,2	2	12	0	0	6	10	7	0
7:73686635:73687095	+	3	96,83,97	ENSG00000071462	ENST00000265758	3,4,5	7	8	4	0	5	7	3	3
8:42048377:42049707	-	2	925,132	ENSG00000083168	ENST00000396930	3,2	2	18	0	0	3	8	4	2
8:63186146:63187745	+	1	1599	ENSG00000185728	ENST00000617200	3	3	11	5	0	5	6	7	0
9:107300140:107311737	+	4	82,80,269,56	ENSG00000119318	ENST00000358015	2,3,4,5	3	18	3	0	4	3	6	0
9:14639895:14674385	-	5	117,139,112,99,199	ENSG00000175893	ENST00000380916	8,7,6,5,4	3	15	2	0	9	6	2	0
9:35228014:35243364	+	5	30,100,118,124,74	ENSG00000198722	ENST00000617908	2,3,4,5,6	6	12	0	0	4	0	15	0
9:5944870:5988545	-	4	90,80,1418,201	ENSG00000183354	ENST00000399933	5,4,3,2	6	14	4	0	4	3	6	0
9:76629191:76636557	-	2	99,87	ENSG00000106772	ENST00000376717	8,7	0	0	12	12	3	0	0	10
X:20162963:20167747	-	3	77,162,159	ENSG00000177189	ENST00000379565	19,18,17	4	10	5	4	8	3	3	0
1:179986168:179997175	+	5	86,47,115,160,623	ENSG00000135837	ENST00000367607	2,3,4,5,6	4	5	7	0	3	11	6	0
1:227028656:227035607	-	6	594,63,217,82,140,137	ENSG00000143776	ENST00000366767	28,27,26,25,24,23	0	13	0	0	5	7	7	4
12:350620:356537	-	5	159,120,159,92,106	ENSG00000073614	ENST00000399788	10,9,8,7,6	5	8	0	0	9	6	8	0
12:69755383:69756663	+	2	276,259	ENSG00000127328	ENST00000247833	2,3	6	10	2	0	9	0	5	4
13:52397231:52398194	-	1	963	ENSG00000136114	ENST00000349258	3	2	10	4	0	9	3	4	4
14:34586229:34609742	-	7	76,106,96,124,122,111,105	ENSG00000129515	ENST00000396526	8,7,6,5,4,3,2	0	8	5	0	9	8	6	0
14:76166662:76180849	+	7	65,177,80,68,40,115,86	ENSG00000089916	ENST00000554375	3,4,5,6,7,8,9	9	11	0	0	6	6	4	0
15:52045829:52050137	+	2	1186,145	ENSG00000069956	ENST00000261845	2,3	5	9	2	0	6	8	2	4
15:62000563:62035052	-	11	63,172,107,128,58,81,60,60,110,102,96	ENSG00000129003	ENST00000249837	14,13,12,11,10,9,8,7,6,5,4	6	5	2	0	10	2	11	0
15:65729071:65756472	-	9	176,145,59,67,239,170,70,250,333	ENSG00000174485	ENST00000443035	11,10,9,8,7,6,5,4,3	5	12	0	0	8	3	8	0
15:84538531:84555070	-	5	85,85,138,57,110	ENSG00000189136	ENST00000354771	7,6,5,4,3	4	14	0	0	11	4	3	0
15:90439331:90443478	+	4	68,114,179,85	ENSG00000140575	ENST00000268182	6,7,8,9	0	8	2	9	6	8	3	0
16:13934191:13935743	+	2	111,598	ENSG00000175595	ENST00000311895	7,8	5	8	4	0	7	7	3	2
16:4466152:4469465	-	2	250,239	ENSG00000153406	ENST00000283429	4,3	3	10	6	0	10	5	2	0
16:46674313:46677398	-	4	149,97,110,84	ENSG00000069329	ENST00000299138	10,9,8,7	2	8	8	0	6	7	5	0
16:67036638:67082339	+	3	117,117,127	ENSG00000067955	ENST00000561924	3,4,5	9	6	0	0	8	3	8	2
17:29482196:29510992	+	8	92,94,82,168,204,135,237,129	ENSG00000160551	ENST00000261716	8,9,10,11,12,13,14,15	3	14	2	0	11	2	4	0
17:44084554:44087696	-	4	121,134,166,285	ENSG00000108840	ENST00000225983	16,15,14,13	3	11	0	0	4	11	7	0
17:66027500:66030023	-	4	60,93,130,155	ENSG00000154240	ENST00000535342	16,15,14,13	7	13	0	0	0	0	8	8
1:805798:810170	-	3	93,50,104	ENSG00000230092	ENST00000447500	4,3,2	3	7	11	4	0	0	0	11
1:84179176:84214317	+	8	62,129,99,83,127,96,123,165	ENSG00000142875	ENST00000370689	2,3,4,5,6,7,8,9	3	9	3	0	0	13	8	0
19:17276494:17276909	+	2	130,87	ENSG00000105393	ENST00000598188	7,8	6	7	5	0	6	8	0	4
1:96769702:96785254	+	5	173,144,165,111,196	ENSG00000117569	ENST00000482253	3,4,5,6,7	5	7	3	2	6	2	9	2
20:35721739:35732135	-	6	138,153,118,54,66,195	ENSG00000131051	ENST00000463004	8,7,6,5,4,3	3	8	5	4	5	5	6	0
21:29326058:29329693	+	2	1335,207	ENSG00000156273	ENST00000286800	3,4	8	10	5	0	6	3	4	0
2:135602499:135605016	+	2	209,211	ENSG00000048991	ENST00000409478	2,3	6	11	2	0	3	3	4	7
2:75518055:75522487	-	2	153,123	ENSG00000115363	ENST00000490746	3,2	0	12	8	8	3	2	3	0
3:11358417:11426926	+	5	195,204,116,76,123	ENSG00000197548	ENST00000354956	13,14,15,16,17	3	8	0	0	5	6	14	0
3:155893517:155911279	+	6	182,115,98,104,194,166	ENSG00000163655	ENST00000496455	2,3,4,5,6,7	4	5	3	0	11	5	6	2
3:195381008:195392147	-	3	54,120,58	ENSG00000114331	ENST00000326793	4,3,2	0	0	14	18	4	0	0	0
3:31876432:31879830	-	2	80,176	ENSG00000144645	ENST00000396556	3,2	2	7	3	3	6	7	8	0
5:145817893:145826200	-	4	161,74,58,203	ENSG00000186314	ENST00000394450	5,4,3,2	2	14	2	0	7	5	6	0
5:38990948:39021136	-	5	127,64,132,65,98	ENSG00000164327	ENST00000357387	7,6,5,4,3	6	9	5	0	8	4	4	0
6:34606554:34646798	-	2	350,198	ENSG00000196821	ENST00000374023	4,3	4	10	5	0	6	8	3	0
6:34646600:34654779	-	2	198,155	ENSG00000196821	ENST00000374023	3,2	4	6	0	0	7	13	3	3
6:42974002:42975038	-	2	84,164	ENSG00000124587	ENST00000304611	3,2	0	3	11	14	5	0	0	3
6:98899267:98927822	-	5	214,245,346,584,118	ENSG00000112234	ENST00000369244	7,6,5,4,3	4	9	3	0	8	4	8	0
7:130039463:130049144	-	3	84,151,112	ENSG00000091732	ENST00000358303	4,3,2	3	10	3	6	5	4	2	3
7:130120748:130122202	+	2	155,149	ENSG00000128607	ENST00000335420	4,5	0	8	7	9	5	4	0	3
7:24641715:24668660	+	7	153,153,228,132,100,69,162	ENSG00000105926	ENST00000222644	3,4,5,6,7,8,9	0	12	2	0	2	8	6	6
7:92294888:92352642	+	8	278,298,183,118,209,89,145,167	ENSG00000001629	ENST00000265742	2,3,4,5,6,7,8,9	0	11	3	0	7	9	4	2
8:70674817:70707153	+	4	82,550,118,221	ENSG00000221947	ENST00000520092	2,3,4,5	14	0	0	0	15	3	4	0
10:11997671:12014184	-	5	86,104,150,198,161	ENSG00000151461	ENST00000356352	7,6,5,4,3	3	8	3	0	0	9	12	0
10:15833629:15843272	-	5	80,74,115,174,61	ENSG00000148481	ENST00000477891	7,6,5,4,3	6	10	3	2	2	8	4	0
11:31806401:31811015	-	3	61,77,188	ENSG00000007372	ENST00000606377	4,3,2	7	10	3	0	3	7	3	2
1:17580552:17588479	+	3	80,186,34	ENSG00000074964	ENST00000361221	2,3,4	3	9	7	0	10	3	3	0
1:185214506:185231708	+	3	149,188,132	ENSG00000116668	ENST00000367501	14,15,16	6	12	0	0	8	2	3	4
12:123586746:123590449	+	2	193,108	ENSG00000086598	ENST00000262225	2,3	4	11	2	4	5	0	5	4
12:124419956:124437996	-	6	99,55,179,94,173,67	ENSG00000196498	ENST00000405201	13,12,11,10,9,8	11	13	0	0	2	2	7	0
13:37040404:37051583	-	7	54,117,104,127,67,59,96	ENSG00000102710	ENST00000490716	8,7,6,5,4,3,2	0	15	0	0	11	6	3	0
1:42265114:42278672	-	2	75,325	ENSG00000198815	ENST00000372572	6,5	3	8	0	3	3	5	10	3
14:64521486:64523402	+	1	1916	ENSG00000126804	ENST00000358738	2	6	12	2	0	4	8	3	0
14:88712270:88715195	-	2	213,257	ENSG00000165521	ENST00000554922	10,9	3	8	2	0	2	12	8	0
1:50567076:50596216	-	5	155,82,64,127,96	ENSG00000185104	ENST00000396153	13,12,11,10,9	3	9	0	0	4	7	4	8
1:51402434:51465326	-	11	91,114,162,73,86,157,146,90,60,126,66	ENSG00000085832	ENST00000371730	16,15,14,13,12,11,10,9,8,7,6	2	7	0	4	4	7	11	0
16:53254437:53274302	+	7	168,180,111,197,200,160,90	ENSG00000177200	ENST00000447540	18,19,20,21,22,23,24	8	11	0	0	8	4	4	0
17:5308693:5346925	+	5	129,204,161,120,136	ENSG00000029725	ENST00000537505	2,3,4,5,6	3	22	0	0	4	2	0	4
17:61919399:61925099	-	3	114,103,139	ENSG00000108506	ENST00000617492	5,4,3	5	6	6	0	8	5	5	0
17:82563353:82568201	+	2	195,148	ENSG00000141568	ENST00000473637	2,3	9	5	7	0	5	2	0	7
20:18543018:18554390	+	5	154,78,162,87,156	ENSG00000101310	ENST00000262544	14,15,16,17,18	6	8	4	0	3	4	10	0
20:21326278:21368590	+	26	128,112,112,59,90,73,51,158,75,134,58,108,45,132,119,136,108,90,73,84,98,80,57,69,132,128	ENSG00000088930	ENST00000377191	2,3,4,5,6,7,8,9,10,11,12,13,14,15,16,17,18,19,20,21,22,23,24,25,26,27	2	6	6	0	10	3	8	0
2:135748266:135772547	+	8	103,29,119,175,94,55,165,128	ENSG00000144224	ENST00000272638	2,3,4,5,6,7,8,9	6	10	0	3	5	5	6	0
2:179172119:179191866	-	4	114,91,109,80	ENSG00000187231	ENST00000428443	5,4,3,2	4	9	2	4	7	2	7	0
2:48498492:48511468	+	5	243,33,117,99,129	ENSG00000162869	ENST00000416913	17,18,19,20,21	8	9	2	0	4	7	5	0
3:47622206:47678311	-	10	135,155,115,56,162,259,60,114,154,114	ENSG00000173473	ENST00000254480	25,24,23,22,21,20,19,18,17,16	7	12	0	0	5	7	4	0
4:39737419:39777810	+	5	94,59,83,100,129	ENSG00000078140	ENST00000261427	2,3,4,5,6	8	11	2	0	7	7	0	0
4:88038250:88065879	+	9	251,225,229,168,182,121,99,122,118	ENSG00000118762	ENST00000237596	4,5,6,7,8,9,10,11,12	0	9	5	3	3	7	8	0
5:95906522:95919545	-	3	260,164,122	ENSG00000118985	ENST00000237853	5,4,3	9	10	0	0	6	6	4	0
6:107904628:107924932	-	9	93,133,95,109,51,59,62,113,115	ENSG00000025796	ENST00000369002	11,10,9,8,7,6,5,4,3	4	5	5	0	5	9	7	0
6:73480674:73482244	+	3	131,120,205	ENSG00000135297	ENST00000415954	7,8,9	0	5	8	0	7	7	6	2
6:75621531:75634811	+	4	94,61,146,105	ENSG00000112701	ENST00000370010	2,3,4,5	2	7	0	0	12	8	4	2
7:103321931:103322794	-	3	150,122,92	ENSG00000105821	ENST00000249270	10,9,8	6	11	0	0	5	3	6	4
8:67251298:67259926	-	5	152,172,85,206,112	ENSG00000066777	ENST00000520381	10,9,8,7,6	5	10	3	8	3	4	2	0
10:87709195:87715843	+	6	118,236,139,119,114,112	ENSG00000198682	ENST00000361175	2,3,4,5,6,7	3	4	8	9	3	3	4	0
10:97437190:97437750	-	2	85,51	ENSG00000171311	ENST00000370902	7,6	0	4	14	8	3	0	3	2
1:180984676:181005463	-	6	95,107,126,63,95,170	ENSG00000135823	ENST00000258301	7,6,5,4,3,2	4	5	3	0	0	8	14	0
12:14423908:14425473	+	1	1565	ENSG00000171681	ENST00000261168	2	3	9	4	0	0	10	6	2
13:42285985:42308609	+	8	50,100,117,48,135,265,4501,156	ENSG00000023516	ENST00000025301	2,3,4,5,6,7,8,9	6	9	2	0	0	2	10	5
13:95925679:95940091	-	5	95,99,124,165,135	ENSG00000102595	ENST00000376747	20,19,18,17,16	6	8	0	0	7	4	7	2
13:99238426:99244624	+	3	128,120,110	ENSG00000134882	ENST00000403766	2,3,4	3	12	5	0	2	6	6	0
14:33215181:33560210	+	3	245,83,90	ENSG00000151322	ENST00000551634	2,3,4	4	12	9	0	0	4	3	2
14:35775005:35775745	-	2	50,111	ENSG00000174373	ENST00000389698	3,2	6	12	0	0	6	7	3	0
14:50150007:50150230	-	1	223	ENSG00000100485	ENST00000216373	14	0	3	23	0	0	0	0	8
14:60796216:60818847	+	5	153,74,104,141,126	ENSG00000020426	ENST00000261245	2,3,4,5,6	3	16	0	0	6	5	4	0
14:67761365:67762819	-	3	219,210,148	ENSG00000072121	ENST00000394455	7,6,5	4	16	0	0	2	8	4	0
15:50300788:50309798	-	5	114,112,195,168,108	ENSG00000104064	ENST00000380877	6,5,4,3,2	0	17	5	2	0	2	8	0
16:67036638:67082308	+	3	117,117,96	ENSG00000067955	ENST00000412916	3,4,5	3	13	0	0	4	4	5	5
17:4066446:4072756	-	4	94,80,241,149	ENSG00000074755	ENST00000381638	28,27,26,25	6	5	3	0	3	13	4	0
18:33607593:33671866	+	7	83,3,109,109,122,118,120	ENSG00000141431	ENST00000592288	2,3,4,5,6,7,8	4	16	0	0	2	8	4	0
18:76849525:76881512	+	8	143,165,179,125,173,144,204,229	ENSG00000130856	ENST00000320610	2,3,4,5,6,7,8,9	6	8	0	2	7	8	3	0
1:90937484:90982370	-	3	606,3038,61	ENSG00000122482	ENST00000370440	4,3,2	2	12	5	0	0	0	12	3
20:36793248:36839441	-	13	1351,71,72,252,168,105,231,126,141,1182,63,159,225	ENSG00000149639	ENST00000237536	14,13,12,11,10,9,8,7,6,5,4,3,2	5	8	3	4	0	5	9	0
2:1137621:1209230	+	5	44,42,88,92,128	ENSG00000172554	ENST00000308624	5,6,7,8,9	0	12	0	0	10	5	3	4
2:209877953:209896413	+	4	136,134,166,101	ENSG00000144406	ENST00000439458	24,25,26,27	3	15	2	0	2	9	3	0
22:40552105:40594735	-	2	262,62	ENSG00000196588	ENST00000355630	3,2	6	5	6	0	3	7	5	2
2:40428472:40430301	-	1	1829	ENSG00000183023	ENST00000403092	2	4	5	3	2	2	6	12	0
2:50620021:50623615	-	2	162,302	ENSG00000179915	ENST00000625672	6,5	2	12	5	0	0	7	6	2
2:61343814:61350693	-	6	215,611,131,36,130,126	ENSG00000115464	ENST00000398571	16,15,14,13,12,11	2	8	3	0	5	6	10	0
3:125277725:125331238	-	6	84,124,126,349,136,81	ENSG00000163848	ENST00000360647	7,6,5,4,3,2	3	5	0	0	8	9	9	0
3:194459470:194462236	-	4	71,183,174,97	ENSG00000133657	ENST00000439040	6,5,4,3	6	9	0	0	7	6	4	2
3:56666259:56673725	-	6	125,162,92,73,93,146	ENSG00000163946	ENST00000493960	7,6,5,4,3,2	3	7	0	0	9	10	5	0
5:109713519:109716264	+	2	255,145	ENSG00000112893	ENST00000261483	2,3	3	9	3	9	5	5	0	0
5:160093100:160094065	-	1	965	ENSG00000170234	ENST00000456329	2	3	8	4	4	5	4	6	0
6:136383670:136389517	-	3	111,118,164	ENSG00000135525	ENST00000617204	6,5,4	5	6	0	0	4	7	10	2
6:149826263:149853160	-	5	96,213,126,142,158	ENSG00000120256	ENST00000239367	6,5,4,3,2	3	9	3	0	7	4	8	0
6:170317369:170323259	+	2	1755,181	ENSG00000112584	ENST00000630384	2,3	2	0	8	0	9	4	8	3
6:75634706:75670720	+	6	105,71,146,298,230,168	ENSG00000112701	ENST00000370010	5,6,7,8,9,10	4	6	0	0	3	9	10	2
6:82210813:82212793	-	4	97,38,83,87	ENSG00000005700	ENST00000306270	16,15,14,13	3	0	3	2	5	6	9	6
7:23185069:23187146	+	2	229,95	ENSG00000136243	ENST00000258742	2,3	2	6	6	0	9	8	3	0
7:80199224:80212869	+	4	158,129,130,154	ENSG00000127955	ENST00000351004	4,5,6,7	4	16	0	0	3	8	3	0
8:140789473:140830526	-	7	53,31,118,108,78,141,55	ENSG00000169398	ENST00000522684	14,13,12,11,10,9,8	5	16	2	3	0	5	0	3
8:42459895:42472654	-	4	97,86,141,553	ENSG00000168575	ENST00000342228	5,4,3,2	0	10	2	0	3	10	9	0
8:52171791:52172583	-	1	792	ENSG00000147488	ENST00000276480	10	7	10	0	0	7	0	4	6
9:110941420:110973558	-	3	748,148,78	ENSG00000198121	ENST00000374431	4,3,2	3	15	3	0	7	4	2	0
9:5968018:5969436	-	1	1418	ENSG00000183354	ENST00000399933	3	7	9	2	5	4	2	5	0
X:1593443:1595532	+	2	781,149	ENSG00000197976	ENST00000313871	2,3	8	11	0	0	8	5	0	2
11:116863667:116873636	-	4	151,144,71,156	ENSG00000160584	ENST00000445177	16,15,14,13	3	15	3	0	2	6	4	0
1:180003173:180006567	+	2	114,114	ENSG00000135837	ENST00000367607	7,8	0	5	17	0	5	0	0	6
12:110128949:110147048	+	7	181,90,66,111,85,164,96	ENSG00000122970	ENST00000361948	4,5,6,7,8,9,10	3	8	3	0	2	5	9	3
12:122377388:122380558	-	2	572,191	ENSG00000130779	ENST00000361654	3,2	2	11	0	0	10	4	6	0
13:95611444:95612177	-	2	49,141	ENSG00000134874	ENST00000361396	12,11	5	7	0	0	3	12	6	0
1:42265114:42311110	-	3	75,325,61	ENSG00000198815	ENST00000372572	6,5,4	2	9	0	0	9	7	6	0
1:45659027:45661225	-	2	115,1042	ENSG00000159592	ENST00000290795	3,2	6	8	4	0	5	5	5	0
14:88712270:88754671	-	9	213,257,138,202,136,186,69,99,160	ENSG00000165521	ENST00000554922	10,9,8,7,6,5,4,3,2	5	4	0	0	2	12	10	0
15:43455891:43470066	-	2	1327,209	ENSG00000067369	ENST00000382044	12,11	3	11	2	0	9	2	6	0
15:71991102:72010447	-	5	135,117,90,127,98	ENSG00000066933	ENST00000356056	11,10,9,8,7	3	17	0	0	5	5	3	0
15:76283756:76292700	-	6	69,102,111,100,83,82	ENSG00000140374	ENST00000557943	8,7,6,5,4,3	8	8	0	6	4	5	2	0
15:90217438:90221765	+	6	164,63,99,112,114,152	ENSG00000185033	ENST00000332496	3,4,5,6,7,8	3	8	0	2	5	10	5	0
16:47497398:47547548	+	6	90,139,100,108,81,116	ENSG00000102893	ENST00000566044	3,4,5,6,7,8	5	10	0	0	2	4	12	0
1:8614560:8656441	-	3	126,71,469	ENSG00000142599	ENST00000337907	5,4,3	8	8	0	0	4	4	9	0
18:76849525:76871825	+	4	143,165,179,125	ENSG00000130856	ENST00000320610	2,3,4,5	6	7	0	12	3	0	2	3
20:47276313:47287284	-	4	482,116,78,56	ENSG00000101040	ENST00000311275	11,10,9,8	0	10	0	0	5	9	9	0
2:190895151:190905167	+	5	97,122,130,80,164	ENSG00000115419	ENST00000320717	2,3,4,5,6	0	10	0	0	6	5	10	2
2:28783906:28788809	+	2	72,152	ENSG00000213639	ENST00000358506	6,7	2	2	7	0	5	2	2	13
3:11358417:11380052	+	5	195,204,116,76,81	ENSG00000197548	ENST00000446450	12,13,14,15,16	0	8	3	4	6	5	4	3
3:119500694:119504021	+	3	166,89,68	ENSG00000113845	ENST00000494664	2,3,4	9	10	0	3	0	7	4	0
3:142664201:142678113	+	5	106,164,130,133,82	ENSG00000120756	ENST00000457734	2,3,4,5,6	5	8	4	0	3	4	9	0
3:2883144:2903005	+	4	103,185,137,130	ENSG00000144619	ENST00000418658	9,10,11,12	7	6	3	0	0	5	6	6
3:33606590:33644903	-	9	168,78,60,71,136,146,93,83,147	ENSG00000163539	ENST00000468888	16,15,14,13,12,11,10,9,8	5	7	0	0	7	4	10	0
3:33619602:33644903	-	5	136,146,93,83,147	ENSG00000163539	ENST00000468888	12,11,10,9,8	4	16	0	6	4	0	3	0
5:154029488:154034967	-	4	92,93,100,224	ENSG00000055147	ENST00000351797	5,4,3,2	5	8	0	0	4	6	7	3
5:66053405:66054951	+	1	1546	ENSG00000112851	ENST00000284037	21	9	12	3	0	3	2	4	0
6:149572284:149582603	+	6	60,97,152,157,131,164	ENSG00000055211	ENST00000367419	2,3,4,5,6,7	2	5	6	5	9	3	3	0
7:92294888:92307656	+	2	278,298	ENSG00000001629	ENST00000265742	2,3	6	8	0	0	5	4	7	3
8:103931262:103989421	+	6	131,172,154,69,157,117	ENSG00000176406	ENST00000504942	12,13,14,15,16,17	5	6	8	0	2	6	6	0
8:17743603:17755961	-	2	196,2245	ENSG00000129422	ENST00000381869	3,2	4	19	0	0	0	4	6	0
8:28963810:28980156	+	3	80,477,86	ENSG00000147421	ENST00000287701	2,3,4	0	6	3	0	4	12	8	0
8:43002106:43013400	+	5	35,83,101,105,72	ENSG00000168172	ENST00000307602	17,18,19,20,21	4	13	4	0	8	4	0	0
9:5954015:5988545	-	3	80,1418,201	ENSG00000183354	ENST00000399933	4,3,2	5	7	3	0	7	4	5	2
9:74996446:75017448	-	5	114,179,141,164,196	ENSG00000156017	ENST00000376834	6,5,4,3,2	7	5	6	3	5	5	2	0
9:83677726:83686155	-	5	235,159,263,116,152	ENSG00000135018	ENST00000376395	6,5,4,3,2	2	7	4	0	3	5	8	4
X:20186295:20204103	-	7	71,143,38,107,80,81,82	ENSG00000177189	ENST00000379565	10,9,8,7,6,5,4	5	7	0	0	9	9	3	0
10:18527587:18536196	+	3	110,152,96	ENSG00000165995	ENST00000324631	10,11,12	7	6	3	0	5	11	0	0
10:50460672:50590247	-	4	142,43,91,95	ENSG00000198964	ENST00000429490	5,4,3,2	2	12	3	3	5	3	4	0
10:96544075:96565426	-	7	131,95,167,132,78,161,123	ENSG00000077147	ENST00000371142	9,8,7,6,5,4,3	5	9	2	0	6	3	7	0
11:103303092:103323990	+	7	161,126,111,156,76,209,105	ENSG00000187240	ENST00000375735	76,77,78,79,80,81,82	6	7	3	0	0	12	4	0
11:108094390:108095691	+	3	124,176,162	ENSG00000166266	ENST00000393094	14,15,16	4	9	11	0	0	4	4	0
11:114063210:114064568	+	1	1358	ENSG00000109906	ENST00000335953	2	0	15	4	0	4	2	7	0
11:86000642:86031611	-	10	137,124,86,42,107,112,94,103,76,143	ENSG00000073921	ENST00000532317	11,10,9,8,7,6,5,4,3,2	4	8	8	0	2	3	3	4
12:112075677:112078741	-	3	112,79,108	ENSG00000111300	ENST00000261745	8,7,6	4	7	3	0	2	3	8	5
12:124419956:124430787	-	5	99,55,179,94,173	ENSG00000196498	ENST00000405201	13,12,11,10,9	9	6	8	0	0	3	6	0
1:21272698:21290156	-	3	213,142,87	ENSG00000117298	ENST00000415912	4,3,2	5	15	4	0	4	4	0	0
1:230663140:230671640	+	5	81,104,109,196,2285	ENSG00000135775	ENST00000494371	4,5,6,7,8	2	6	5	0	6	4	6	3
12:45836588:45839496	+	5	67,251,97,210,168	ENSG00000189079	ENST00000334344	7,8,9,10,11	6	8	0	0	6	6	6	0
13:28266714:28270866	+	4	162,117,102,166	ENSG00000152520	ENST00000503791	10,11,12,13	0	7	3	3	2	10	7	0
14:21357196:21361213	-	7	170,76,113,126,119,127,136	ENSG00000092201	ENST00000216297	22,21,20,19,18,17,16	4	10	5	6	3	2	2	0
14:22926132:22927660	-	4	164,50,113,135	ENSG00000100462	ENST00000324366	7,6,5,4	0	19	0	0	6	2	5	0
14:33215181:33367268	+	2	245,83	ENSG00000151322	ENST00000551634	2,3	3	13	9	0	0	3	4	0
16:21968627:21976243	+	5	58,96,200,81,77	ENSG00000140740	ENST00000268379	8,9,10,11,12	2	6	0	0	3	7	14	0
16:48347506:48348290	+	2	208,191	ENSG00000102910	ENST00000285737	13,14	4	11	6	0	7	0	0	4
16:70010750:70018097	-	4	106,89,64,51	ENSG00000196696	ENST00000531894	16,15,14,13	3	13	4	0	2	3	2	5
16:70258979:70262524	-	3	207,114,179	ENSG00000090861	ENST00000261772	14,13,12	4	7	0	0	3	4	12	2
17:55031167:55047154	+	4	97,92,90,66	ENSG00000166263	ENST00000376352	9,10,11,12	3	8	0	6	6	5	2	2
17:69273958:69284072	-	3	170,202,120	ENSG00000154265	ENST00000392676	20,19,18	3	8	3	0	5	7	6	0
18:35070194:35102159	+	3	128,146,214	ENSG00000166974	ENST00000591734	3,4,5	4	6	0	3	0	7	12	0
18:76441244:76443211	-	1	1967	ENSG00000101493	ENST00000443185	3	12	0	9	0	8	3	0	0
1:93894613:93897898	-	3	115,203,60	ENSG00000023909	ENST00000370238	6,5,4	8	18	0	0	4	2	0	0
2:168012633:168017095	-	2	69,53	ENSG00000198648	ENST00000487143	7,6	0	7	6	3	8	6	2	0
22:25672295:25695214	+	7	52,92,100,79,131,95,108	ENSG00000100077	ENST00000324198	7,8,9,10,11,12,13	4	7	3	0	0	6	9	3
22:25678815:25695214	+	5	100,79,131,95,108	ENSG00000100077	ENST00000324198	9,10,11,12,13	5	8	2	0	10	4	3	0
2:226906792:226914351	+	3	89,57,144	ENSG00000144468	ENST00000341329	4,5,6	4	4	10	0	4	0	0	10
2:32377587:32401623	+	7	182,138,194,112,83,223,161	ENSG00000115760	ENST00000421745	2,3,4,5,6,7,8	4	9	4	0	0	10	5	0
2:32478634:32493667	+	10	184,156,134,154,117,155,127,111,134,128	ENSG00000115760	ENST00000421745	36,37,38,39,40,41,42,43,44,45	2	5	8	0	4	9	4	0
2:61495454:61498913	-	4	159,129,120,49	ENSG00000082898	ENST00000401558	11,10,9,8	0	15	0	0	6	0	11	0
3:112266237:112280783	-	6	103,162,129,166,129,101	ENSG00000172139	ENST00000305815	8,7,6,5,4,3	4	16	0	0	0	12	0	0
3:119500694:119513719	+	4	166,89,68,79	ENSG00000113845	ENST00000494664	2,3,4,5	5	7	2	0	3	6	9	0
3:168309304:168314176	+	2	135,106	ENSG00000206120	ENST00000511230	2,3	0	2	16	6	4	0	0	4
4:10097710:10103986	-	3	181,148,91	ENSG00000071127	ENST00000499869	5,4,3	6	12	0	0	8	6	0	0
4:184659339:184678394	+	5	98,130,148,288,163	ENSG00000164306	ENST00000314970	4,5,6,7,8	4	11	2	0	3	5	7	0
4:25127263:25159107	-	8	94,92,130,103,154,159,119,155	ENSG00000109618	ENST00000382103	9,8,7,6,5,4,3,2	5	13	4	0	3	5	2	0
4:53383772:53389873	+	2	104,65	ENSG00000145216	ENST00000511376	5,6	2	0	10	11	0	0	0	9
4:73090666:73092300	-	1	1634	ENSG00000132466	ENST00000358602	29	5	8	11	0	5	3	0	0
5:139600371:139614966	+	4	64,32,78,106	ENSG00000131508	ENST00000511725	2,3,4,5	7	7	7	0	7	0	4	0
5:77449759:77464809	-	6	111,63,112,63,132,49	ENSG00000164253	ENST00000296679	8,7,6,5,4,3	0	14	0	0	4	6	8	0
6:116645713:116660846	-	7	221,152,166,189,169,122,111	ENSG00000153975	ENST00000368576	9,8,7,6,5,4,3	7	10	0	0	0	4	11	0
6:149676259:149680457	-	3	107,183,583	ENSG00000131023	ENST00000543571	7,6,5	4	5	4	0	7	5	2	5
7:112286872:112287074	+	1	202	ENSG00000198839	ENST00000361822	2	0	0	12	12	2	2	0	4
7:131429032:131445903	+	4	113,213,222,130	ENSG00000128585	ENST00000421797	10,11,12,13	5	6	0	7	3	3	4	4
8:104041325:104148848	+	5	33,101,173,252,242	ENSG00000176406	ENST00000406091	20,21,22,23,24	6	10	0	4	0	4	8	0
8:38819521:38820635	+	1	1114	ENSG00000147526	ENST00000519416	3	7	7	0	0	5	2	11	0
9:33953284:33996333	-	9	190,68,53,66,104,55,78,154,111	ENSG00000137073	ENST00000379238	12,11,10,9,8,7,6,5,4	0	15	0	0	6	6	5	0
9:85575314:85596449	-	8	161,177,132,130,181,154,145,88	ENSG00000135049	ENST00000376083	25,24,23,22,21,20,19,18	3	7	0	5	9	5	3	0
9:95897848:95928864	+	9	123,194,162,208,141,114,120,72,146	ENSG00000182150	ENST00000288985	3,4,5,6,7,8,9,10,11	0	7	6	0	0	5	14	0
X:107088435:107088839	-	1	404	ENSG00000089682	ENST00000372487	5	2	9	4	6	4	3	4	0
10:21904521:21920963	-	4	91,94,98,166	ENSG00000136770	ENST00000376980	7,6,5,4	5	0	0	13	2	6	5	0
11:16095995:16111923	-	3	123,80,121	ENSG00000110693	ENST00000316399	8,7,6	4	10	12	0	5	0	0	0
1:117460488:117502970	+	6	124,94,116,220,173,116	ENSG00000198162	ENST00000356554	7,8,9,10,11,12	4	6	0	0	2	9	10	0
11:45862059:45872233	+	7	89,141,312,152,203,93,142	ENSG00000121671	ENST00000417225	5,6,7,8,9,10,11	0	10	8	0	3	4	6	0
11:77624962:77625818	-	2	108,102	ENSG00000074201	ENST00000525428	4,3	5	5	5	0	10	2	4	0
1:21715388:21721764	-	3	69,131,115	ENSG00000090686	ENST00000400301	15,14,13	6	7	0	0	5	5	8	0
12:32327460:32328555	+	1	1095	ENSG00000151746	ENST00000548411	5	3	7	3	0	6	6	6	0
1:233346441:233355011	+	3	181,149,176	ENSG00000143674	ENST00000366623	2,3,4	2	7	0	6	7	3	6	0
1:236243421:236269994	-	5	74,83,42,84,120	ENSG00000086619	ENST00000354619	6,5,4,3,2	2	6	2	0	7	0	4	10
12:42210354:42210680	-	2	100,133	ENSG00000015153	ENST00000546726	4,3	0	0	10	0	5	5	2	9
1:35381258:35389082	+	7	175,213,151,116,276,151,173	ENSG00000146463	ENST00000314607	8,9,10,11,12,13,14	0	5	6	6	2	6	4	2
1:36361220:36362656	-	2	120,98	ENSG00000196182	ENST00000473733	2,1	0	0	6	5	8	4	0	8
14:23165284:23166540	-	2	152,205	ENSG00000092068	ENST00000316902	3,2	3	11	0	0	9	5	3	0
14:39276933:39327022	+	19	132,22,89,78,111,72,105,123,121,47,91,139,102,61,36,68,83,129,159	ENSG00000258941	ENST00000553728	6,7,8,9,10,11,12,13,14,15,16,17,18,19,20,21,22,23,24	7	6	0	0	0	5	8	5
15:74671454:74675142	-	2	320,182	ENSG00000179151	ENST00000315127	3,2	5	9	0	0	5	6	6	0
15:94298200:94298730	+	1	530	ENSG00000140563	ENST00000543482	2	6	12	2	0	2	3	4	2
16:48256609:48277479	+	6	132,123,164,95,259,142	ENSG00000102910	ENST00000285737	3,4,5,6,7,8	2	14	0	0	3	3	9	0
16:71676446:71679535	-	3	203,231,147	ENSG00000040199	ENST00000568004	4,3,2	5	12	0	0	6	3	5	0
16:88027482:88038011	+	4	168,137,63,39	ENSG00000172530	ENST00000286122	8,9,10,11	5	11	5	0	0	10	0	0
1:70270855:70315566	-	9	101,99,80,162,132,145,67,46,86	ENSG00000118454	ENST00000370944	12,11,10,9,8,7,6,5,4	4	12	2	0	6	2	5	0
17:64519320:64526200	+	5	116,126,194,113,130	ENSG00000258890	ENST00000556440	6,7,8,9,10	3	4	2	0	6	9	7	0
17:8238030:8238629	-	2	212,238	ENSG00000178971	ENST00000315684	4,3	2	19	0	0	3	3	4	0
1:94498601:94499614	+	4	78,66,90,120	ENSG00000117528	ENST00000370214	17,18,19,20	3	14	0	0	5	7	2	0
21:15833347:15842540	+	2	201,143	ENSG00000155313	ENST00000285679	17,18	4	13	4	4	6	0	0	0
22:21799011:21807846	-	3	117,190,183	ENSG00000100030	ENST00000215832	4,3,2	4	12	3	0	4	5	3	0
2:54813231:54829477	+	5	160,99,69,186,136	ENSG00000214595	ENST00000356458	2,3,4,5,6	3	5	3	0	0	13	7	0
2:99449335:99464985	-	3	169,127,64	ENSG00000135945	ENST00000393445	4,3,2	6	7	5	0	3	4	3	3
3:154295283:154306295	-	8	56,88,103,141,82,167,75,80	ENSG00000174953	ENST00000496811	13,12,11,10,9,8,7,6	6	6	5	0	4	0	10	0
4:106171094:106212835	-	4	176,162,37,86	ENSG00000145348	ENST00000273980	24,23,22,21	4	9	5	0	3	6	2	2
4:150735257:150808398	-	5	109,65,62,134,79	ENSG00000198589	ENST00000510413	36,35,34,33,32	4	15	5	0	4	0	3	0
4:169537808:169556095	-	3	103,132,164	ENSG00000137601	ENST00000439128	18,17,16	2	11	2	0	4	5	7	0
5:71592925:71604468	+	5	67,85,102,128,113	ENSG00000131844	ENST00000629193	2,3,4,5,6	0	13	0	0	8	7	3	0
5:79640850:79669028	+	8	115,92,79,70,77,129,44,137	ENSG00000164329	ENST00000453514	5,6,7,8,9,10,11,12	5	16	0	0	5	5	0	0
6:100766564:100805880	-	6	141,201,126,142,205,121	ENSG00000112249	ENST00000369162	10,9,8,7,6,5	4	9	0	0	3	7	8	0
6:143470960:143474856	+	5	125,67,55,169,71	ENSG00000034693	ENST00000367591	5,6,7,8,9	0	8	0	0	4	13	6	0
6:170317369:170330550	+	3	1755,181,102	ENSG00000112584	ENST00000630384	2,3,4	5	7	3	0	6	3	7	0
6:42676055:42679832	+	4	136,91,131,109	ENSG00000024048	ENST00000372899	39,40,41,42	2	6	10	0	3	7	3	0
6:84055311:84062992	+	2	134,100	ENSG00000135324	ENST00000257776	2,3	0	4	8	0	2	3	0	14
6:85557975:85574378	-	4	85,79,77,121	ENSG00000135317	ENST00000346348	5,4,3,2	8	9	3	0	0	7	4	0
6:89751430:89762530	-	8	152,111,148,114,97,145,104,212	ENSG00000112159	ENST00000369393	23,22,21,20,19,18,17,16	4	0	4	0	4	9	10	0
7:66991136:66994341	-	3	165,201,130	ENSG00000126524	ENST00000246868	4,3,2	0	11	6	0	6	5	3	0
7:87163494:87185980	+	11	123,117,123,95,115,77,158,33,110,229,152	ENSG00000135164	ENST00000331242	2,3,4,5,6,7,8,9,10,11,12	7	5	2	0	7	4	3	3
7:93291702:93311272	+	8	133,92,95,99,91,177,119,107	ENSG00000004766	ENST00000305866	13,14,15,16,17,18,19,20	0	11	3	0	3	3	6	5
8:140818276:140879637	-	7	78,141,55,63,80,88,167	ENSG00000169398	ENST00000522684	10,9,8,7,6,5,4	3	10	6	0	4	3	5	0
8:17268257:17286427	+	9	115,101,226,71,128,59,69,144,81	ENSG00000155975	ENST00000324849	3,4,5,6,7,8,9,10,11	7	3	3	0	5	8	5	0
8:42906172:42943445	+	4	86,73,51,133	ENSG00000168172	ENST00000307602	2,3,4,5	0	8	7	0	4	2	4	6
8:61633682:61653660	-	10	45,57,42,33,48,57,33,129,75,93	ENSG00000198363	ENST00000379454	13,12,11,10,9,8,7,6,5,4	4	6	5	2	0	0	14	0
9:111570090:111586165	-	5	119,109,156,118,168	ENSG00000106853	ENST00000538962	9,8,7,6,5	3	8	4	0	0	4	7	5
9:33351559:33352719	+	2	231,74	ENSG00000086102	ENST00000379540	16,17	3	6	4	0	7	2	0	9
X:17103717:17138961	+	4	62,84,146,106	ENSG00000169891	ENST00000357277	14,15,16,17	2	12	5	0	0	6	2	4
X:19392001:19400663	-	5	106,131,128,134,88	ENSG00000180815	ENST00000518578	19,18,17,16,15	0	11	0	0	13	2	0	5
10:74969659:74989112	+	9	116,82,133,56,122,116,142,162,94	ENSG00000156650	ENST00000372725	4,5,6,7,8,9,10,11,12	0	8	10	0	6	2	4	0
10:863742:885760	-	4	141,148,60,120	ENSG00000107929	ENST00000612396	5,4,3,2	3	7	7	0	3	3	5	2
11:129123445:129164427	-	3	85,92,109	ENSG00000134909	ENST00000310343	4,3,2	5	4	0	12	0	3	6	0
11:16318445:16341252	-	2	208,241	ENSG00000110693	ENST00000396356	3,2	3	7	2	0	6	4	8	0
11:17131915:17145942	-	6	123,211,49,144,64,80	ENSG00000011405	ENST00000265970	11,10,9,8,7,6	4	4	0	5	0	6	6	5
1:161778243:161784096	+	3	77,88,107	ENSG00000118217	ENST00000367942	2,3,4	4	12	2	0	6	2	4	0
11:62638982:62639731	-	2	128,105	ENSG00000089597	ENST00000532402	3,2	0	8	4	0	7	7	0	4
1:201852103:201858994	+	9	89,87,120,101,59,152,99,107,140	ENSG00000198700	ENST00000361565	5,6,7,8,9,10,11,12,13	6	6	0	0	6	7	5	0
1:20765376:20773610	-	4	155,81,144,160	ENSG00000127483	ENST00000312239	8,7,6,5	5	6	2	4	2	7	4	0
12:120782654:120791557	-	4	113,79,120,89	ENSG00000157837	ENST00000353487	6,5,4,3	4	15	0	0	4	3	4	0
12:12179809:12187119	-	4	172,397,132,197	ENSG00000070018	ENST00000261349	7,6,5,4	0	6	7	0	5	9	3	0
1:227139575:227147559	-	4	167,80,249,201	ENSG00000143776	ENST00000366767	10,9,8,7	10	8	0	0	4	4	4	0
12:48939654:48941188	-	3	125,111,241	ENSG00000272822	ENST00000398092	4,3,2	3	11	0	6	4	0	6	0
1:36004340:36027298	+	7	135,88,148,120,123,134,185	ENSG00000126070	ENST00000373191	6,7,8,9,10,11,12	0	4	6	0	10	5	5	0
15:43753823:43756766	+	2	79,118	ENSG00000167004	ENST00000300289	2,3	0	2	5	10	0	0	0	13
15:63774693:63775649	-	1	956	ENSG00000103657	ENST00000443617	2	6	7	2	0	9	3	3	0
15:68141945:68153695	+	5	85,48,91,135,106	ENSG00000033800	ENST00000249636	3,4,5,6,7	5	7	0	0	7	3	6	2
15:76753807:76775117	-	7	141,112,118,76,171,213,263	ENSG00000140386	ENST00000563290	15,14,13,12,11,10,9	5	9	6	0	4	3	3	0
16:67685456:67685802	-	1	346	ENSG00000141098	ENST00000268797	2	2	15	4	0	7	2	0	0
16:69370482:69372355	-	2	147,87	ENSG00000132604	ENST00000254942	5,4	8	6	11	0	0	5	0	0
1:66946149:66959743	+	4	146,162,133,65	ENSG00000198160	ENST00000371018	5,6,7,8	2	7	5	0	4	8	4	0
17:31155982:31163376	+	3	144,84,191	ENSG00000196712	ENST00000487476	2,3,4	0	10	4	3	6	3	4	0
17:49311311:49317983	-	4	145,116,148,618	ENSG00000198740	ENST00000508237	6,5,4,3	5	9	0	0	4	7	5	0
18:12366964:12371691	-	4	153,107,78,100	ENSG00000141385	ENST00000269143	5,4,3,2	3	4	2	0	7	8	0	6
18:76849525:76851939	+	2	143,165	ENSG00000130856	ENST00000320610	2,3	3	15	0	3	5	4	0	0
19:29985222:30012531	+	8	79,136,92,58,169,349,143,247	ENSG00000105176	ENST00000360605	3,4,5,6,7,8,9,10	10	8	0	0	4	2	6	0
19:38130497:38130772	+	1	275	ENSG00000105738	ENST00000222345	10	3	4	10	5	2	2	0	4
20:23389945:23403072	-	5	85,56,78,117,80	ENSG00000125814	ENST00000398425	6,5,4,3,2	3	12	2	0	0	9	2	2
20:42448219:42472562	-	2	110,297	ENSG00000196090	ENST00000356100	9,8	0	13	2	6	0	5	4	0
2:162145539:162145677	-	1	138	ENSG00000115263	ENST00000418842	4	0	25	0	0	5	0	0	0
2:61284874:61295290	-	5	83,201,87,84,123	ENSG00000115464	ENST00000398571	35,34,33,32,31	5	11	0	3	0	6	5	0
2:71363152:71370005	+	5	39,299,278,147,123	ENSG00000075292	ENST00000410075	4,5,6,7,8	0	14	0	0	4	10	2	0
3:119500694:119517315	+	5	166,89,68,79,111	ENSG00000113845	ENST00000494664	2,3,4,5,6	5	9	5	0	7	4	0	0
3:63898398:63952483	+	4	99,336,69,105	ENSG00000163635	ENST00000474112	2,3,4,5	3	12	3	2	0	4	6	0
4:145159502:145171720	-	5	133,82,73,47,51	ENSG00000164164	ENST00000455611	7,6,5,4,3	2	9	0	0	2	2	11	4
4:48369848:48383784	+	5	149,165,159,360,138	ENSG00000109171	ENST00000264313	2,3,4,5,6	4	7	0	2	10	0	5	2
4:70950699:70975286	+	4	112,167,94,134	ENSG00000173542	ENST00000396051	2,3,4,5	3	15	0	0	5	3	2	2
5:140438460:140449305	+	5	157,148,148,234,95	ENSG00000131503	ENST00000616482	3,4,5,6,7	3	10	0	0	7	7	3	0
5:14304460:14336727	+	4	132,231,123,192	ENSG00000038382	ENST00000344204	8,9,10,11	6	8	0	0	8	4	4	0
6:100766564:100848707	-	7	141,201,126,142,205,121,560	ENSG00000112249	ENST00000369162	10,9,8,7,6,5,4	4	9	3	3	0	2	9	0
6:131145284:131169273	+	4	132,140,137,161	ENSG00000118507	ENST00000431975	2,3,4,5	0	14	2	0	9	5	0	0
6:145888019:145894977	-	4	81,179,87,93	ENSG00000146414	ENST00000367505	29,28,27,26	4	9	2	0	7	2	6	0
6:160046497:160048543	+	4	148,178,116,169	ENSG00000197081	ENST00000356956	15,16,17,18	3	5	2	0	5	7	8	0
6:43055544:43056445	-	4	74,111,116,139	ENSG00000112651	ENST00000388752	6,5,4,3	0	13	4	3	5	0	5	0
6:84185186:84204096	-	7	262,292,82,192,117,31,116	ENSG00000135315	ENST00000257766	13,12,11,10,9,8,7	0	13	3	0	2	4	8	0
7:149153944:149154340	+	1	396	ENSG00000197024	ENST00000426851	3	3	12	0	0	3	2	6	4
8:132836539:132844318	+	5	182,100,196,361,163	ENSG00000129292	ENST00000220847	15,16,17,18,19	5	4	0	0	8	9	4	0
8:43059091:43064215	+	2	86,115	ENSG00000254673	ENST00000534420	2,3	2	2	9	0	10	0	3	4
9:105705596:105722621	+	3	157,185,88	ENSG00000095209	ENST00000374692	2,3,4	4	10	0	0	3	5	8	0
9:122957010:123020459	+	13	199,288,235,205,175,158,111,67,103,170,175,94,151	ENSG00000011454	ENST00000456584	2,3,4,5,6,7,8,9,10,11,12,13,14	5	9	0	0	3	5	8	0
9:127034430:127069356	+	4	84,90,93,127	ENSG00000136828	ENST00000424082	5,6,7,8	2	6	5	3	3	4	3	4
9:20715321:20740340	+	4	89,75,155,105	ENSG00000188352	ENST00000380249	4,5,6,7	0	6	3	5	6	5	5	0
9:20715321:20823115	+	14	89,75,155,105,102,205,207,88,203,258,105,102,131,127	ENSG00000188352	ENST00000380249	4,5,6,7,8,9,10,11,12,13,14,15,16,17	4	12	0	0	6	2	6	0
9:33986759:33998864	-	4	78,154,111,78	ENSG00000137073	ENST00000379238	6,5,4,3	2	9	0	0	3	9	7	0
9:85959792:85996577	+	8	75,168,67,44,51,84,115,179	ENSG00000135040	ENST00000361671	5,6,7,8,9,10,11,12	5	8	0	0	5	7	5	0
X:111123076:111152447	+	4	202,101,154,38	ENSG00000077264	ENST00000425146	2,3,4,5	4	3	0	0	8	9	6	0
10:101624744:101676436	-	5	66,95,133,186,96	ENSG00000107829	ENST00000331272	6,5,4,3,2	3	5	2	0	6	4	9	0
10:126970701:127257429	+	28	84,41,56,97,149,136,158,82,136,73,80,126,125,99,73,104,184,98,90,101,135,109,71,107,128,96,102,95	ENSG00000150760	ENST00000280333	2,3,4,5,6,7,8,9,10,11,12,13,14,15,16,17,18,19,20,21,22,23,24,25,26,27,28,29	2	7	0	2	7	6	3	2
10:87709195:87727489	+	7	118,236,139,119,114,112,206	ENSG00000198682	ENST00000361175	2,3,4,5,6,7,8	3	3	8	0	0	5	7	3
11:108227594:108235834	+	4	102,113,146,165	ENSG00000149311	ENST00000527805	2,3,4,5	4	9	0	0	5	5	4	2
1:117911993:117918736	-	3	89,154,140	ENSG00000196505	ENST00000369443	5,4,3	5	5	0	0	6	4	6	3
1:147648245:147659775	-	8	166,96,101,133,88,80,131,129	ENSG00000162836	ENST00000583509	9,8,7,6,5,4,3,2	6	16	0	0	3	0	4	0
12:116096668:116111512	-	2	84,85	ENSG00000123066	ENST00000281928	4,3	3	2	7	11	2	2	2	0
12:2115223:2120430	+	2	322,106	ENSG00000151067	ENST00000335762	2,3	7	17	0	0	0	0	0	5
12:31451939:31495919	-	4	537,188,667,110	ENSG00000170456	ENST00000628277	6,5,4,3	8	6	0	0	3	4	8	0
1:232513856:232515608	-	1	1752	ENSG00000116991	ENST00000366630	2	3	9	0	0	2	6	6	3
12:79793862:79822190	-	14	66,122,169,201,91,177,168,105,95,216,125,158,89,75	ENSG00000058272	ENST00000261207	20,19,18,17,16,15,14,13,12,11,10,9,8,7	6	6	0	0	6	0	11	0
1:31337174:31348974	+	4	101,92,101,146	ENSG00000121766	ENST00000546109	5,6,7,8	3	6	3	0	4	6	2	5
13:52397231:52402681	-	2	963,139	ENSG00000136114	ENST00000349258	3,2	0	9	2	0	0	8	10	0
14:21415573:21429335	-	5	69,183,115,386,372	ENSG00000100888	ENST00000430710	7,6,5,4,3	2	8	3	0	2	3	7	4
14:49795790:49831361	-	16	154,50,43,277,121,59,58,113,63,104,89,64,192,209,78,63	ENSG00000165525	ENST00000298310	26,25,24,23,22,21,20,19,18,17,16,15,14,13,12,11	4	7	0	0	5	9	4	0
14:88657375:88665489	-	6	127,202,177,89,132,153	ENSG00000165521	ENST00000554922	27,26,25,24,23,22	16	8	0	0	2	0	3	0
1:51394380:51421858	-	7	67,134,36,91,114,162,73	ENSG00000085832	ENST00000371730	19,18,17,16,15,14,13	5	3	2	0	4	6	9	0
17:42345558:42348539	-	3	99,145,151	ENSG00000168610	ENST00000264657	4,3,2	3	10	3	0	5	2	2	4
17:50736959:50741731	+	4	67,40,145,75	ENSG00000108848	ENST00000505658	2,3,4,5	2	11	2	0	5	2	7	0
17:62033786:62035608	-	2	198,146	ENSG00000108510	ENST00000397786	5,4	3	4	3	0	5	3	4	7
18:54159764:54205157	-	5	139,178,91,138,160	ENSG00000134046	ENST00000256429	6,5,4,3,2	0	8	0	0	3	7	6	5
19:5047475:5082504	+	4	194,50,104,138	ENSG00000127663	ENST00000611640	6,7,8,9	4	10	3	0	3	4	2	3
20:13559007:13587370	-	4	107,80,85,121	ENSG00000089123	ENST00000480436	8,7,6,5	0	17	0	0	3	6	3	0
2:110161602:110163135	-	2	95,88	ENSG00000144061	ENST00000316534	10,9	0	6	6	3	8	0	6	0
2:135748266:135761911	+	5	103,29,119,175,94	ENSG00000144224	ENST00000272638	2,3,4,5,6	2	10	0	0	5	4	5	3
2:202952558:202961426	+	4	121,130,85,190	ENSG00000138380	ENST00000402905	5,6,7,8	4	11	0	0	0	6	4	4
2:32098795:32116212	+	4	96,188,134,94	ENSG00000021574	ENST00000615843	4,5,6,7	3	18	0	0	4	0	4	0
2:32597750:32611582	+	5	218,162,78,189,135	ENSG00000115760	ENST00000421745	69,70,71,72,73	3	8	0	2	6	7	3	0
2:44201185:44209327	+	2	860,118	ENSG00000138032	ENST00000419807	3,4	3	8	5	0	4	7	2	0
2:61482956:61493053	-	10	135,169,195,107,184,135,164,157,182,139	ENSG00000082898	ENST00000401558	22,21,20,19,18,17,16,15,14,13	5	3	0	2	0	6	13	0
2:63484603:63571626	-	6	60,71,45,48,85,252	ENSG00000143951	ENST00000417238	7,6,5,4,3,2	4	7	0	0	4	10	4	0
2:99105358:99117759	-	6	78,171,159,124,66,216	ENSG00000135951	ENST00000393483	9,8,7,6,5,4	4	13	4	0	0	6	2	0
3:121714860:121730973	-	9	116,403,114,108,117,129,153,153,98	ENSG00000173230	ENST00000340645	10,9,8,7,6,5,4,3,2	4	4	4	0	2	4	5	6
3:197830769:197866219	+	11	94,121,149,77,52,150,60,54,72,49,108	ENSG00000186001	ENST00000438796	7,8,9,10,11,12,13,14,15,16,17	5	0	8	0	8	2	6	0
3:57890040:57896932	+	3	60,81,60	ENSG00000163681	ENST00000295951	13,14,15	0	7	3	5	2	5	0	7
4:16238770:16289045	+	2	101,162	ENSG00000263327	ENST00000573950	2,3	4	17	0	0	6	0	2	0
5:112985834:113004077	+	7	152,128,99,153,113,108,136	ENSG00000172795	ENST00000515408	2,3,4,5,6,7,8	0	12	3	0	7	4	3	0
5:137692284:137709856	-	3	163,122,107	ENSG00000146021	ENST00000508657	5,4,3	4	8	0	0	0	8	9	0
5:72861807:72865729	+	2	107,134	ENSG00000083312	ENST00000337273	5,6	4	0	10	2	5	0	4	4
5:74745677:74750667	-	4	180,61,89,89	ENSG00000164347	ENST00000296805	10,9,8,7	4	16	0	0	3	4	2	0
5:98868494:98872555	-	5	141,129,117,151,139	ENSG00000153922	ENST00000614616	31,30,29,28,27	4	11	0	0	7	2	5	0
6:18159882:18166378	+	4	100,128,90,112	ENSG00000165097	ENST00000297792	3,4,5,6	3	6	0	0	5	4	8	3
6:55495418:55516603	-	4	189,64,149,96	ENSG00000146151	ENST00000274901	7,6,5,4	5	6	2	0	4	5	7	0
7:74356409:74357477	+	2	214,198	ENSG00000106665	ENST00000361545	5,6	0	10	6	4	2	0	7	0
9:20715321:20789608	+	10	89,75,155,105,102,205,207,88,203,258	ENSG00000188352	ENST00000380249	4,5,6,7,8,9,10,11,12,13	0	2	2	0	4	11	10	0
9:92256679:92285839	-	15	121,145,84,87,195,74,127,99,92,123,96,61,88,148,118	ENSG00000196305	ENST00000375643	20,19,18,17,16,15,14,13,12,11,10,9,8,7,6	10	0	5	0	0	6	8	0
9:96458378:96465778	+	3	163,162,69	ENSG00000130956	ENST00000375249	2,3,4	6	4	2	0	5	3	9	0
X:84134781:84164387	-	7	38,107,80,81,82,117,60	ENSG00000072133	ENST00000620340	8,7,6,5,4,3,2	0	13	0	9	0	0	7	0
10:103439745:103440850	+	3	123,292,117	ENSG00000148843	ENST00000369797	28,29,30	0	13	3	0	0	9	3	0
10:124681606:124682379	-	1	773	ENSG00000258539	ENST00000494792	9	2	6	4	0	6	8	2	0
10:91819269:91842391	+	13	37,76,95,67,187,122,92,79,172,80,146,166,220	ENSG00000107854	ENST00000371627	4,5,6,7,8,9,10,11,12,13,14,15,16	11	10	0	0	0	7	0	0
1:151638887:151668635	+	6	232,193,65,105,79,164	ENSG00000143376	ENST00000368841	2,3,4,5,6,7	4	9	3	0	5	2	5	0
1:154234590:154235291	+	2	169,96	ENSG00000143569	ENST00000343815	5,6	5	12	0	0	3	5	3	0
12:120557281:120557682	+	2	185,137	ENSG00000022840	ENST00000325954	5,6	2	5	5	0	8	0	4	4
12:50430494:50441643	+	5	76,137,104,111,54	ENSG00000161813	ENST00000293618	4,5,6,7,8	8	9	0	0	0	4	7	0
1:26257596:26259802	+	3	134,118,186	ENSG00000130695	ENST00000451429	4,5,6	5	8	0	0	2	7	3	3
13:75621762:75761038	+	4	106,71,70,107	ENSG00000261553	ENST00000563635	8,9,10,11	6	10	4	0	0	3	5	0
14:102870184:102876525	+	4	262,52,105,168	ENSG00000131323	ENST00000560371	2,3,4,5	0	7	4	0	4	6	4	3
14:57229733:57247712	-	11	148,210,83,141,45,110,29,65,195,148,95	ENSG00000070367	ENST00000621441	12,11,10,9,8,7,6,5,4,3,2	3	10	0	0	0	6	3	6
14:88754511:88754671	-	1	160	ENSG00000165521	ENST00000554922	2	0	0	11	7	0	0	0	10
1:50655441:50744775	-	4	87,106,92,92	ENSG00000185104	ENST00000396153	8,7,6,5	0	7	2	2	6	2	5	4
15:92924320:92929091	+	3	232,87,62	ENSG00000279765	ENST00000630790	4,5,6	4	6	4	0	2	4	8	0
16:21962459:21976243	+	8	57,125,98,58,96,200,81,77	ENSG00000140740	ENST00000268379	5,6,7,8,9,10,11,12	5	7	4	0	5	0	7	0
16:53255599:53274302	+	6	180,111,197,200,160,90	ENSG00000177200	ENST00000447540	19,20,21,22,23,24	3	7	0	0	4	9	5	0
16:89895037:89900794	+	5	100,94,93,106,160	ENSG00000141002	ENST00000263347	8,9,10,11,12	0	8	3	4	6	3	4	0
17:37440504:37440662	+	1	158	ENSG00000276234	ENST00000615182	6	0	0	16	6	0	0	0	6
18:74630966:74641122	+	2	4740,115	ENSG00000215421	ENST00000582337	2,3	3	8	6	0	0	7	4	0
19:2137726:2138714	-	2	81,96	ENSG00000065000	ENST00000345016	3,2	0	8	0	0	5	6	4	5
1:92665938:92704744	-	9	54,61,98,90,144,126,75,225,190	ENSG00000067208	ENST00000370331	11,10,9,8,7,6,5,4,3	0	5	5	0	10	2	0	6
20:41512845:41533570	-	3	150,148,521	ENSG00000124177	ENST00000373233	5,4,3	0	4	0	0	7	8	9	0
21:37108391:37153277	+	17	55,163,46,124,64,61,85,135,81,113,121,123,102,93,65,137,327	ENSG00000182670	ENST00000418766	11,12,13,14,15,16,17,18,19,20,21,22,23,24,25,26,27	4	7	2	0	5	5	5	0
2:182952404:182953331	-	3	98,131,219	ENSG00000061676	ENST00000361354	23,22,21	2	5	6	0	5	2	8	0
2:36441257:36442735	+	2	243,121	ENSG00000150938	ENST00000280527	3,4	3	5	9	3	4	4	0	0
3:113249721:113250833	+	2	178,279	ENSG00000144857	ENST00000495514	3,4	4	14	3	0	4	0	3	0
3:151116337:151127984	+	3	105,192,160	ENSG00000144893	ENST00000309237	2,3,4	0	11	0	0	11	4	2	0
3:197104902:197119530	-	3	103,157,121	ENSG00000075711	ENST00000346964	15,14,13	3	10	0	0	0	8	4	3
4:139889356:139890967	-	1	1611	ENSG00000196782	ENST00000509479	2	7	2	4	0	3	5	3	4
4:169507036:169537911	-	4	96,78,84,103	ENSG00000137601	ENST00000439128	21,20,19,18	10	3	5	0	3	0	7	0
4:4237826:4246343	-	3	109,159,142	ENSG00000132406	ENST00000254742	4,3,2	4	7	6	0	0	6	5	0
6:107503656:107533610	+	3	139,186,152	ENSG00000112320	ENST00000317357	2,3,4	0	5	0	0	0	11	9	3
6:149512154:149541586	-	11	148,97,112,67,125,117,97,143,118,65,68	ENSG00000131013	ENST00000253329	12,11,10,9,8,7,6,5,4,3,2	0	10	2	0	9	4	3	0
6:154441291:154450258	-	3	88,203,164	ENSG00000153721	ENST00000616478	4,3,2	5	10	0	0	2	11	0	0
7:157656356:157682937	-	2	195,213	ENSG00000155093	ENST00000389413	13,12	0	19	4	0	0	0	5	0
7:17890362:17897446	-	4	122,90,103,113	ENSG00000071189	ENST00000428135	5,4,3,2	5	9	4	0	6	4	0	0
7:55982209:55983868	+	2	71,141	ENSG00000146729	ENST00000446692	5,6	2	3	14	0	0	0	0	9
8:17989858:17993619	+	3	121,159,137	ENSG00000078674	ENST00000325083	27,28,29	7	6	5	0	2	8	0	0
8:50502777:50536808	+	3	103,83,131	ENSG00000147481	ENST00000518864	10,11,12	0	9	7	0	6	0	4	2
9:112268048:112297916	-	3	147,170,76	ENSG00000119314	ENST00000458258	4,3,2	2	7	0	0	4	11	4	0
9:20819795:20885230	+	10	105,102,131,127,135,51,84,127,186,122	ENSG00000188352	ENST00000380249	14,15,16,17,18,19,20,21,22,23	10	7	2	3	2	4	0	0
9:27009019:27048274	+	8	139,63,144,41,80,54,98,127	ENSG00000096872	ENST00000433700	9,10,11,12,13,14,15,16	3	7	0	0	7	4	4	3
9:6420911:6434173	+	2	231,260	ENSG00000147854	ENST00000468435	2,3	3	7	2	0	3	4	5	4
X:111142095:111196640	+	11	101,154,38,132,166,64,49,113,118,100,197	ENSG00000077264	ENST00000425146	3,4,5,6,7,8,9,10,11,12,13	3	4	8	0	2	5	6	0
10:92531747:92537550	-	3	170,208,185	ENSG00000119912	ENST00000265986	4,3,2	4	5	2	0	3	8	5	0
11:129123445:129124894	-	2	85,92	ENSG00000134909	ENST00000310343	4,3	0	5	5	0	4	8	5	0
1:167951799:167975015	+	3	62,93,186	ENSG00000143164	ENST00000450548	2,3,4	2	7	3	0	9	3	3	0
1:184706642:184711877	-	4	166,192,154,155	ENSG00000116406	ENST00000318130	18,17,16,15	3	7	0	0	7	4	6	0
1:207027493:207027679	-	1	186	ENSG00000182795	ENST00000359470	2	7	0	20	0	0	0	0	0
12:23755637:23896024	-	3	87,211,232	ENSG00000134532	ENST00000381381	4,3,2	2	9	2	0	3	6	5	0
12:350620:354234	-	3	159,120,159	ENSG00000073614	ENST00000399788	10,9,8	4	10	0	0	2	7	4	0
1:23814189:23820593	-	4	149,96,108,84	ENSG00000117305	ENST00000374490	5,4,3,2	0	9	2	5	3	6	2	0
13:102807145:102834552	+	7	600,127,96,105,95,133,87	ENSG00000134897	ENST00000257336	3,4,5,6,7,8,9	4	8	0	0	7	4	4	0
14:96560648:96562893	+	2	63,75	ENSG00000090060	ENST00000216277	20,21	0	0	13	12	0	0	0	2
1:51405904:51408332	-	2	204,198	ENSG00000085832	ENST00000371733	16,15	3	17	0	0	0	4	3	0
15:35373520:35454820	-	5	88,95,62,119,74	ENSG00000134146	ENST00000256538	8,7,6,5,4	3	7	2	0	0	8	3	4
1:59821857:59849183	+	11	86,73,51,133,68,63,84,167,141,202,111	ENSG00000134709	ENST00000371208	2,3,4,5,6,7,8,9,10,11,12	0	14	3	0	0	3	5	2
16:11774235:11779363	-	6	284,34,39,81,159,198	ENSG00000122299	ENST00000396516	8,7,6,5,4,3	2	2	8	0	4	6	5	0
1:61856029:61884408	+	5	210,117,396,124,172	ENSG00000132849	ENST00000316485	18,19,20,21,22	5	7	5	0	6	0	4	0
16:53255599:53268126	+	4	180,111,197,200	ENSG00000177200	ENST00000447540	19,20,21,22	4	6	0	0	9	5	3	0
17:16101249:16101805	-	1	556	ENSG00000141027	ENST00000395857	18	0	9	2	3	5	4	4	0
17:60623520:60633977	+	2	229,125	ENSG00000170836	ENST00000629650	2,3	0	5	0	6	0	6	4	6
17:76767385:76776541	+	4	66,126,175,136	ENSG00000092931	ENST00000586622	11,12,13,14	3	7	3	2	2	5	5	0
18:13681604:13682105	-	1	501	ENSG00000177150	ENST00000322247	3	3	7	3	0	2	9	3	0
18:21536041:21568094	-	6	144,90,132,115,61,115	ENSG00000141446	ENST00000269214	10,9,8,7,6,5	6	8	0	0	0	13	0	0
18:32111753:32113860	+	2	166,116	ENSG00000134758	ENST00000261593	3,4	0	4	6	3	4	4	0	6
1:88740987:88786213	+	7	301,155,118,146,217,186,110	ENSG00000065243	ENST00000316005	2,3,4,5,6,7,8	0	7	2	0	7	3	5	3
18:9931809:9937066	+	3	153,104,81	ENSG00000101558	ENST00000400000	2,3,4	4	2	0	0	4	8	5	4
2:15374607:15427794	-	10	113,230,103,123,63,134,174,186,154,84	ENSG00000151779	ENST00000281513	31,30,29,28,27,26,25,24,23,22	3	6	2	5	3	3	5	0
2:159743060:159748903	+	2	193,1099	ENSG00000136536	ENST00000539065	3,4	4	3	2	0	9	0	9	0
2:171046173:171050174	-	3	189,137,111	ENSG00000198586	ENST00000360843	12,11,10	2	9	0	0	0	10	4	2
2:171448680:171476950	+	7	137,79,90,105,143,110,91	ENSG00000115827	ENST00000468592	4,5,6,7,8,9,10	2	7	0	0	6	3	9	0
2:189719571:189720787	+	2	242,169	ENSG00000151687	ENST00000441800	10,11	0	12	0	0	7	0	8	0
2:200856681:200856985	-	2	130,95	ENSG00000013441	ENST00000321356	9,8	0	2	9	6	0	0	0	10
22:29970975:29979052	+	3	87,90,117	ENSG00000100330	ENST00000401950	3,4,5	0	2	3	5	11	4	2	0
22:29978441:29991670	+	4	90,117,83,167	ENSG00000100330	ENST00000401950	4,5,6,7	3	15	0	0	5	0	4	0
22:45692995:45740538	+	7	83,97,159,81,166,109,170	ENSG00000130638	ENST00000381061	2,3,4,5,6,7,8	4	5	4	3	4	4	3	0
22:45700281:45729590	+	4	97,159,81,166	ENSG00000130638	ENST00000381061	3,4,5,6	4	16	0	0	4	0	3	0
2:53714383:53716743	-	2	198,178	ENSG00000115239	ENST00000406053	6,5	3	10	0	0	6	5	3	0
2:61492034:61497007	-	7	164,157,182,139,198,159,129	ENSG00000082898	ENST00000401558	16,15,14,13,12,11,10	3	7	2	0	5	6	4	0
2:72718102:72741469	-	5	205,46,91,48,166	ENSG00000144036	ENST00000272427	6,5,4,3,2	0	5	2	0	6	7	7	0
2:72731006:72733118	-	3	46,91,48	ENSG00000144036	ENST00000272427	5,4,3	0	0	20	7	0	0	0	0
3:119503531:119517315	+	4	89,68,79,111	ENSG00000113845	ENST00000494664	3,4,5,6	4	7	3	3	8	0	2	0
3:134188836:134195182	-	3	87,135,101	ENSG00000163785	ENST00000460933	9,8,7	6	8	5	0	6	0	2	0
3:197830769:197839397	+	4	94,121,149,77	ENSG00000186001	ENST00000438796	7,8,9,10	4	6	0	0	5	3	7	2
3:4410864:4420146	-	4	114,115,123,83	ENSG00000144455	ENST00000448413	7,6,5,4	5	5	2	3	5	5	2	0
3:63898398:63913225	+	3	99,336,69	ENSG00000163635	ENST00000474112	2,3,4	4	5	4	0	5	7	2	0
3:66236543:66263379	+	4	157,110,105,48	ENSG00000144741	ENST00000354883	3,4,5,6	5	6	3	0	5	6	2	0
4:169155479:169156679	-	2	96,276	ENSG00000154447	ENST00000284637	4,3	0	9	8	0	8	0	2	0
4:70762518:70768661	+	4	174,118,102,124	ENSG00000018189	ENST00000417478	2,3,4,5	4	8	0	3	5	0	3	4
5:168488601:168495436	+	5	135,189,109,101,122	ENSG00000113643	ENST00000231572	2,3,4,5,6	3	5	5	0	3	3	8	0
5:32379114:32390437	-	6	96,98,142,151,206,163	ENSG00000056097	ENST00000265069	17,16,15,14,13,12	3	10	7	0	2	5	0	0
5:69294792:69311204	-	6	108,116,83,86,78,87	ENSG00000183323	ENST00000396496	9,8,7,6,5,4	4	10	0	0	3	8	2	0
5:95736888:95763620	+	5	187,155,112,366,113	ENSG00000164292	ENST00000379982	3,4,5,6,7	2	7	2	0	5	6	0	5
6:125993756:126013101	+	10	66,74,82,93,135,157,81,165,82,132	ENSG00000066651	ENST00000334379	2,3,4,5,6,7,8,9,10,11	3	9	0	0	3	7	5	0
6:87215902:87233527	+	4	155,79,136,203	ENSG00000188994	ENST00000369577	2,3,4,5	0	9	0	4	0	7	7	0
7:102227366:102227669	+	1	303	ENSG00000257923	ENST00000360264	21	0	8	5	0	9	0	3	2
7:20154192:20161870	-	3	189,2042,123	ENSG00000183742	ENST00000400331	6,5,4	0	3	5	0	0	7	12	0
7:24641715:24650712	+	3	153,153,228	ENSG00000105926	ENST00000222644	3,4,5	5	8	0	0	4	0	10	0
7:32620403:32679130	-	10	81,60,79,78,100,92,58,94,121,138	ENSG00000229358	ENST00000417811	17,16,15,14,13,12,11,10,9,8	2	18	0	0	5	2	0	0
8:140846598:140890769	-	4	80,88,167,227	ENSG00000169398	ENST00000522684	6,5,4,3	3	12	2	0	3	4	3	0
8:38347496:38348215	-	1	719	ENSG00000147548	ENST00000317025	2	2	4	5	0	3	2	3	8
8:60208749:60226935	-	4	170,113,49,63	ENSG00000178538	ENST00000317995	8,7,6,5	0	15	0	3	0	2	5	2
8:668597:674047	-	2	195,759	ENSG00000104714	ENST00000522706	3,2	0	7	0	0	4	13	3	0
9:137811460:137818138	+	7	155,168,145,78,116,87,79	ENSG00000181090	ENST00000460843	19,20,21,22,23,24,25	5	0	6	0	0	5	7	4
X:101041316:101042312	-	2	55,271	ENSG00000188917	ENST00000545398	3,2	4	11	0	6	0	3	3	0
X:111123076:111173081	+	7	202,101,154,38,132,166,64	ENSG00000077264	ENST00000425146	2,3,4,5,6,7,8	3	3	3	0	2	12	2	2
X:24494741:24505298	+	4	142,72,185,90	ENSG00000067992	ENST00000379162	2,3,4,5	6	3	4	0	5	7	2	0
X:77652113:77656653	-	3	240,103,94	ENSG00000085224	ENST00000373344	15,14,13	5	7	0	0	4	5	6	0
10:1072115:1096246	+	8	178,97,96,65,136,72,45,77	ENSG00000047056	ENST00000358220	2,3,4,5,6,7,8,9	3	7	0	2	5	5	4	0
10:110124016:110130486	+	4	258,120,87,124	ENSG00000148700	ENST00000360162	10,11,12,13	0	8	5	3	3	0	7	0
10:73454411:73479517	-	9	78,126,95,78,140,146,112,125,201	ENSG00000107758	ENST00000360663	10,9,8,7,6,5,4,3,2	2	6	8	0	5	0	5	0
11:101051423:101126158	-	4	145,306,117,152	ENSG00000082175	ENST00000325455	5,4,3,2	0	5	0	0	4	5	12	0
11:107390073:107418287	-	4	138,117,90,94	ENSG00000152404	ENST00000282251	12,11,10,9	5	13	2	0	0	3	3	0
11:3768580:3776021	-	4	164,181,108,140	ENSG00000110713	ENST00000324932	8,7,6,5	7	10	0	0	6	0	3	0
1:151088189:151107222	+	6	108,168,195,151,114,186	ENSG00000143458	ENST00000368918	2,3,4,5,6,7	0	8	2	0	3	6	7	0
1:160323430:160332557	-	3	100,110,110	ENSG00000122218	ENST00000368069	8,7,6	5	5	3	0	4	0	3	6
11:93747296:93759858	+	6	152,99,74,102,177,117	ENSG00000182919	ENST00000528288	2,3,4,5,6,7	3	11	0	0	2	5	5	0
1:21089137:21111383	-	2	76,61	ENSG00000075151	ENST00000356916	5,4	2	3	12	6	3	0	0	0
1:230663140:230675124	+	6	81,104,109,196,2285,127	ENSG00000135775	ENST00000494371	4,5,6,7,8,9	0	12	5	0	2	4	3	0
1:230943805:230961303	-	5	93,66,71,76,95	ENSG00000143643	ENST00000366661	6,5,4,3,2	3	4	0	0	9	3	7	0
1:243293090:243426558	+	11	129,65,189,139,153,135,117,143,128,109,132	ENSG00000054282	ENST00000366541	6,7,8,9,10,11,12,13,14,15,16	5	7	4	0	3	0	4	3
12:50427761:50429090	+	2	148,156	ENSG00000161813	ENST00000550522	2,3	3	2	0	0	2	0	4	15
12:89466769:89472275	-	5	153,69,134,116,108	ENSG00000139323	ENST00000393179	7,6,5,4,3	3	12	0	0	4	5	2	0
12:89619998:89635251	-	8	242,243,215,162,39,141,126,255	ENSG00000070961	ENST00000359142	10,9,8,7,6,5,4,3	4	5	0	0	2	12	3	0
13:110622215:110624279	+	2	151,46	ENSG00000213995	ENST00000470164	2,3	0	2	14	4	0	0	6	0
14:39276933:39279537	+	3	132,22,89	ENSG00000258941	ENST00000553728	6,7,8	2	5	7	2	5	2	0	3
14:39276933:39348977	+	22	132,22,89,78,111,72,105,123,121,47,91,139,102,61,36,68,83,129,159,123,59,235	ENSG00000258941	ENST00000553728	6,7,8,9,10,11,12,13,14,15,16,17,18,19,20,21,22,23,24,25,26,27	3	11	0	0	3	5	4	0
14:52536718:52544371	-	5	75,74,83,233,108	ENSG00000087301	ENST00000281741	6,5,4,3,2	2	6	2	0	3	8	5	0
14:88839451:88861332	+	8	121,64,160,90,45,86,88,111	ENSG00000165533	ENST00000345383	4,5,6,7,8,9,10,11	3	8	4	0	4	2	5	0
14:88852970:88861332	+	3	86,88,111	ENSG00000165533	ENST00000345383	9,10,11	0	2	2	12	0	4	0	6
15:50631416:50663046	-	9	73,124,175,172,125,214,199,39,80	ENSG00000092439	ENST00000313478	10,9,8,7,6,5,4,3,2	4	12	0	0	3	0	7	0
15:77467094:77471814	+	3	213,133,32	ENSG00000140382	ENST00000336216	4,5,6	0	0	0	2	7	17	0	0
1:58681784:58685251	-	2	761,99	ENSG00000162601	ENST00000472487	8,7	3	5	0	2	2	9	5	0
16:85633913:85634132	+	1	219	ENSG00000131149	ENST00000253458	2	6	0	18	0	2	0	0	0
16:89305205:89317075	-	2	139,143	ENSG00000167522	ENST00000562816	4,3	4	6	4	0	7	2	0	3
1:70296129:70315566	-	5	132,145,67,46,86	ENSG00000118454	ENST00000370944	8,7,6,5,4	3	8	0	5	2	5	3	0
17:1842802:1853189	+	4	51,79,109,89	ENSG00000132383	ENST00000571058	2,3,4,5	0	9	8	0	2	7	0	0
17:2991296:3020595	+	8	101,130,156,72,87,135,138,119	ENSG00000132359	ENST00000540393	12,13,14,15,16,17,18,19	4	2	2	3	0	4	0	11
17:46082440:46094701	-	2	102,142	ENSG00000120071	ENST00000574590	4,3	0	4	7	5	0	0	0	10
17:62029540:62035608	-	5	111,163,195,198,146	ENSG00000108510	ENST00000397786	8,7,6,5,4	6	5	0	0	10	2	3	0
18:21006350:21008194	-	3	247,92,136	ENSG00000067900	ENST00000399799	16,15,14	3	5	3	0	5	6	4	0
18:21778102:21779685	+	2	67,205	ENSG00000101752	ENST00000578646	5,6	0	7	3	0	9	3	4	0
18:2951054:2960849	-	3	302,96,201	ENSG00000101577	ENST00000261596	4,3,2	0	9	3	0	3	4	7	0
18:79193182:79214038	+	3	81,76,77	ENSG00000166377	ENST00000426216	9,10,11	2	4	7	0	5	4	0	4
20:33619516:33629914	+	5	90,182,254,86,196	ENSG00000078699	ENST00000342704	4,5,6,7,8	5	6	2	0	9	4	0	0
2:121757239:121761524	+	3	94,97,116	ENSG00000211460	ENST00000455432	2,3,4	0	5	4	6	4	0	7	0
2:190910262:190913364	+	2	59,172	ENSG00000115419	ENST00000417154	4,5	0	4	3	0	4	0	0	15
2:232014834:232030080	+	4	145,158,54,102	ENSG00000144535	ENST00000273009	2,3,4,5	0	10	0	0	6	10	0	0
2:30525586:30568176	+	4	169,199,147,117	ENSG00000172954	ENST00000379509	2,3,4,5	0	10	0	0	4	4	8	0
2:55558774:55573777	-	5	194,185,140,170,159	ENSG00000275052	ENST00000616288	15,14,13,12,11	3	4	0	0	6	9	4	0
2:61115978:61118116	+	4	92,29,74,89	ENSG00000162929	ENST00000453186	16,17,18,19	0	8	10	0	6	2	0	0
2:61492034:61495613	-	6	164,157,182,139,198,159	ENSG00000082898	ENST00000401558	16,15,14,13,12,11	0	3	0	0	3	7	13	0
2:68490189:68545312	+	7	72,173,148,133,182,356,126	ENSG00000169621	ENST00000303795	2,3,4,5,6,7,8	6	6	3	0	0	6	3	2
2:85368685:85369830	+	2	69,92	ENSG00000115459	ENST00000409331	6,7	3	14	4	0	3	2	0	0
3:119863418:119905852	-	3	187,96,98	ENSG00000082701	ENST00000264235	9,8,7	6	8	2	0	0	6	0	4
3:169976945:169985865	+	4	106,205,93,61	ENSG00000008952	ENST00000337002	3,4,5,6	4	11	0	0	3	2	6	0
3:196806578:196812851	+	5	108,133,64,49,113	ENSG00000180370	ENST00000327134	6,7,8,9,10	4	4	12	0	3	0	3	0
3:47037665:47046621	-	3	112,140,135	ENSG00000181555	ENST00000431180	16,15,14	5	7	2	0	5	4	3	0
4:127982938:128021238	+	8	109,85,79,95,76,144,90,102	ENSG00000164074	ENST00000473040	2,3,4,5,6,7,8,9	8	0	5	0	4	2	4	3
4:150467672:150491035	-	4	113,116,103,118	ENSG00000198589	ENST00000510413	44,43,42,41	2	10	0	2	6	2	4	0
4:150761782:150808398	-	4	65,62,134,79	ENSG00000198589	ENST00000510413	35,34,33,32	0	9	4	0	7	0	3	3
4:48684672:48710698	-	2	123,180	ENSG00000075539	ENST00000358350	3,2	3	6	0	6	5	3	0	3
4:82874610:82881940	-	5	141,96,199,124,83	ENSG00000138674	ENST00000348405	6,5,4,3,2	3	6	9	0	3	2	0	3
4:88038250:88052158	+	4	251,225,229,168	ENSG00000118762	ENST00000237596	4,5,6,7	2	7	2	0	7	6	2	0
5:118928536:118944649	-	3	193,95,91	ENSG00000169570	ENST00000304058	4,3,2	0	7	5	0	5	5	0	4
5:126603569:126604183	+	1	614	ENSG00000164902	ENST00000297540	2	7	4	5	0	2	2	6	0
5:137634036:137639977	-	4	129,102,198,118	ENSG00000146021	ENST00000506491	10,9,8,7	3	8	6	0	4	0	5	0
7:127242694:127243515	-	1	821	ENSG00000179603	ENST00000339582	2	4	5	2	0	5	5	5	0
7:92294888:92319512	+	3	278,298,183	ENSG00000001629	ENST00000265742	2,3,4	3	7	0	0	2	8	6	0
8:119788337:119797846	-	8	110,115,155,136,86,100,114,185	ENSG00000064313	ENST00000378164	14,13,12,11,10,9,8,7	2	7	0	0	5	7	5	0
8:140789473:140864399	-	10	53,31,118,108,78,141,55,63,80,88	ENSG00000169398	ENST00000522684	14,13,12,11,10,9,8,7,6,5	0	4	2	0	9	7	4	0
9:137790847:137800984	+	3	123,102,105	ENSG00000181090	ENST00000460843	16,17,18	2	11	0	0	11	2	0	0
9:33944364:33956146	-	4	275,214,190,68	ENSG00000137073	ENST00000379238	14,13,12,11	2	13	7	0	0	0	0	4
9:37126311:37126942	+	1	631	ENSG00000147905	ENST00000336755	2	9	2	2	0	4	9	0	0
Y:12720588:12739629	+	9	149,80,113,219,116,252,139,153,105	ENSG00000114374	ENST00000338981	4,5,6,7,8,9,10,11,12	3	0	0	4	5	9	5	0
10:84417770:84477664	+	6	91,163,196,84,87,90	ENSG00000107771	ENST00000372088	4,5,6,7,8,9	0	6	0	0	3	7	9	0
11:120469287:120477526	+	7	101,78,76,168,88,87,80	ENSG00000196914	ENST00000356641	29,30,31,32,33,34,35	2	7	9	0	0	5	2	0
1:151024610:151027327	+	3	185,159,95	ENSG00000143363	ENST00000467771	4,5,6	4	11	2	0	0	0	8	0
1:179131310:179133374	-	2	171,63	ENSG00000143322	ENST00000502732	3,2	0	0	10	6	0	0	2	7
1:21715388:21724095	-	4	69,131,115,198	ENSG00000090686	ENST00000400301	15,14,13,12	7	5	0	0	0	2	7	4
12:26996741:26999676	-	2	121,151	ENSG00000064115	ENST00000343028	4,3	0	4	8	0	2	6	3	2
12:28255580:28391411	+	8	82,44,79,158,204,105,78,108	ENSG00000123106	ENST00000545336	4,5,6,7,8,9,10,11	2	17	0	0	3	3	0	0
12:31689006:31709425	-	5	112,57,218,145,133	ENSG00000151743	ENST00000281471	6,5,4,3,2	0	4	0	0	5	3	8	5
1:243512323:243843282	-	12	103,88,215,129,123,69,66,132,145,112,126,158	ENSG00000117020	ENST00000366540	13,12,11,10,9,8,7,6,5,4,3,2	2	10	4	0	4	0	5	0
1:27789561:27793632	+	2	70,100	ENSG00000117758	ENST00000373943	2,3	0	0	7	0	4	4	7	3
13:30227411:30241086	-	5	135,127,159,106,128	ENSG00000102781	ENST00000380615	9,8,7,6,5	3	4	3	0	0	10	5	0
13:45516142:45525051	+	4	121,89,135,76	ENSG00000136152	ENST00000349995	17,18,19,20	4	7	3	3	2	6	0	0
1:39350784:39359264	+	5	234,225,519,177,124	ENSG00000127603	ENST00000567887	43,44,45,46,47	2	6	2	4	0	2	9	0
14:102968252:102970261	-	3	106,245,111	ENSG00000198752	ENST00000361246	16,15,14	0	7	2	2	5	5	4	0
14:45008912:45032376	+	6	233,101,90,176,154,154	ENSG00000198718	ENST00000361577	6,7,8,9,10,11	3	4	0	0	5	7	4	2
14:60282683:60291454	+	4	854,118,109,58	ENSG00000100614	ENST00000325642	2,3,4,5	2	6	0	0	4	8	5	0
1:52477707:52481923	-	3	175,213,120	ENSG00000134744	ENST00000257177	12,11,10	0	10	0	0	4	6	5	0
15:25266430:25278884	+	7	184,133,125,129,117,43,38	ENSG00000224078	ENST00000453082	32,33,34,35,36,37,38	2	11	0	0	0	0	12	0
15:42260957:42268032	-	4	45,54,114,86	ENSG00000103978	ENST00000448392	5,4,3,2	0	12	3	0	10	0	0	0
15:42827927:42878684	-	5	105,141,74,148,136	ENSG00000128881	ENST00000267890	6,5,4,3,2	0	6	2	0	5	7	5	0
15:63529013:63563008	+	8	153,61,132,84,82,83,114,114	ENSG00000140455	ENST00000558157	2,3,4,5,6,7,8,9	2	5	6	6	4	0	2	0
15:65178933:65180204	-	2	118,161	ENSG00000166855	ENST00000300107	3,2	0	3	10	3	9	0	0	0
17:31982998:31988497	+	2	106,178	ENSG00000178691	ENST00000322652	9,10	2	5	5	7	0	3	0	3
17:67928354:67929487	+	2	247,152	ENSG00000171634	ENST00000544778	17,18	0	10	4	0	5	6	0	0
17:7576810:7576952	+	1	142	ENSG00000238917	ENST00000459579	1	3	3	19	0	0	0	0	0
17:76291014:76294021	-	1	3007	ENSG00000129646	ENST00000262765	4	2	8	2	0	2	5	6	0
1:77711746:77715868	-	4	109,82,170,127	ENSG00000077254	ENST00000370794	21,20,19,18	2	7	0	0	7	2	7	0
18:21791373:21804014	+	4	184,145,134,108	ENSG00000101752	ENST00000261537	7,8,9,10	5	8	0	0	7	5	0	0
18:37066889:37067545	+	1	656	ENSG00000150477	ENST00000592611	6	11	12	0	0	2	0	0	0
18:54271359:54274090	+	2	126,165	ENSG00000101751	ENST00000579534	2,3	4	4	6	5	2	0	2	2
18:56731382:56758953	+	3	215,770,89	ENSG00000091157	ENST00000357574	14,15,16	3	15	0	0	2	3	2	0
18:62539680:62550460	+	4	112,77,72,113	ENSG00000141664	ENST00000269499	2,3,4,5	3	3	4	0	0	3	5	7
19:13307781:13308528	-	3	73,132,113	ENSG00000141837	ENST00000360228	15,14,13	0	3	8	0	5	5	4	0
1:94458606:94483239	+	9	37,99,89,70,98,124,57,143,70	ENSG00000117528	ENST00000370214	2,3,4,5,6,7,8,9,10	0	11	3	0	5	0	6	0
20:34470047:34481206	+	6	73,72,89,160,134,141	ENSG00000078747	ENST00000374864	15,16,17,18,19,20	6	4	0	5	5	3	2	0
20:7996025:8010315	-	4	46,129,46,116	ENSG00000125827	ENST00000246024	5,4,3,2	4	10	2	0	3	0	6	0
2:134253094:134254644	+	2	124,383	ENSG00000152127	ENST00000468758	2,3	4	10	0	0	4	4	3	0
2:159729008:159752571	+	4	167,193,1099,170	ENSG00000136536	ENST00000539065	2,3,4,5	0	7	0	0	7	4	3	4
22:25661575:25678915	+	6	102,75,62,52,92,100	ENSG00000100077	ENST00000324198	4,5,6,7,8,9	4	5	4	0	0	3	6	3
2:229858771:229860531	-	2	803,126	ENSG00000153827	ENST00000389044	4,3	5	4	0	2	4	2	8	0
2:238182064:238194870	-	8	122,88,94,107,127,120,57,66	ENSG00000132323	ENST00000254654	9,8,7,6,5,4,3,2	0	4	6	0	3	7	5	0
2:241704652:241712071	+	4	72,167,112,94	ENSG00000168395	ENST00000313552	2,3,4,5	3	11	0	0	6	0	5	0
2:32406498:32416163	+	2	59,1395	ENSG00000115760	ENST00000421745	9,10	2	5	0	0	0	9	6	3
2:32478634:32482582	+	4	184,156,134,154	ENSG00000115760	ENST00000421745	36,37,38,39	5	12	0	3	0	3	2	0
2:44704282:44715353	+	4	61,55,64,67	ENSG00000143919	ENST00000378494	4,5,6,7	2	5	0	0	3	8	7	0
2:47377013:47379969	+	3	64,102,201	ENSG00000119888	ENST00000405271	6,7,8	0	9	4	4	0	0	4	4
2:61876094:61883548	-	6	140,133,122,143,109,90	ENSG00000115484	ENST00000394440	8,7,6,5,4,3	0	0	0	0	6	9	10	0
2:99462495:99464985	-	2	127,64	ENSG00000135945	ENST00000393445	3,2	0	5	8	0	7	0	5	0
3:197130526:197149796	-	6	145,137,170,125,51,54	ENSG00000075711	ENST00000346964	12,11,10,9,8,7	0	3	3	0	7	5	7	0
3:56669699:56673725	-	4	92,73,93,146	ENSG00000163946	ENST00000493960	5,4,3,2	0	10	4	0	6	5	0	0
4:128017362:128028853	+	3	139,90,379	ENSG00000164074	ENST00000398965	8,9,10	3	5	0	0	6	8	3	0
4:128936654:128970468	-	9	197,193,146,75,72,99,178,92,91	ENSG00000151466	ENST00000281142	18,17,16,15,14,13,12,11,10	2	3	0	0	9	8	3	0
4:55453053:55456300	-	4	76,148,107,83	ENSG00000134852	ENST00000309964	14,13,12,11	0	6	2	0	9	2	4	2
4:82870324:82881940	-	7	100,143,141,96,199,124,83	ENSG00000138674	ENST00000348405	8,7,6,5,4,3,2	4	10	0	2	3	4	0	2
5:136153591:136154163	+	1	572	ENSG00000113658	ENST00000545279	3	3	7	0	0	2	3	3	7
5:137952627:137954376	-	3	82,130,211	ENSG00000031003	ENST00000033079	16,15,14	0	10	2	0	3	6	0	4
6:109641517:109672167	-	7	99,75,129,186,113,97,53	ENSG00000155085	ENST00000424296	10,9,8,7,6,5,4	0	15	0	0	0	10	0	0
6:30650993:30651466	+	2	89,201	ENSG00000204564	ENST00000293604	3,4	4	5	0	0	11	5	0	0
6:85517755:85530275	-	5	120,41,112,101,84	ENSG00000135317	ENST00000346348	20,19,18,17,16	0	11	0	0	7	3	4	0
7:102963532:103029418	-	6	133,96,168,110,149,68	ENSG00000161040	ENST00000379305	8,7,6,5,4,3	0	5	2	3	5	8	2	0
7:93291702:93297243	+	4	133,92,95,99	ENSG00000004766	ENST00000305866	13,14,15,16	0	9	0	0	5	0	4	7
7:98191613:98194572	+	1	2959	ENSG00000164715	ENST00000297293	11	4	14	0	0	2	3	2	0
8:140789473:140846678	-	9	53,31,118,108,78,141,55,63,80	ENSG00000169398	ENST00000522684	14,13,12,11,10,9,8,7,6	0	5	5	0	8	0	3	4
8:97661071:97691188	+	5	102,85,177,66,237	ENSG00000147649	ENST00000336273	2,3,4,5,6	3	5	3	0	7	0	7	0
9:111527267:111530963	+	2	540,89	ENSG00000173258	ENST00000358151	2,3	5	10	0	0	2	2	4	2
9:137790847:137818138	+	10	123,102,105,155,168,145,78,116,87,79	ENSG00000181090	ENST00000460843	16,17,18,19,20,21,22,23,24,25	7	2	3	0	0	6	7	0
9:33948373:33956146	-	3	214,190,68	ENSG00000137073	ENST00000379238	13,12,11	4	7	3	0	8	0	0	3
X:32809492:33020200	-	6	119,173,93,78,93,62	ENSG00000198947	ENST00000619831	7,6,5,4,3,2	0	12	0	0	4	3	6	0
10:110964124:110965061	+	1	937	ENSG00000108061	ENST00000369452	2	7	6	0	0	6	0	5	0
10:114487957:114491878	-	2	59,88	ENSG00000099204	ENST00000392952	3,2	2	3	4	5	4	2	4	0
10:26066974:26070401	+	4	100,117,105,84	ENSG00000095777	ENST00000265944	11,12,13,14	3	0	9	0	5	7	0	0
10:366274:384146	-	4	137,140,115,120	ENSG00000151240	ENST00000381496	18,17,16,15	0	6	7	0	4	3	4	0
10:73474918:73479517	-	3	112,125,201	ENSG00000107758	ENST00000360663	4,3,2	0	8	4	3	7	2	0	0
10:77853353:77854370	-	2	184,144	ENSG00000151208	ENST00000372391	5,4	0	8	3	0	0	3	6	4
1:10347760:10348733	+	2	67,85	ENSG00000054523	ENST00000263934	34,35	4	0	0	18	0	2	0	0
11:110136662:110159490	+	3	752,140,235	ENSG00000149289	ENST00000278590	2,3,4	0	5	3	0	0	4	9	3
11:130109428:130110661	+	2	189,124	ENSG00000084234	ENST00000533618	2,3	0	3	10	11	0	0	0	0
11:47625673:47627127	-	2	68,48	ENSG00000109919	ENST00000302503	11,10	4	7	0	0	2	7	4	0
1:150440922:150446401	+	4	101,53,127,176	ENSG00000163125	ENST00000492220	4,5,6,7	6	5	0	0	5	5	3	0
1:156333546:156334918	-	3	97,63,51	ENSG00000163468	ENST00000295688	5,4,3	0	0	9	3	0	0	0	12
12:2486103:2512984	+	4	159,197,104,173	ENSG00000151067	ENST00000335762	6,7,8,9	3	10	2	0	5	0	0	4
12:28225794:28307749	+	8	67,60,82,44,79,158,204,105	ENSG00000123106	ENST00000545336	2,3,4,5,6,7,8,9	2	8	0	2	3	4	5	0
1:236243421:236253505	-	4	74,83,42,84	ENSG00000086619	ENST00000354619	6,5,4,3	3	0	3	0	4	3	2	9
12:50427761:50430570	+	3	148,156,76	ENSG00000161813	ENST00000293618	2,3,4	0	6	3	0	4	7	4	0
1:28035543:28058094	-	5	137,67,80,44,101	ENSG00000158161	ENST00000373871	6,5,4,3,2	4	6	2	0	6	6	0	0
12:82386802:82403130	+	4	165,107,600,148	ENSG00000127720	ENST00000248306	2,3,4,5	3	4	0	3	3	7	4	0
13:101258442:101292366	-	4	132,87,105,143	ENSG00000102452	ENST00000251127	11,10,9,8	0	2	11	0	7	0	4	0
13:28174271:28177935	+	3	122,67,71	ENSG00000152520	ENST00000503791	2,3,4	8	10	0	0	2	4	0	0
13:71557023:71573012	-	3	135,136,173	ENSG00000276644	ENST00000613252	6,5,4	3	7	3	0	2	2	7	0
13:77217839:77243951	-	6	118,82,120,108,102,146	ENSG00000005810	ENST00000544440	21,20,19,18,17,16	0	5	0	0	7	7	5	0
13:78635109:78644997	-	4	89,249,92,136	ENSG00000152193	ENST00000282003	5,4,3,2	4	8	0	0	4	4	4	0
14:61720381:61721823	+	3	191,146,85	ENSG00000100644	ENST00000337138	2,3,4	3	8	4	0	5	2	2	0
14:66965190:67023675	+	2	135,43	ENSG00000171723	ENST00000315266	8,9	0	9	6	0	0	5	4	0
14:71045132:71057724	+	7	151,142,178,109,130,59,216	ENSG00000100731	ENST00000304743	20,21,22,23,24,25,26	2	8	2	0	3	4	2	3
14:88681889:88696952	-	7	142,128,112,203,101,94,106	ENSG00000165521	ENST00000554922	21,20,19,18,17,16,15	0	8	0	0	2	9	3	2
15:28260776:28263169	-	2	194,252	ENSG00000128731	ENST00000261609	16,15	5	13	0	0	2	0	0	4
15:63553714:63563008	+	5	84,82,83,114,114	ENSG00000140455	ENST00000540797	3,4,5,6,7	2	8	4	0	0	3	2	5
16:8920358:8930397	-	4	89,139,199,105	ENSG00000187555	ENST00000344836	5,4,3,2	3	6	0	0	10	0	0	5
17:18865468:18911251	+	7	96,151,67,173,116,56,149	ENSG00000141127	ENST00000610773	2,3,4,5,6,7,8	2	9	0	0	4	7	2	0
17:28163542:28172618	+	3	86,210,102	ENSG00000087095	ENST00000407008	5,6,7	0	8	2	4	4	2	4	0
17:4282797:4296814	-	3	124,179,98	ENSG00000132388	ENST00000396981	5,4,3	4	6	0	2	7	3	2	0
17:48112030:48113401	+	3	55,87,101	ENSG00000002919	ENST00000581298	2,3,4	4	5	10	0	0	0	5	0
18:51054780:51067187	+	6	213,120,117,51,184,169	ENSG00000141646	ENST00000398417	5,6,7,8,9,10	0	4	6	2	0	4	5	3
19:45854174:45854507	-	2	66,117	ENSG00000125755	ENST00000593504	3,2	0	3	13	4	0	2	0	2
20:47262287:47283648	-	4	141,482,116,78	ENSG00000101040	ENST00000311275	12,11,10,9	4	6	0	0	3	8	0	3
2:121503166:121530325	-	6	68,98,76,92,104,79	ENSG00000074054	ENST00000263710	8,7,6,5,4,3	2	9	3	0	3	0	4	3
21:37187048:37196036	+	5	97,101,91,102,362	ENSG00000182670	ENST00000355666	38,39,40,41,42	4	5	0	0	4	5	0	6
21:37420298:37480826	+	4	86,197,120,189	ENSG00000157540	ENST00000338785	3,4,5,6	0	8	3	7	0	0	2	4
21:39228499:39229436	-	2	83,125	ENSG00000185658	ENST00000333229	27,26	0	0	13	4	0	0	0	7
2:15488893:15511350	-	3	129,69,139	ENSG00000151779	ENST00000281513	12,11,10	0	13	6	0	5	0	0	0
2:196912881:196920150	-	3	172,176,154	ENSG00000197121	ENST00000354764	4,3,2	3	7	5	0	2	2	5	0
22:41342528:41343576	+	2	100,162	ENSG00000100403	ENST00000352645	12,13	3	5	10	0	2	0	0	4
22:46626750:46637960	+	2	211,121	ENSG00000075240	ENST00000406902	2,3	6	9	4	0	0	0	5	0
3:160413472:160414517	+	2	141,151	ENSG00000113810	ENST00000357388	8,9	4	4	4	0	3	4	5	0
3:169975607:169988359	+	6	109,106,205,93,61,120	ENSG00000008952	ENST00000337002	2,3,4,5,6,7	5	7	0	0	0	10	2	0
3:197085579:197119530	-	5	177,115,103,157,121	ENSG00000075711	ENST00000346964	17,16,15,14,13	0	8	0	0	4	3	4	5
3:47610065:47678311	-	11	262,135,155,115,56,162,259,60,114,154,114	ENSG00000173473	ENST00000254480	26,25,24,23,22,21,20,19,18,17,16	0	5	5	0	4	4	6	0
3:98768429:98773983	+	5	100,78,70,104,64	ENSG00000064225	ENST00000265261	2,3,4,5,6	3	3	0	6	2	0	7	3
4:185247293:185310816	+	6	85,217,173,187,71,182	ENSG00000109762	ENST00000618785	2,3,4,5,6,7	4	18	0	0	2	0	0	0
4:4648976:4649542	+	2	133,170	ENSG00000247708	ENST00000610009	3,4	2	9	0	4	2	4	3	0
4:73118687:73125312	-	6	163,176,214,143,146,112	ENSG00000132466	ENST00000358602	22,21,20,19,18,17	4	5	0	0	0	12	3	0
5:38523418:38530666	-	4	164,140,115,161	ENSG00000113594	ENST00000263409	5,4,3,2	5	5	4	0	6	0	4	0
5:72989426:72990864	+	3	75,142,153	ENSG00000157107	ENST00000430046	3,4,5	0	7	6	0	6	2	3	0
5:79396822:79457018	-	7	81,111,157,140,93,132,157	ENSG00000152413	ENST00000334082	8,7,6,5,4,3,2	4	7	0	4	2	3	4	0
6:110887504:110890356	+	3	87,127,103	ENSG00000123505	ENST00000610605	2,3,4	0	5	7	0	4	2	2	4
6:111387764:111472140	-	10	149,85,105,95,97,161,75,190,107,128	ENSG00000009413	ENST00000434009	11,10,9,8,7,6,5,4,3,2	2	7	0	0	3	7	5	0
6:135300499:135323324	-	3	59,98,163	ENSG00000135541	ENST00000367800	25,24,23	3	8	0	0	5	0	8	0
6:98875414:98934879	-	8	313,72,214,245,346,584,118,118	ENSG00000112234	ENST00000369244	9,8,7,6,5,4,3,2	2	13	0	0	3	0	6	0
7:158869854:158876691	+	3	54,421,83	ENSG00000126870	ENST00000407559	2,3,4	0	12	0	0	4	3	5	0
7:39997493:40002031	+	3	171,140,171	ENSG00000065883	ENST00000181839	3,4,5	0	0	0	3	6	11	4	0
7:6814763:6823360	-	4	82,176,84,48	ENSG00000146574	ENST00000316731	8,7,6,5	0	12	0	0	0	0	5	7
7:75188074:75189256	-	2	42,42	ENSG00000277053	ENST00000618412	3,2	3	2	5	0	2	5	7	0
8:100047462:100066296	-	5	134,175,162,628,130	ENSG00000132554	ENST00000360863	11,10,9,8,7	2	14	0	0	0	4	4	0
8:140275657:140291078	-	4	164,133,127,86	ENSG00000167632	ENST00000389328	15,14,13,12	6	5	2	0	0	5	0	6
8:17753716:17755961	-	1	2245	ENSG00000129422	ENST00000381869	2	2	4	0	3	6	0	9	0
8:61618977:61646878	-	9	42,45,57,42,33,48,57,33,129	ENSG00000198363	ENST00000379454	14,13,12,11,10,9,8,7,6	0	2	0	4	5	3	10	0
8:61618977:61684188	-	13	42,45,57,42,33,48,57,33,129,75,93,69,150	ENSG00000198363	ENST00000379454	14,13,12,11,10,9,8,7,6,5,4,3,2	5	0	0	0	6	3	10	0
8:73673106:73739868	-	5	136,160,131,66,113	ENSG00000040341	ENST00000524300	6,5,4,3,2	0	10	0	0	5	5	4	0
8:93786222:93816515	+	16	124,106,57,99,99,87,100,140,141,81,117,117,105,103,143,144	ENSG00000164953	ENST00000323130	13,14,15,16,17,18,19,20,21,22,23,24,25,26,27,28	3	5	2	2	4	4	4	0
9:112250928:112297916	-	6	175,111,165,147,170,76	ENSG00000119314	ENST00000458258	7,6,5,4,3,2	3	11	0	0	5	2	3	0
9:112262434:112297916	-	4	165,147,170,76	ENSG00000119314	ENST00000458258	5,4,3,2	4	9	0	2	4	5	0	0
9:20819795:20874807	+	8	105,102,131,127,135,51,84,127	ENSG00000188352	ENST00000380249	14,15,16,17,18,19,20,21	0	12	0	0	4	4	4	0
X:107526581:107530511	+	2	155,103	ENSG00000147234	ENST00000276185	3,4	0	5	6	6	7	0	0	0
10:15821655:15847943	-	7	71,80,74,115,174,61,80	ENSG00000148481	ENST00000477891	8,7,6,5,4,3,2	5	6	3	2	0	0	7	0
10:45888164:45964871	-	11	148,76,61,80,158,93,75,84,123,184,987	ENSG00000239883	ENST00000417555	12,11,10,9,8,7,6,5,4,3,2	0	4	3	2	6	3	5	0
10:84417770:84425893	+	2	91,163	ENSG00000107771	ENST00000372088	4,5	0	4	5	0	4	0	5	5
10:86451966:86461287	-	6	165,116,176,77,98,112	ENSG00000062650	ENST00000298767	15,14,13,12,11,10	0	4	2	2	3	6	6	0
10:91951402:91966757	+	10	164,137,130,69,90,96,177,141,125,121	ENSG00000095564	ENST00000265990	5,6,7,8,9,10,11,12,13,14	4	5	0	3	2	3	6	0
10:92081319:92091944	-	2	182,115	ENSG00000107864	ENST00000412050	9,8	2	6	7	0	4	0	2	2
11:118583178:118584644	+	3	180,206,165	ENSG00000095139	ENST00000392859	2,3,4	3	6	0	3	2	6	3	0
1:161846448:161863312	+	5	132,114,100,71,115	ENSG00000118217	ENST00000367942	10,11,12,13,14	2	4	2	0	4	2	6	3
11:78465875:78493195	-	5	138,67,38,99,133	ENSG00000137513	ENST00000281038	11,10,9,8,7	3	7	2	0	3	8	0	0
12:111509548:111510582	-	3	71,108,198	ENSG00000204842	ENST00000389153	14,13,12	8	2	4	0	6	3	0	0
12:111933885:111943369	-	5	145,139,84,50,105	ENSG00000198270	ENST00000550831	8,7,6,5,4	0	8	3	0	0	7	5	0
1:213117316:213129889	+	2	94,363	ENSG00000136643	ENST00000543354	4,5	6	13	2	2	0	0	0	0
1:240930716:240936706	-	2	52,107	ENSG00000182901	ENST00000366562	4,3	0	0	17	0	0	0	0	6
12:41014227:41029219	+	6	71,235,104,187,113,157	ENSG00000018236	ENST00000551295	18,19,20,21,22,23	3	5	4	0	0	6	5	0
12:71626259:71629037	-	3	187,184,120	ENSG00000133858	ENST00000378743	22,21,20	2	9	0	0	6	2	4	0
13:20064450:20083776	+	6	95,169,152,115,252,121	ENSG00000121741	ENST00000610343	19,20,21,22,23,24	2	4	2	4	0	3	8	0
13:30630834:30631474	+	1	640	ENSG00000132952	ENST00000255304	4	7	3	0	0	5	5	3	0
1:40267785:40272035	+	4	87,117,153,142	ENSG00000084073	ENST00000372759	3,4,5,6	0	10	4	0	2	5	2	0
14:49795790:49800696	-	4	154,50,43,277	ENSG00000165525	ENST00000298310	26,25,24,23	0	3	3	7	2	4	4	0
14:73147794:73148106	+	2	82,140	ENSG00000080815	ENST00000557293	2,3	0	0	12	5	2	0	0	4
15:44328684:44380976	+	6	103,91,145,81,99,171	ENSG00000166734	ENST00000299957	3,4,5,6,7,8	3	6	0	0	0	4	7	3
15:50583088:50592626	-	4	71,97,65,716	ENSG00000092439	ENST00000313478	29,28,27,26	3	6	0	2	3	3	6	0
15:83151214:83158041	-	3	147,159,139	ENSG00000166503	ENST00000299633	5,4,3	0	3	0	0	9	7	4	0
1:59321535:59457076	+	5	215,112,152,89,116	ENSG00000172456	ENST00000371218	2,3,4,5,6	3	4	2	0	5	2	0	7
16:47497398:47610920	+	13	90,139,100,108,81,116,64,96,198,58,78,159,95	ENSG00000102893	ENST00000566044	3,4,5,6,7,8,9,10,11,12,13,14,15	5	3	0	0	0	5	6	4
16:70532478:70544533	+	6	142,113,138,104,166,96	ENSG00000189091	ENST00000302516	5,6,7,8,9,10	0	7	2	2	3	3	6	0
16:71745143:71750332	-	6	127,142,105,128,90,123	ENSG00000166747	ENST00000299980	19,18,17,16,15,14	0	12	0	0	11	0	0	0
17:42727634:42730918	-	3	129,128,91	ENSG00000108799	ENST00000428826	4,3,2	4	4	3	0	3	2	4	3
17:67910876:67922990	+	4	2311,125,129,151	ENSG00000171634	ENST00000544778	12,13,14,15	2	11	2	0	0	0	8	0
19:29971192:30012531	+	9	35,79,136,92,58,169,349,143,247	ENSG00000105176	ENST00000360605	2,3,4,5,6,7,8,9,10	5	7	0	0	0	4	7	0
19:3660965:3662001	-	2	118,131	ENSG00000186111	ENST00000335312	5,4	6	8	2	0	3	4	0	0
2:147972738:147975975	-	3	91,77,74	ENSG00000115947	ENST00000535373	5,4,3	0	0	7	10	0	3	0	3
2:202811745:202829016	-	8	44,83,99,126,199,124,73,169	ENSG00000163596	ENST00000617388	9,8,7,6,5,4,3,2	4	2	0	0	7	0	10	0
22:20446442:20471515	-	4	234,193,719,166	ENSG00000099910	ENST00000328879	6,5,4,3	0	6	0	5	5	4	3	0
22:24302194:24369320	+	12	190,154,1631,208,74,176,164,92,91,84,157,103	ENSG00000100014	ENST00000437398	2,3,4,5,6,7,8,9,10,11,12,13	2	6	2	0	5	3	5	0
2:32595033:32611582	+	6	111,218,162,78,189,135	ENSG00000115760	ENST00000421745	68,69,70,71,72,73	5	3	4	4	0	0	7	0
2:47822217:47823360	-	2	86,218	ENSG00000138081	ENST00000402508	13,12	0	6	2	0	4	0	5	6
2:53750782:53765585	-	2	159,209	ENSG00000115239	ENST00000263634	3,2	4	6	0	0	6	3	4	0
2:61482956:61490776	-	6	135,169,195,107,184,135	ENSG00000082898	ENST00000401558	22,21,20,19,18,17	2	7	3	0	3	5	3	0
2:99169549:99171429	-	3	61,116,87	ENSG00000158411	ENST00000422537	6,5,4	0	4	8	3	2	0	0	6
3:138570317:138572932	-	4	181,124,91,74	ENSG00000114107	ENST00000264982	6,5,4,3	0	14	0	0	0	9	0	0
3:180968050:180970358	+	2	204,201	ENSG00000114416	ENST00000357559	14,15	3	7	0	0	4	3	3	3
3:194448456:194454392	-	4	180,132,73,135	ENSG00000133657	ENST00000439040	12,11,10,9	0	2	0	3	5	9	4	0
3:32541036:32545965	-	3	170,231,117	ENSG00000144635	ENST00000273130	5,4,3	0	8	2	6	0	5	2	0
4:145845955:145849561	-	2	58,240	ENSG00000151612	ENST00000508784	7,6	0	7	6	0	5	5	0	0
4:152411302:152411872	-	1	570	ENSG00000109670	ENST00000281708	2	4	7	0	0	3	2	7	0
4:17909093:17972885	-	4	252,130,80,66	ENSG00000178177	ENST00000326877	5,4,3,2	0	6	0	0	8	9	0	0
4:39075964:39086727	+	4	183,137,197,213	ENSG00000109790	ENST00000261425	3,4,5,6	5	5	0	0	2	2	9	0
4:6347845:6381094	-	5	165,178,113,166,98	ENSG00000074211	ENST00000335585	6,5,4,3,2	4	4	3	0	4	4	4	0
4:73085248:73092300	-	2	198,1634	ENSG00000132466	ENST00000358602	30,29	0	8	2	0	2	7	4	0
4:74174505:74201370	+	4	185,123,153,108	ENSG00000163738	ENST00000429519	5,6,7,8	0	7	0	0	5	7	4	0
4:86701240:86701801	+	1	561	ENSG00000163629	ENST00000427191	7	6	4	0	0	3	8	2	0
4:88061905:88065879	+	3	99,122,118	ENSG00000118762	ENST00000237596	10,11,12	3	5	0	0	3	0	4	8
6:149836084:149853160	-	4	213,126,142,158	ENSG00000120256	ENST00000239367	5,4,3,2	5	4	0	0	4	6	4	0
6:592468:599225	-	4	119,103,82,146	ENSG00000112685	ENST00000230449	11,10,9,8	2	9	2	0	6	0	4	0
7:105038125:105041023	+	2	74,185	ENSG00000005483	ENST00000311117	2,3	0	2	6	6	0	0	0	9
7:139398598:139407350	+	4	99,111,144,177	ENSG00000146963	ENST00000541170	4,5,6,7	3	4	2	0	8	2	4	0
7:55982209:55994988	+	4	71,141,32,95	ENSG00000146729	ENST00000322090	5,6,7,8	0	7	0	6	2	4	4	0
7:73469516:73470483	-	2	134,139	ENSG00000009954	ENST00000339594	9,8	0	5	0	8	4	0	0	6
7:92070904:92085686	+	9	105,153,180,1074,141,486,64,122,192	ENSG00000127914	ENST00000356239	28,29,30,31,32,33,34,35,36	4	9	0	0	0	7	0	3
7:92123119:92131872	-	6	196,120,175,127,177,99	ENSG00000001630	ENST00000003100	7,6,5,4,3,2	4	0	0	0	11	6	2	0
8:116655855:116658980	-	3	150,100,168	ENSG00000147677	ENST00000521861	5,4,3	0	5	4	0	5	4	5	0
8:131940498:131970643	+	9	77,128,151,122,150,138,79,136,168	ENSG00000132294	ENST00000254624	2,3,4,5,6,7,8,9,10	4	10	0	0	3	3	3	0
8:134600435:134610655	-	4	233,1457,151,186	ENSG00000066827	ENST00000520356	7,6,5,4	2	8	2	0	0	7	4	0
8:52212078:52221793	-	5	31,88,156,108,154	ENSG00000147488	ENST00000276480	8,7,6,5,4	0	12	0	0	0	9	2	0
8:86528535:86532580	+	4	142,180,75,72	ENSG00000085719	ENST00000517490	3,4,5,6	3	3	2	0	5	6	4	0
9:27009019:27029104	+	5	139,63,144,41,80	ENSG00000096872	ENST00000433700	9,10,11,12,13	4	6	5	0	3	3	0	2
9:83665029:83677961	-	4	116,84,143,235	ENSG00000135018	ENST00000376395	9,8,7,6	4	11	0	0	4	0	0	4
Y:13355002:13369349	-	8	396,96,93,135,220,99,127,94	ENSG00000183878	ENST00000382896	16,15,14,13,12,11,10,9	0	0	4	0	2	8	9	0
10:102157018:102158214	+	4	56,140,125,166	ENSG00000166197	ENST00000605788	2,3,4,5	6	7	0	0	3	4	2	0
10:115215696:115334419	+	11	184,155,85,209,119,133,182,214,189,219,138	ENSG00000107518	ENST00000355044	9,10,11,12,13,14,15,16,17,18,19	0	4	0	0	3	7	8	0
10:28583398:28596041	+	4	107,116,113,309	ENSG00000095787	ENST00000375664	4,5,6,7	0	10	0	0	0	5	7	0
10:472438:486530	-	2	111,72	ENSG00000151240	ENST00000280886	3,2	3	7	4	0	6	0	0	2
10:49500537:49506012	-	2	159,129	ENSG00000225830	ENST00000355832	7,6	2	5	0	3	2	8	2	0
10:91996368:92008275	+	3	202,149,153	ENSG00000095564	ENST00000265990	24,25,26	5	4	0	0	0	8	5	0
10:92893348:92909631	+	5	172,48,91,46,205	ENSG00000138190	ENST00000371552	2,3,4,5,6	0	10	0	0	0	5	7	0
11:34970138:34984728	+	3	148,59,159	ENSG00000110435	ENST00000448838	7,8,9	3	9	0	0	5	5	0	0
1:150492410:150496908	+	3	79,147,99	ENSG00000143374	ENST00000369064	7,8,9	4	0	7	4	3	0	4	0
1:176789808:176800132	+	4	169,136,110,72	ENSG00000116183	ENST00000367662	18,19,20,21	2	7	2	0	2	2	3	4
11:8413494:8474816	-	11	198,86,113,76,85,89,139,105,114,114,136	ENSG00000130413	ENST00000534493	13,12,11,10,9,8,7,6,5,4,3	5	9	0	0	0	6	2	0
11:9420410:9425262	+	6	95,85,135,100,77,117	ENSG00000205339	ENST00000379719	7,8,9,10,11,12	3	8	0	3	3	3	2	0
12:109249983:109259108	+	7	121,111,144,121,97,97,136	ENSG00000076555	ENST00000338432	41,42,43,44,45,46,47	6	5	0	0	5	3	3	0
1:213077695:213117410	+	3	121,116,94	ENSG00000136643	ENST00000543470	4,5,6	6	4	4	0	3	2	3	0
12:138266:141285	+	2	1088,162	ENSG00000120645	ENST00000538872	4,5	4	3	6	0	2	3	4	0
12:50427761:50437838	+	5	148,156,76,137,104	ENSG00000161813	ENST00000293618	2,3,4,5,6	4	5	0	0	0	9	4	0
13:20002849:20006586	+	3	286,166,213	ENSG00000121741	ENST00000610343	4,5,6	0	3	0	6	9	0	4	0
13:35040932:35058863	+	7	232,101,96,122,127,120,147	ENSG00000172915	ENST00000400445	2,3,4,5,6,7,8	4	9	2	0	3	0	4	0
13:41316845:41336756	+	8	85,105,158,135,154,120,96,107	ENSG00000172766	ENST00000379406	2,3,4,5,6,7,8,9	9	4	2	0	0	2	5	0
15:43432193:43438416	-	2	484,93	ENSG00000067369	ENST00000382044	17,16	2	0	4	0	0	4	9	3
1:54651948:54673186	+	7	35,1305,74,84,80,130,96	ENSG00000184313	ENST00000339553	2,3,4,5,6,7,8	0	7	0	0	0	15	0	0
15:68141945:68146700	+	4	85,48,91,135	ENSG00000033800	ENST00000249636	3,4,5,6	2	8	0	0	2	7	3	0
15:76728594:76765638	-	6	143,156,141,112,118,76	ENSG00000140386	ENST00000563290	17,16,15,14,13,12	4	8	3	0	2	0	5	0
15:85113872:85117839	+	4	165,49,136,199	ENSG00000073417	ENST00000310298	15,16,17,18	2	4	4	0	6	0	2	4
15:89871474:89889140	-	3	72,112,92	ENSG00000157823	ENST00000336418	4,3,2	0	2	2	0	2	6	4	6
15:89903215:89910819	-	4	164,207,133,76	ENSG00000250021	ENST00000398333	5,4,3,2	0	0	4	13	0	0	0	5
16:19616113:19616808	+	2	78,123	ENSG00000103544	ENST00000438132	13,14	5	10	2	0	2	0	3	0
16:27213584:27215008	+	2	167,133	ENSG00000155666	ENST00000286096	3,4	0	6	10	0	0	2	4	0
16:31722625:31723353	+	2	127,96	ENSG00000197302	ENST00000529943	2,3	0	0	12	5	0	0	5	0
16:4900829:4901089	-	2	42,126	ENSG00000118898	ENST00000345988	6,5	0	0	16	6	0	0	0	0
16:77353732:77367723	-	7	154,138,106,160,84,194,283	ENSG00000140873	ENST00000282849	10,9,8,7,6,5,4	0	8	0	0	2	6	6	0
16:84740308:84745673	+	2	61,1041	ENSG00000103194	ENST00000219473	3,4	0	8	7	0	3	0	4	0
16:89305205:89317078	-	2	139,146	ENSG00000167522	ENST00000378330	5,4	3	5	7	0	3	0	4	0
17:281767:321415	-	3	87,130,144	ENSG00000181031	ENST00000618002	5,4,3	5	5	4	0	2	2	2	2
17:28921687:28927063	-	3	121,394,73	ENSG00000109118	ENST00000332830	5,4,3	3	9	0	0	0	3	7	0
17:32171042:32183272	+	7	59,82,44,54,53,109,102	ENSG00000126858	ENST00000333942	2,3,4,5,6,7,8	0	5	3	0	0	2	12	0
17:64171099:64188415	-	3	100,147,248	ENSG00000136478	ENST00000583097	7,6,5	3	5	0	0	4	4	6	0
17:82900650:82911789	+	6	81,74,118,61,23,32	ENSG00000141556	ENST00000355528	18,19,20,21,22,23	4	0	0	2	2	0	4	10
18:36141136:36160015	+	11	65,67,141,96,101,132,150,189,70,96,58	ENSG00000134759	ENST00000358232	6,7,8,9,10,11,12,13,14,15,16	4	5	0	0	0	11	2	0
1:8508626:8557523	-	4	49,105,97,106	ENSG00000142599	ENST00000337907	9,8,7,6	2	6	0	0	7	4	3	0
19:34451980:34464131	+	6	167,94,113,156,97,106	ENSG00000126261	ENST00000246548	10,11,12,13,14,15	2	5	4	0	3	4	4	0
1:94487541:94491247	+	6	70,98,92,92,73,64	ENSG00000117528	ENST00000370214	11,12,13,14,15,16	4	12	0	0	6	0	0	0
1:94498601:94506642	+	5	78,66,90,120,105	ENSG00000117528	ENST00000370214	17,18,19,20,21	4	4	3	0	0	3	8	0
2:202952558:202955758	+	3	121,130,85	ENSG00000138380	ENST00000402905	5,6,7	6	6	2	5	0	0	3	0
2:233388256:233390483	+	2	111,81	ENSG00000077044	ENST00000264057	2,3	3	7	3	0	5	2	2	0
2:24137908:24147086	+	4	192,81,88,157	ENSG00000219626	ENST00000615575	4,5,6,7	0	4	0	0	0	8	4	6
22:41808874:41810291	+	3	119,122,85	ENSG00000100147	ENST00000255784	2,3,4	0	6	0	4	0	7	5	0
2:26364301:26373629	+	4	69,109,75,263	ENSG00000138018	ENST00000613142	2,3,4,5	5	10	0	0	5	2	0	0
2:27599582:27601442	+	4	96,84,125,87	ENSG00000243943	ENST00000413371	5,6,7,8	2	5	2	5	0	0	4	4
2:31917925:31943383	-	4	112,113,69,82	ENSG00000162959	ENST00000295065	5,4,3,2	5	6	5	0	4	2	0	0
3:149846010:149872154	+	3	130,81,126	ENSG00000082996	ENST00000392894	2,3,4	0	7	5	0	4	3	3	0
3:155549786:155596378	-	8	172,121,204,94,171,130,244,147	ENSG00000114805	ENST00000494598	9,8,7,6,5,4,3,2	2	4	2	0	0	6	8	0
3:183650295:183651276	+	1	981	ENSG00000114796	ENST00000242810	3	4	5	0	0	0	6	7	0
3:33619602:33632371	-	4	136,146,93,80	ENSG00000163539	ENST00000399362	12,11,10,9	4	7	0	0	4	3	4	0
3:56566593:56567053	+	2	166,104	ENSG00000180376	ENST00000422222	5,6	0	6	0	2	6	0	3	5
3:71015548:71053773	-	5	105,205,154,90,138	ENSG00000114861	ENST00000318789	12,11,10,9,8	2	0	5	0	4	4	7	0
4:39737419:39755739	+	3	94,59,83	ENSG00000078140	ENST00000261427	2,3,4	0	8	7	3	2	0	0	2
4:51863436:51886638	+	5	71,40,115,92,71	ENSG00000109184	ENST00000334635	2,3,4,5,6	3	4	2	2	2	9	0	0
5:131548046:131604693	-	5	144,70,84,57,71	ENSG00000158987	ENST00000509018	6,5,4,3,2	0	0	3	0	2	8	9	0
5:132927120:132934941	-	3	87,45,795	ENSG00000072364	ENST00000265343	5,4,3	0	4	5	0	6	0	7	0
5:177191883:177204292	+	2	136,173	ENSG00000165671	ENST00000354179	4,5	0	8	0	0	9	5	0	0
5:40764513:40771863	-	5	127,487,225,88,145	ENSG00000132356	ENST00000397128	8,7,6,5,4	2	6	0	0	3	3	4	4
5:41794002:41807438	-	6	76,73,49,95,115,108	ENSG00000083720	ENST00000196371	13,12,11,10,9,8	7	7	2	0	3	3	0	0
5:52861446:52865817	+	4	113,89,112,128	ENSG00000213949	ENST00000282588	3,4,5,6	0	2	6	6	2	2	0	4
6:138207041:138245591	+	6	82,132,69,123,43,79	ENSG00000112379	ENST00000251691	3,4,5,6,7,8	5	14	0	0	0	0	3	0
6:169759837:169768171	+	5	137,115,103,30,69	ENSG00000130023	ENST00000366772	7,8,9,10,11	3	8	0	0	8	0	3	0
6:44932652:45365301	-	9	111,108,113,76,140,91,87,85,101	ENSG00000196284	ENST00000475057	10,9,8,7,6,5,4,3,2	0	2	0	0	2	9	9	0
6:53071056:53076543	+	3	87,159,58	ENSG00000112146	ENST00000498744	3,4,5	3	2	3	2	6	0	6	0
6:592468:619543	-	7	119,103,82,146,81,125,114	ENSG00000112685	ENST00000230449	11,10,9,8,7,6,5	3	8	3	0	4	4	0	0
7:21477078:21482123	+	2	229,200	ENSG00000105866	ENST00000222584	4,5	0	12	0	0	0	0	10	0
7:80188950:80212869	+	6	43,142,158,129,130,154	ENSG00000127955	ENST00000351004	2,3,4,5,6,7	3	9	0	0	6	0	4	0
8:89722014:89725641	-	3	142,338,124	ENSG00000251136	ENST00000504145	4,3,2	3	0	2	2	2	4	4	5
9:122957010:122998766	+	10	199,288,235,205,175,158,111,67,103,170	ENSG00000011454	ENST00000456584	2,3,4,5,6,7,8,9,10,11	0	5	3	0	0	4	10	0
9:131430089:131432794	+	2	170,178	ENSG00000130723	ENST00000405995	2,3	0	8	6	0	2	4	2	0
9:135866455:135883078	-	3	81,162,263	ENSG00000130559	ENST00000389532	4,3,2	0	6	8	0	0	5	3	0
9:19356971:19358160	+	2	183,196	ENSG00000137145	ENST00000434457	27,28	4	8	0	0	3	4	3	0
9:20907149:20933103	+	7	93,89,45,109,117,239,90	ENSG00000188352	ENST00000380249	24,25,26,27,28,29,30	0	7	3	2	2	3	5	0
9:4617922:4635399	-	6	188,35,103,240,78,125	ENSG00000106686	ENST00000461761	9,8,7,6,5,4	2	6	0	0	3	7	4	0
9:4622407:4635399	-	5	103,350,130,78,125	ENSG00000106686	ENST00000485616	9,8,7,6,5	2	10	0	0	0	4	6	0
X:148661907:148662768	+	1	861	ENSG00000155966	ENST00000370460	3	2	5	3	0	0	6	6	0
[truncated: 5,668 more rows]

## Sheet: 8396_beta
Name	Strand	exonCount	exonSizes	geneName	isoformName	index_of_exon	beta1	beta2	beta3	beta4	beta5	beta6	beta7	beta8
1:117402185:117420649	+	4	256,97,119,81	ENSG00000198162	ENST00000356554	2,3,4,5	631	556	40	52	108	368	332	743
5:95755395:95763620	+	2	366,113	ENSG00000164292	ENST00000379982	6,7	561	461	88	73	94	204	202	776
11:33286412:33287511	+	1	1099	ENSG00000110422	ENST00000525975	2	452	483	41	77	67	242	257	672
4:152411302:152412529	-	2	570,50	ENSG00000109670	ENST00000603548	3,2	439	402	28	17	54	222	274	489
4:143543508:143543972	+	2	149,120	ENSG00000153147	ENST00000283131	15,16	261	291	77	86	106	264	155	581
12:97492460:97561047	+	7	146,109,128,187,205,162,251	ENSG00000255794	ENST00000538559	6,7,8,9,10,11,12	290	465	28	108	50	223	288	306
8:104068511:104148848	+	3	101,173,242	ENSG00000176406	ENST00000626043	21,22,23	258	421	37	55	65	172	166	327
7:100023418:100024307	+	2	514,154	ENSG00000106261	ENST00000324306	2,3	224	327	56	29	47	159	143	427
10:31908171:31910563	-	2	755,39	ENSG00000165322	ENST00000375245	3,2	325	309	51	28	25	171	162	265
2:40428472:40430304	-	1	1832	ENSG00000183023	ENST00000406785	2	274	312	14	54	65	143	173	223
7:24623665:24668660	+	8	119,153,153,228,132,100,69,162	ENSG00000105926	ENST00000222644	2,3,4,5,6,7,8,9	171	261	37	55	58	176	132	264
1:117402185:117442325	+	5	256,97,119,81,95	ENSG00000198162	ENST00000356554	2,3,4,5,6	242	231	25	32	34	146	128	315
18:9182381:9221999	+	7	138,148,69,147,201,143,148	ENSG00000101745	ENST00000262126	2,3,4,5,6,7,8	186	222	18	27	52	149	104	229
7:24623665:24650712	+	4	119,153,153,228	ENSG00000105926	ENST00000222644	2,3,4,5	123	259	51	42	20	123	103	247
10:115120184:115129535	+	5	84,114,129,102,209	ENSG00000107518	ENST00000616894	3,4,5,6,7	167	232	51	33	17	113	99	219
9:4286037:4286523	-	1	486	ENSG00000107249	ENST00000381971	2	152	215	41	43	38	62	99	279
15:25405460:25411971	-	3	42,120,64	ENSG00000114062	ENST00000614096	4,3,2	152	176	41	45	60	69	84	288
1:117402185:117414831	+	3	256,97,119	ENSG00000198162	ENST00000356554	2,3,4	169	184	24	41	61	103	68	241
2:50921868:50925955	-	3	12,30,18	ENSG00000179915	ENST00000625672	4,3,2	195	275	0	0	0	121	99	190
13:32517856:32527532	-	4	147,77,89,75	ENSG00000244754	ENST00000357505	6,5,4,3	142	136	48	35	47	75	40	282
4:186706562:186709845	-	1	3283	ENSG00000083857	ENST00000441802	2	124	180	55	11	28	58	98	213
12:129699809:129700698	-	1	889	ENSG00000151952	ENST00000422113	2	168	202	19	15	66	67	43	166
3:196391812:196403019	-	3	113,66,68	ENSG00000163960	ENST00000296328	5,4,3	14	18	95	40	51	15	9	471
8:130152735:130180880	-	6	70,101,87,76,86,130	ENSG00000153317	ENST00000357668	14,13,12,11,10,9	116	99	24	65	51	87	50	174
8:61680967:61684188	-	2	69,150	ENSG00000198363	ENST00000379454	3,2	74	106	59	52	59	55	34	211
15:41668827:41669958	+	1	1131	ENSG00000174197	ENST00000563576	2	117	164	9	29	20	65	44	196
7:24620051:24668660	+	9	169,119,153,153,228,132,100,69,162	ENSG00000105926	ENST00000396475	2,3,4,5,6,7,8,9,10	133	135	27	10	19	72	57	184
12:69800208:69801721	+	2	129,113	ENSG00000127328	ENST00000247833	7,8	60	78	26	36	66	39	20	308
9:135881632:135883078	-	2	162,263	ENSG00000130559	ENST00000389532	3,2	92	119	35	26	47	51	59	200
14:99458278:99465813	-	5	257,73,149,93,111	ENSG00000183576	ENST00000331768	6,5,4,3,2	115	153	0	16	8	94	66	174
5:168488601:168494650	+	4	135,189,109,101	ENSG00000113643	ENST00000231572	2,3,4,5	124	136	16	13	10	92	50	160
6:47283937:47286595	-	2	495,652	ENSG00000146072	ENST00000296861	3,2	86	130	30	29	25	48	97	152
8:18799294:18804898	-	4	59,113,81,195	ENSG00000156011	ENST00000327040	8,7,6,5	73	152	10	34	26	79	26	182
8:140864311:140890769	-	3	88,167,227	ENSG00000169398	ENST00000522684	5,4,3	118	115	16	20	32	64	49	157
18:21765771:21779685	+	5	172,130,105,67,205	ENSG00000101752	ENST00000578646	2,3,4,5,6	90	118	16	13	30	74	58	153
5:123545416:123557564	+	3	425,41,70	ENSG00000151292	ENST00000345990	2,3,4	135	131	9	14	18	40	37	143
9:111527267:111534353	+	4	540,89,127,93	ENSG00000173258	ENST00000358151	2,3,4,5	95	111	22	15	18	47	65	144
8:140846259:140890769	-	5	63,80,88,167,227	ENSG00000169398	ENST00000522684	7,6,5,4,3	95	105	18	38	37	49	42	124
10:7797046:7802854	+	6	132,205,144,65,156,97	ENSG00000165629	ENST00000356708	3,4,5,6,7,8	106	71	14	10	21	66	53	162
13:95757643:95763953	+	5	153,182,120,106,121	ENSG00000102580	ENST00000602402	5,6,7,8,9	89	104	15	34	32	45	52	132
20:35714184:35725155	-	5	205,66,138,153,118	ENSG00000131051	ENST00000463004	10,9,8,7,6	72	111	33	24	11	45	56	144
14:22909482:22911403	-	2	113,76	ENSG00000100461	ENST00000359890	3,2	29	16	38	33	49	12	23	289
8:69738039:69761875	-	3	165,218,133	ENSG00000137571	ENST00000260126	5,4,3	101	109	19	13	8	52	37	141
14:32090501:32094386	+	1	3885	ENSG00000100852	ENST00000556611	2	84	134	3	17	8	42	79	111
X:111142095:111173081	+	6	101,154,38,132,166,64	ENSG00000077264	ENST00000425146	3,4,5,6,7,8	112	97	29	22	13	29	54	107
6:4891712:4892379	+	1	667	ENSG00000153046	ENST00000328908	4	85	140	6	8	7	49	44	113
22:50372019:50394135	+	2	131,243	ENSG00000100239	ENST00000359139	2,3	73	98	8	0	35	55	36	143
1:24514313:24514567	+	1	254	ENSG00000117602	ENST00000538532	2	40	43	44	42	39	54	25	159
17:281767:327579	-	4	87,130,144,113	ENSG00000181031	ENST00000618002	5,4,3,2	44	50	22	5	20	26	54	216
1:35358924:35361789	+	3	522,62,171	ENSG00000146463	ENST00000314607	3,4,5	87	105	0	18	34	70	42	80
7:155672866:155680908	+	3	49,77,319	ENSG00000184863	ENST00000287912	3,4,5	85	111	14	0	15	46	36	120
1:155438326:155439068	-	1	742	ENSG00000116539	ENST00000368346	5	83	91	33	23	28	27	39	98
3:149846010:149921227	+	7	130,81,126,88,91,106,94	ENSG00000082996	ENST00000392894	2,3,4,5,6,7,8	81	80	5	13	19	63	42	117
11:46076753:46092223	-	4	66,33,137,41	ENSG00000135365	ENST00000323180	5,4,3,2	36	52	33	23	52	26	17	170
10:110964124:110985765	+	2	937,138	ENSG00000108061	ENST00000369452	2,3	80	103	4	7	8	46	39	115
9:6880011:6893232	+	3	50,104,138	ENSG00000274527	ENST00000536108	6,7,8	51	13	12	40	36	26	26	194
2:72718102:72733118	-	4	205,46,91,48	ENSG00000144036	ENST00000272427	6,5,4,3	54	81	9	33	25	31	25	134
7:5287805:5287985	+	1	180	ENSG00000164638	ENST00000434816	2	4	0	28	30	59	7	0	264
6:161034258:161049979	+	2	191,1364	ENSG00000085511	ENST00000366919	2,3	52	123	22	8	13	25	40	103
14:32090501:32117287	+	2	3885,145	ENSG00000100852	ENST00000556611	2,3	82	97	8	7	13	46	62	70
1:59321535:59378837	+	4	215,112,152,89	ENSG00000172456	ENST00000371218	2,3,4,5	74	93	20	14	26	67	20	68
8:140818276:140890769	-	8	78,141,55,63,80,88,167,227	ENSG00000169398	ENST00000522684	10,9,8,7,6,5,4,3	84	95	0	9	17	36	43	93
19:18539370:18539720	-	2	89,170	ENSG00000105701	ENST00000597960	4,3	38	29	38	28	23	42	13	162
5:176943334:176958154	-	4	154,104,77,62	ENSG00000087206	ENST00000377227	10,9,8,7	78	54	3	9	14	28	53	126
1:155853275:155853806	-	1	531	ENSG00000116580	ENST00000368331	2	85	69	0	8	22	46	30	100
11:130260855:130261929	-	1	1074	ENSG00000196323	ENST00000445008	2	40	102	11	19	14	26	46	93
16:53873785:53888951	+	3	80,144,120	ENSG00000140718	ENST00000471389	5,6,7	34	67	14	26	12	38	27	131
7:24623665:24680520	+	10	119,153,153,228,132,100,69,162,203,129	ENSG00000105926	ENST00000222644	2,3,4,5,6,7,8,9,10,11	47	105	19	4	15	44	28	82
10:101667885:101676436	-	4	95,133,186,96	ENSG00000107829	ENST00000331272	5,4,3,2	39	58	18	16	8	39	28	128
2:213310058:213375119	+	6	119,138,108,118,70,110	ENSG00000144451	ENST00000272898	4,5,6,7,8,9	77	74	5	3	6	28	66	73
15:58912562:58916999	-	3	48,198,65	ENSG00000137776	ENST00000380516	5,4,3	57	76	0	25	23	28	26	93
7:5287808:5287985	+	1	177	ENSG00000164638	ENST00000396872	2	3	0	20	48	63	8	2	180
22:45729424:45740538	+	3	166,109,170	ENSG00000130638	ENST00000381061	6,7,8	53	75	0	5	11	22	35	121
15:80120327:80122800	+	3	171,109,101	ENSG00000086666	ENST00000613266	3,4,5	71	32	14	17	17	28	31	109
8:18765448:18804898	-	5	90,59,113,81,195	ENSG00000156011	ENST00000327040	9,8,7,6,5	39	63	13	15	28	53	23	84
8:51860844:51861246	-	1	402	ENSG00000168300	ENST00000360540	3	63	91	9	9	8	31	26	79
11:85996825:86031611	-	11	104,137,124,86,42,107,112,94,103,76,143	ENSG00000073921	ENST00000532317	12,11,10,9,8,7,6,5,4,3,2	46	65	12	0	7	52	50	81
8:37765525:37766355	+	3	108,36,76	ENSG00000147471	ENST00000328195	2,3,4	11	3	26	19	31	7	3	213
15:94356136:94402019	+	9	165,131,187,94,103,103,102,75,120	ENSG00000140563	ENST00000456504	10,11,12,13,14,15,16,17,18	100	48	9	6	8	28	31	82
11:14771936:14789242	+	3	51,249,137	ENSG00000152270	ENST00000282096	2,3,4	52	60	0	11	13	26	24	125
11:121045673:121060085	+	6	150,140,182,257,127,117	ENSG00000154114	ENST00000529397	2,3,4,5,6,7	50	73	20	21	5	28	29	84
2:147896300:147899898	+	3	208,110,155	ENSG00000121989	ENST00000241416	2,3,4	64	76	20	6	9	28	20	87
3:17009673:17014911	+	2	2487,204	ENSG00000154822	ENST00000615277	2,3	72	73	0	13	8	24	52	66
3:111112029:111126335	+	4	342,297,118,152	ENSG00000177707	ENST00000485303	2,3,4,5	55	52	0	13	19	26	26	112
1:59321535:59346398	+	3	215,112,152	ENSG00000172456	ENST00000413489	2,3,4	37	61	6	23	25	36	19	93
22:20933778:20934244	+	1	466	ENSG00000099942	ENST00000354336	2	83	78	3	4	0	32	34	66
6:55495418:55542140	-	6	189,64,149,96,108,81	ENSG00000146151	ENST00000274901	7,6,5,4,3,2	46	63	10	7	12	33	17	110
14:22906194:22911403	-	4	174,48,113,76	ENSG00000100461	ENST00000359890	5,4,3,2	61	51	9	18	24	31	14	87
7:24623662:24650712	+	4	122,153,153,228	ENSG00000105926	ENST00000432190	2,3,4,5	45	81	12	22	6	27	35	61
4:37631384:37638504	-	3	139,237,58	ENSG00000181826	ENST00000314117	6,5,4	44	44	16	31	14	42	11	81
7:129014978:129018157	-	3	157,74,201	ENSG00000064419	ENST00000265388	4,3,2	46	58	9	12	16	38	24	78
2:207976650:207977586	-	1	936	ENSG00000178385	ENST00000427836	3	53	72	0	7	5	31	36	74
10:115461940:115469329	+	3	95,79,158	ENSG00000107518	ENST00000355044	22,23,24	67	60	19	14	0	20	10	87
1:59339957:59378837	+	3	112,152,89	ENSG00000172456	ENST00000634606	2,3,4	38	44	13	8	48	28	19	77
1:31915894:31919658	-	2	93,689	ENSG00000184007	ENST00000344035	3,2	53	60	2	12	20	22	25	79
12:111552279:111555919	-	4	151,72,60,37	ENSG00000204842	ENST00000389153	5,4,3,2	29	54	10	0	0	29	12	135
15:41696074:41699159	+	3	949,79,96	ENSG00000174197	ENST00000563576	3,4,5	49	72	14	7	11	23	31	60
10:115120184:115171292	+	7	84,114,129,209,175,88,256	ENSG00000107518	ENST00000355044	2,3,4,5,6,7,8	52	78	3	2	8	28	20	75
21:29321220:29329693	+	3	294,1335,207	ENSG00000156273	ENST00000286800	2,3,4	31	46	0	14	16	35	32	90
1:117402185:117405645	+	2	256,97	ENSG00000198162	ENST00000356554	2,3	62	46	10	8	8	33	32	64
1:224952669:225007544	+	9	110,140,150,131,153,116,63,145,132	ENSG00000185842	ENST00000430092	2,3,4,5,6,7,8,9,10	65	59	0	0	15	7	50	62
7:24620051:24650712	+	5	169,119,153,153,228	ENSG00000105926	ENST00000396475	2,3,4,5,6	46	64	10	15	0	27	25	71
2:238182064:238185287	-	4	122,88,94,107	ENSG00000132323	ENST00000254654	9,8,7,6	49	52	9	13	8	28	19	77
6:7176654:7189322	+	5	119,123,213,90,164	ENSG00000124782	ENST00000379933	2,3,4,5,6	37	55	17	7	16	21	18	83
9:85618982:85633374	-	4	149,87,84,713	ENSG00000135049	ENST00000376083	17,16,15,14	59	57	14	17	4	13	22	65
1:51402434:51408332	-	4	91,114,204,198	ENSG00000085832	ENST00000371733	18,17,16,15	47	72	6	5	3	35	15	67
2:202464808:202467689	+	2	171,171	ENSG00000204217	ENST00000374580	2,3	48	46	3	12	14	28	22	77
7:75943781:75943916	+	1	135	ENSG00000201643	ENST00000364773	1	10	0	0	0	0	3	4	232
14:88726540:88754671	-	7	138,202,136,186,69,99,160	ENSG00000165521	ENST00000554922	8,7,6,5,4,3,2	46	42	7	5	7	26	35	80
6:138943512:138944622	-	3	64,163,125	ENSG00000135597	ENST00000450536	7,6,5	24	44	9	6	18	30	15	102
7:131375423:131399433	+	5	70,143,89,110,193	ENSG00000128585	ENST00000421797	3,4,5,6,7	33	49	22	9	24	32	6	70
8:130152735:130169067	-	5	70,101,9,87,76	ENSG00000153317	ENST00000524124	7,6,5,4,3	34	27	13	33	29	18	20	71
2:178535731:178542361	+	5	97,331,1193,63,140	ENSG00000237298	ENST00000419746	3,4,5,6,7	27	57	2	9	0	30	36	83
10:32451591:32474023	+	8	330,93,84,21,33,167,62,57	ENSG00000216937	ENST00000476558	2,3,4,5,6,7,8,9	63	60	0	2	0	26	32	57
1:155438326:155459898	-	2	742,102	ENSG00000116539	ENST00000368346	5,4	54	46	4	18	17	19	33	49
1:224952669:224974153	+	7	110,140,150,131,153,116,63	ENSG00000185842	ENST00000430092	2,3,4,5,6,7,8	52	66	9	4	5	9	37	57
6:161048615:161049979	+	1	1364	ENSG00000085511	ENST00000366919	3	29	68	15	14	10	9	28	65
5:137985256:137988315	-	3	133,156,42	ENSG00000031003	ENST00000033079	10,9,8	29	34	21	26	16	17	19	74
10:7276891:7285954	-	3	98,247,89	ENSG00000198879	ENST00000361972	7,6,5	22	10	23	8	16	8	11	136
12:28305648:28307749	+	3	158,204,105	ENSG00000123106	ENST00000535520	6,7,8	45	48	13	5	10	19	28	65
12:32598496:32611283	+	6	90,146,157,139,59,147	ENSG00000139132	ENST00000534526	5,6,7,8,9,10	35	44	6	8	0	26	20	92
14:102040235:102040673	+	2	175,76	ENSG00000197102	ENST00000360184	63,64	30	11	5	15	20	18	5	127
19:5604582:5604936	-	2	113,150	ENSG00000130254	ENST00000252542	11,10	18	11	28	37	23	3	0	111
3:125313307:125331238	-	3	349,136,81	ENSG00000163848	ENST00000360647	4,3,2	29	61	5	8	7	16	27	75
7:8218304:8236005	-	5	199,124,73,166,96	ENSG00000003147	ENST00000402384	6,5,4,3,2	37	65	13	6	9	23	24	51
7:39987598:40002031	+	4	660,171,140,171	ENSG00000065883	ENST00000181839	2,3,4,5	36	55	14	10	15	22	13	62
1:211778917:211793190	-	4	127,274,96,119	ENSG00000123684	ENST00000366997	6,5,4,3	41	35	0	4	14	33	30	69
9:111386376:111391824	-	4	80,168,118,69	ENSG00000136813	ENST00000338205	31,30,29,28	37	37	2	9	8	19	24	89
9:5968018:5988545	-	2	1418,201	ENSG00000183354	ENST00000399933	3,2	46	50	6	7	17	36	25	38
1:66891153:66905375	-	3	113,185,175	ENSG00000152763	ENST00000371026	4,3,2	39	45	0	7	15	31	34	51
20:32366383:32369123	+	2	84,111	ENSG00000171456	ENST00000542461	2,3	5	6	24	17	27	3	5	135
6:35619095:35642843	-	4	115,143,145,124	ENSG00000096060	ENST00000539068	5,4,3,2	23	73	22	7	0	18	12	67
16:47497398:47515601	+	5	90,139,100,108,81	ENSG00000102893	ENST00000566037	3,4,5,6,7	51	51	0	3	0	16	20	80
4:128992166:129003876	-	4	71,66,123,136	ENSG00000151466	ENST00000281142	9,8,7,6	52	45	4	6	20	22	12	59
8:103885297:103886223	+	1	926	ENSG00000176406	ENST00000504942	4	64	38	5	14	11	22	29	36
17:59731420:59738947	+	4	102,136,91,111	ENSG00000062716	ENST00000262291	2,3,4,5	45	38	0	6	16	25	11	76
4:51863436:51891851	+	5	71,115,92,677,92	ENSG00000109184	ENST00000509376	2,3,4,5,6	50	55	4	4	3	29	17	55
10:126970701:127127764	+	26	84,41,56,97,149,136,158,82,136,73,80,126,125,99,73,104,184,98,90,101,135,109,71,107,128,96	ENSG00000150760	ENST00000280333	2,3,4,5,6,7,8,9,10,11,12,13,14,15,16,17,18,19,20,21,22,23,24,25,26,27	45	52	0	10	11	20	25	52
3:50108069:50108304	+	2	78,73	ENSG00000003756	ENST00000347869	13,14	0	0	27	40	59	0	0	88
12:108652271:108654410	-	2	146,105	ENSG00000110880	ENST00000261401	8,7	21	26	8	0	22	14	8	113
2:8908620:8958642	-	3	96,78,146	ENSG00000143797	ENST00000305997	4,3,2	26	31	0	9	17	23	9	97
15:49235850:49292537	+	5	91,147,99,153,211	ENSG00000156958	ENST00000327171	4,5,6,7,8	38	43	10	8	5	19	18	70
18:21765771:21819646	+	11	172,130,105,67,205,223,145,134,108,198,152	ENSG00000101752	ENST00000578646	2,3,4,5,6,7,8,9,10,11,12	24	53	9	11	11	17	26	60
2:206279539:206297373	+	3	53,109,128	ENSG00000204186	ENST00000374423	2,3,4	47	59	0	7	0	21	16	61
17:319419:327579	-	3	130,144,113	ENSG00000181031	ENST00000618002	4,3,2	28	23	26	6	20	8	11	88
1:243545509:243573048	-	4	88,215,129,123	ENSG00000117020	ENST00000336199	11,10,9,8	42	45	15	14	5	20	20	48
3:56660730:56673725	-	10	104,104,106,32,125,162,92,73,93,146	ENSG00000163946	ENST00000493960	11,10,9,8,7,6,5,4,3,2	34	52	8	4	0	17	26	65
5:32135571:32143880	-	2	115,132	ENSG00000113384	ENST00000265070	3,2	7	2	38	15	9	5	2	128
9:111533738:111534353	+	2	127,93	ENSG00000173258	ENST00000358151	4,5	15	6	29	18	26	6	2	104
9:33971650:33973237	-	2	104,55	ENSG00000137073	ENST00000379238	8,7	18	8	5	26	24	33	10	82
10:15816834:15847943	-	8	81,71,80,74,115,174,61,80	ENSG00000148481	ENST00000477891	9,8,7,6,5,4,3,2	44	45	5	15	22	15	11	47
10:115120184:115165645	+	7	84,114,129,102,209,175,88	ENSG00000107518	ENST00000616894	3,4,5,6,7,8,9	33	47	7	8	6	27	27	46
1:65364634:65366196	+	3	151,50,149	ENSG00000116675	ENST00000494710	2,3,4	28	31	13	20	14	16	12	67
5:77463094:77464809	-	2	132,49	ENSG00000164253	ENST00000296679	4,3	2	0	6	14	37	0	3	139
7:3619079:3642105	+	3	160,107,148	ENSG00000146555	ENST00000404826	2,3,4	31	37	19	8	11	28	9	57
2:190659157:190673152	+	3	838,134,52	ENSG00000138386	ENST00000409581	2,3,4	30	50	3	5	12	23	16	60
9:96522505:96565483	-	11	98,160,139,231,88,63,67,77,93,76,91	ENSG00000081377	ENST00000474602	12,11,10,9,8,7,6,5,4,3,2	35	49	0	6	9	11	19	70
1:243613670:243843282	-	7	69,66,132,145,112,126,158	ENSG00000117020	ENST00000366540	8,7,6,5,4,3,2	39	62	6	5	0	30	15	41
18:34093464:34105160	-	3	133,113,112	ENSG00000101746	ENST00000261592	5,4,3	27	52	7	0	13	19	14	65
5:108348398:108367953	-	3	132,258,123	ENSG00000145743	ENST00000359660	4,3,2	43	36	5	7	2	19	11	74
2:40428472:40430301	-	1	1829	ENSG00000183023	ENST00000403092	2	36	61	3	4	14	22	23	32
18:34093464:34130020	-	4	133,113,112,150	ENSG00000101746	ENST00000261592	5,4,3,2	47	52	0	7	3	15	11	59
7:23611170:23611553	+	1	383	ENSG00000169193	ENST00000307471	3	49	61	0	0	11	22	6	45
9:83678440:83686155	-	4	159,263,116,152	ENSG00000135018	ENST00000376395	5,4,3,2	24	41	14	0	14	36	13	52
7:92294888:92327900	+	4	278,298,183,118	ENSG00000001629	ENST00000265742	2,3,4,5	46	38	10	12	10	18	14	45
10:100923974:100926019	+	2	998,71	ENSG00000119906	ENST00000238961	5,6	36	34	0	7	0	22	26	66
2:1922291:1923263	-	1	972	ENSG00000186487	ENST00000428368	10	30	46	18	12	0	21	21	43
5:74834425:74841679	-	4	172,86,100,135	ENSG00000198780	ENST00000389156	5,4,3,2	25	35	0	9	0	14	28	80
9:93471140:93498886	+	4	247,83,129,97	ENSG00000048828	ENST00000277165	2,3,4,5	32	33	33	2	9	27	17	38
10:15833629:15847943	-	6	80,74,115,174,61,80	ENSG00000148481	ENST00000477891	7,6,5,4,3,2	36	55	0	20	4	10	18	47
6:116689319:116692392	+	3	134,102,100	ENSG00000196911	ENST00000413340	3,4,5	48	53	4	0	5	22	0	58
20:33619516:33623296	+	2	90,182	ENSG00000078699	ENST00000342704	4,5	5	6	15	17	31	8	3	104
3:170136418:170149244	-	3	247,99,159	ENSG00000173889	ENST00000495893	7,6,5	35	52	0	8	4	27	19	44
5:59180594:59215968	-	4	50,74,37,192	ENSG00000113448	ENST00000340635	5,4,3,2	41	53	4	0	8	15	16	52
2:226864603:226914351	+	5	523,133,89,57,144	ENSG00000144468	ENST00000341329	2,3,4,5,6	35	46	8	0	14	23	14	47
5:13911385:13931244	-	11	108,216,123,108,114,177,138,222,161,85,135	ENSG00000039139	ENST00000265104	12,11,10,9,8,7,6,5,4,3,2	31	54	0	11	18	9	23	41
1:23030468:23050520	+	2	166,134	ENSG00000004487	ENST00000356634	2,3	30	43	11	8	11	19	11	53
3:169976945:169988359	+	5	106,205,93,61,120	ENSG00000008952	ENST00000337002	3,4,5,6,7	29	43	0	3	4	25	25	57
3:31576395:31580096	+	2	109,288	ENSG00000163527	ENST00000453168	2,3	47	56	2	0	0	18	14	49
13:60439687:60467379	+	4	85,62,161,142	ENSG00000083544	ENST00000196169	2,3,4,5	25	47	10	6	8	22	18	49
1:77631849:77641655	-	4	1556,154,63,134	ENSG00000036549	ENST00000370801	5,4,3,2	35	48	3	6	4	25	25	39
9:33953284:33963791	-	4	190,68,53,66	ENSG00000137073	ENST00000379238	12,11,10,9	23	33	7	6	0	19	17	80
13:32535768:32537027	-	1	1259	ENSG00000244754	ENST00000505213	2	44	35	8	10	0	25	17	44
6:82214226:82214829	-	1	603	ENSG00000005700	ENST00000306270	12	28	30	4	4	12	16	22	67
12:99772921:99782097	-	4	167,114,102,76	ENSG00000185046	ENST00000547776	8,7,6,5	44	43	8	11	0	12	28	36
3:111913318:111920419	+	3	384,144,138	ENSG00000144824	ENST00000393923	4,5,6	21	36	6	0	9	25	21	62
4:42503449:42543986	-	5	65,139,140,85,70	ENSG00000124406	ENST00000381668	24,23,22,21,20	27	58	0	0	13	13	12	57
5:79439009:79457018	-	4	140,93,132,157	ENSG00000152413	ENST00000334082	5,4,3,2	32	21	0	14	16	28	16	53
1:83911164:83947282	-	11	199,83,136,74,148,95,159,165,217,413,159	ENSG00000137941	ENST00000472688	12,11,10,9,8,7,6,5,4,3,2	41	55	5	9	0	13	18	38
8:37877108:37877551	-	1	443	ENSG00000156675	ENST00000287263	2	31	39	8	13	6	19	17	45
6:79042842:79060818	-	3	161,99,151	ENSG00000146247	ENST00000275034	7,6,5	30	36	4	12	14	13	18	50
2:190900563:190924593	+	8	130,80,164,59,33,59,67,51	ENSG00000115419	ENST00000320717	4,5,6,7,8,9,10,11	42	22	0	0	0	24	18	70
6:158580939:158589782	+	4	56,91,122,111	ENSG00000146433	ENST00000367090	3,4,5,6	26	24	8	4	20	18	13	63
8:140879470:140890769	-	2	167,227	ENSG00000169398	ENST00000522684	4,3	21	55	2	6	0	20	22	50
1:243545509:243843282	-	11	88,215,129,123,69,66,132,145,112,126,158	ENSG00000117020	ENST00000366540	12,11,10,9,8,7,6,5,4,3,2	45	41	0	4	3	22	26	34
14:21230318:21234229	-	3	48,76,277	ENSG00000092199	ENST00000336053	4,3,2	29	45	9	5	6	17	16	46
2:54982514:54987698	-	2	139,208	ENSG00000115310	ENST00000394609	3,2	48	15	0	13	18	7	13	59
3:183643479:183672484	+	6	63,981,185,119,189,189	ENSG00000114796	ENST00000242810	2,3,4,5,6,7	35	46	14	10	0	11	22	35
15:67231813:67236820	-	4	84,90,97,191	ENSG00000103591	ENST00000261880	5,4,3,2	32	34	21	0	0	8	9	67
5:10415487:10417404	+	2	182,135	ENSG00000145495	ENST00000449913	20,21	39	15	12	5	13	21	8	58
8:130358016:130361771	-	2	127,102	ENSG00000153317	ENST00000357668	4,3	4	3	35	27	18	4	2	78
10:34269656:34284245	-	2	243,111	ENSG00000148498	ENST00000545260	20,19	28	50	4	4	0	17	7	60
2:61522610:61533903	-	3	73,102,132	ENSG00000082898	ENST00000401558	4,3,2	24	29	16	22	3	10	6	60
10:7243557:7285954	-	5	148,102,98,247,89	ENSG00000198879	ENST00000361972	9,8,7,6,5	38	25	7	0	7	15	26	51
11:66639699:66640123	+	1	424	ENSG00000248643	ENST00000421355	2	47	37	0	8	3	28	3	43
12:40028300:40048210	-	2	209,160	ENSG00000151229	ENST00000280871	3,2	30	31	14	21	18	11	16	27
15:89113724:89116521	+	2	100,200	ENSG00000140526	ENST00000569411	2,3	25	23	9	6	7	15	8	75
18:56756582:56758953	+	2	770,89	ENSG00000091157	ENST00000357574	15,16	36	45	9	0	26	11	10	31
4:55411613:55417985	+	3	226,176,183	ENSG00000134851	ENST00000381334	2,3,4	24	44	6	3	0	32	10	49
6:87215902:87218731	+	3	155,79,136	ENSG00000188994	ENST00000369577	2,3,4	25	26	22	17	0	15	7	56
8:37870419:37877551	-	3	109,808,443	ENSG00000156675	ENST00000287263	4,3,2	32	40	5	0	2	19	8	62
Y:2953908:2961646	+	2	89,573	ENSG00000067646	ENST00000383052	2,3	0	0	0	5	11	31	21	99
1:65913244:65918835	+	2	112,239	ENSG00000184588	ENST00000329654	2,3	56	18	0	10	0	27	11	43
21:15014343:15043574	-	2	123,80	ENSG00000180530	ENST00000318948	3,2	10	5	9	23	20	3	3	92
3:108647942:108672656	+	8	170,45,26,166,96,128,69,97	ENSG00000198919	ENST00000361582	16,17,18,19,20,21,22,23	36	41	10	3	19	17	15	24
8:140830471:140890769	-	6	55,63,80,88,167,227	ENSG00000169398	ENST00000522684	8,7,6,5,4,3	27	42	8	0	3	24	9	51
19:12928341:12928847	-	3	116,129,93	ENSG00000179115	ENST00000588025	8,7,6	29	41	7	4	10	12	21	39
11:8413494:8464822	-	9	198,86,113,76,85,89,139,105,114	ENSG00000130413	ENST00000447869	11,10,9,8,7,6,5,4,3	36	54	5	0	0	23	13	31
11:18291441:18292976	-	2	578,78	ENSG00000110756	ENST00000396253	15,14	21	27	2	8	26	20	19	38
15:85113872:85121014	+	5	165,49,136,199,218	ENSG00000073417	ENST00000310298	15,16,17,18,19	36	38	0	5	7	10	17	47
4:87195323:87195690	-	1	367	ENSG00000145332	ENST00000273963	2	26	17	4	10	14	11	15	63
8:15650696:15673836	+	4	118,141,141,90	ENSG00000104723	ENST00000382020	3,4,5,6	61	23	2	0	0	13	16	45
9:92256679:92269983	-	8	121,145,84,87,195,74,127,99	ENSG00000196305	ENST00000375643	20,19,18,17,16,15,14,13	24	26	0	0	4	6	23	77
2:168063499:168129758	-	6	71,63,30,123,66,49	ENSG00000198648	ENST00000355999	14,13,12,11,10,9	30	61	0	9	0	7	8	44
2:58198593:58232112	-	6	69,97,101,57,61,59	ENSG00000115392	ENST00000403295	7,6,5,4,3,2	24	47	0	0	4	24	8	52
20:2964271:2965202	+	2	79,342	ENSG00000132670	ENST00000380393	8,9	25	41	11	0	6	17	16	42
X:80288905:80310233	-	4	152,108,147,155	ENSG00000278530	ENST00000614414	5,4,3,2	28	37	0	8	0	8	17	59
1:1223243:1223968	-	2	114,137	ENSG00000078808	ENST00000360001	4,3	20	22	2	6	0	52	0	54
5:73074741:73077493	+	2	112,156	ENSG00000157107	ENST00000430046	20,21	14	0	15	11	8	9	3	96
14:93293857:93296157	-	2	1080,188	ENSG00000011114	ENST00000334746	3,2	19	38	4	0	5	6	28	55
2:24135118:24147086	+	4	69,81,88,157	ENSG00000219626	ENST00000613899	4,5,6,7	31	31	4	4	8	15	13	49
4:3086938:3107423	+	5	84,121,60,80,139	ENSG00000197386	ENST00000355072	2,3,4,5,6	31	37	3	5	0	17	10	52
10:48401611:48410168	+	4	171,130,59,139	ENSG00000107643	ENST00000395611	2,3,4,5	20	36	5	0	2	28	8	55
18:36026899:36033837	-	5	176,127,98,107,130	ENSG00000141425	ENST00000590898	7,6,5,4,3	39	31	0	0	5	23	24	32
5:143399655:143400852	-	1	1197	ENSG00000113580	ENST00000394464	2	25	46	7	0	0	39	4	33
5:74813839:74841679	-	4	180,86,100,135	ENSG00000198780	ENST00000514215	5,4,3,2	24	31	5	3	9	25	14	43
15:32857014:32902040	-	5	93,121,60,147,130	ENSG00000248905	ENST00000616417	17,16,15,14,13	40	33	12	2	9	8	0	49
3:18378169:18420991	-	8	156,213,455,112,124,127,177,235	ENSG00000182568	ENST00000338745	9,8,7,6,5,4,3,2	24	30	4	15	14	39	7	20
4:139125163:139139497	-	3	166,238,85	ENSG00000109381	ENST00000394235	4,3,2	26	36	9	6	19	5	13	39
6:107503656:107506427	+	2	139,186	ENSG00000112320	ENST00000317357	2,3	28	25	18	0	14	9	14	45
9:20715321:20740340	+	4	89,75,155,105	ENSG00000188352	ENST00000380249	4,5,6,7	31	30	0	9	20	12	15	36
14:91481575:91485730	-	2	618,99	ENSG00000100796	ENST00000554684	4,3	21	43	0	0	12	18	18	40
1:8541213:8614686	-	4	105,97,106,126	ENSG00000142599	ENST00000337907	8,7,6,5	37	37	0	0	0	15	12	51
8:104093470:104148848	+	2	173,242	ENSG00000176406	ENST00000626043	22,23	32	52	0	0	2	8	21	37
12:1289851:1371977	+	2	161,145	ENSG00000082805	ENST00000543086	14,15	33	22	4	0	0	19	25	48
1:40189054:40202614	+	4	155,82,133,203	ENSG00000117000	ENST00000372771	2,3,4,5	37	39	0	3	4	10	12	46
20:62139074:62140944	-	3	123,125,127	ENSG00000101182	ENST00000370873	4,3,2	32	27	11	2	4	9	10	56
3:171188701:171194635	-	3	131,91,111	ENSG00000154310	ENST00000436636	7,6,5	28	23	0	12	11	18	8	51
3:183643479:183651276	+	2	63,981	ENSG00000114796	ENST00000242810	2,3	30	33	8	4	3	18	8	47
12:1027747:1028572	+	1	825	ENSG00000082805	ENST00000543086	2	30	27	12	5	0	10	14	52
1:8655972:8656441	-	1	469	ENSG00000142599	ENST00000337907	3	24	34	0	2	0	30	25	35
22:38494629:38501280	-	7	173,161,142,66,134,100,151	ENSG00000100201	ENST00000396821	8,7,6,5,4,3,2	31	29	2	16	10	16	5	41
14:21503172:21503881	-	2	405,218	ENSG00000165819	ENST00000298717	3,2	26	42	0	10	2	16	12	41
3:146121111:146124229	-	2	137,92	ENSG00000152952	ENST00000282903	3,2	49	18	13	0	7	23	6	33
16:3850296:3851009	-	1	713	ENSG00000005339	ENST00000262367	2	24	31	2	5	0	11	22	53
18:62348167:62349937	+	2	82,126	ENSG00000141655	ENST00000269485	2,3	25	16	0	8	0	6	15	78
2:120073177:120078581	+	7	43,79,45,53,121,88,89	ENSG00000115109	ENST00000263713	4,5,6,7,8,9,10	37	45	0	0	0	19	6	41
3:107710451:107716849	+	2	171,243	ENSG00000114439	ENST00000415149	4,5	34	36	17	0	14	8	15	24
5:36953617:36976402	+	8	143,166,128,100,152,161,97,627	ENSG00000164190	ENST00000282516	2,3,4,5,6,7,8,9	35	21	17	19	9	9	17	21
12:27714779:27724186	+	4	41,168,61,140	ENSG00000061794	ENST00000081029	2,3,4,5	19	51	0	12	4	15	8	38
3:129880308:129880559	-	1	251	ENSG00000172765	ENST00000505924	2	8	0	4	25	0	10	0	100
3:47097954:47106120	-	4	127,98,78,124	ENSG00000181555	ENST00000445387	7,6,5,4	15	26	11	7	9	17	17	45
4:1900625:1935262	+	6	626,163,167,483,145,119	ENSG00000109685	ENST00000508803	2,3,4,5,6,7	22	24	6	12	0	17	25	41
6:18236451:18258405	-	7	149,136,189,121,95,110,102	ENSG00000124795	ENST00000397239	9,8,7,6,5,4,3	22	39	0	0	0	21	15	50
16:80684537:80685129	-	1	592	ENSG00000166446	ENST00000570137	2	22	52	2	4	0	12	17	37
6:55514047:55542140	-	4	149,96,108,81	ENSG00000146151	ENST00000274901	5,4,3,2	25	53	7	7	8	20	3	23
9:14639895:14680162	-	6	117,139,112,99,199,130	ENSG00000175893	ENST00000380916	8,7,6,5,4,3	36	28	0	0	0	21	18	43
3:155829687:155834041	-	3	216,118,185	ENSG00000169359	ENST00000392845	5,4,3	40	24	4	5	5	11	12	43
1:172551511:172557794	+	4	115,155,138,151	ENSG00000094975	ENST00000367723	3,4,5,6	34	30	8	6	8	14	10	33
20:41533049:41551360	-	2	521,56	ENSG00000124177	ENST00000373233	3,2	18	31	0	4	7	18	17	48
2:229858771:229880128	-	2	803,147	ENSG00000153827	ENST00000283943	3,2	26	30	0	2	3	21	20	41
7:35667433:35673278	-	3	155,114,78	ENSG00000122557	ENST00000396081	4,3,2	26	28	4	0	8	11	16	50
9:20819795:20823115	+	4	105,102,131,127	ENSG00000188352	ENST00000380249	14,15,16,17	24	27	12	3	10	11	6	50
22:45700281:45740538	+	6	97,159,81,166,109,170	ENSG00000130638	ENST00000381061	3,4,5,6,7,8	32	34	0	0	3	8	21	44
3:114350273:114351878	-	1	1605	ENSG00000181722	ENST00000462705	11	26	35	6	14	0	18	13	30
15:65752378:65761438	-	3	250,333,79	ENSG00000174485	ENST00000443035	4,3,2	26	39	9	7	2	12	16	30
22:32478980:32479275	+	1	295	ENSG00000100225	ENST00000266087	2	25	25	4	7	0	12	18	50
5:57246299:57251141	+	4	185,141,168,188	ENSG00000062194	ENST00000424459	8,9,10,11	25	36	4	8	0	25	21	22
1:46055794:46080750	-	6	177,143,126,181,99,109	ENSG00000117461	ENST00000262741	7,6,5,4,3,2	28	40	3	0	0	25	14	30
8:140739017:140752316	-	5	90,101,116,101,85	ENSG00000169398	ENST00000522684	21,20,19,18,17	28	15	12	0	5	10	11	59
11:118581245:118584644	+	4	264,180,206,165	ENSG00000095139	ENST00000359415	3,4,5,6	23	24	8	8	13	19	7	37
18:24064139:24083081	+	5	49,129,115,355,169	ENSG00000168234	ENST00000304621	2,3,4,5,6	34	38	11	2	0	7	12	35
2:168161786:168182090	-	4	56,142,109,113	ENSG00000198648	ENST00000355999	5,4,3,2	19	34	0	22	14	9	14	27
3:172247532:172251541	+	2	244,282	ENSG00000075420	ENST00000415807	5,6	12	16	27	30	14	14	14	12
7:152309965:152315338	-	3	110,149,201	ENSG00000055609	ENST00000262189	6,5,4	35	17	8	17	11	18	5	28
13:35040932:35070852	+	9	232,101,96,122,127,120,147,198,134	ENSG00000172915	ENST00000400445	2,3,4,5,6,7,8,9,10	12	35	0	7	4	11	24	45
21:15762890:15766141	+	2	78,145	ENSG00000155313	ENST00000285679	2,3	19	12	0	8	8	13	7	71
10:50433475:50590247	-	5	81,142,43,91,95	ENSG00000198964	ENST00000429490	6,5,4,3,2	27	27	14	0	8	14	17	30
2:32377587:32395593	+	5	182,138,194,112,83	ENSG00000115760	ENST00000421745	2,3,4,5,6	30	23	14	5	0	11	16	38
4:76134174:76144473	-	3	188,144,84	ENSG00000138750	ENST00000507257	4,3,2	22	38	5	6	7	12	15	32
5:180261683:180280608	-	4	139,59,130,169	ENSG00000050748	ENST00000452135	5,4,3,2	31	29	7	3	4	10	7	46
14:31127784:31172122	-	22	222,837,177,167,324,140,135,106,44,15,24,171,135,77,264,223,171,139,175,115,99,77	ENSG00000092148	ENST00000611816	28,27,26,25,24,23,22,21,20,19,18,17,16,15,14,13,12,11,10,9,8,7	32	33	0	3	0	8	20	39
7:158759485:158764853	-	5	96,90,49,83,177	ENSG00000117868	ENST00000251527	13,12,11,10,9	25	17	8	3	2	16	14	50
2:37316236:37317179	-	1	943	ENSG00000115825	ENST00000379066	2	42	22	8	11	0	18	7	26
2:61522610:61526521	-	2	73,102	ENSG00000082898	ENST00000401558	4,3	4	4	15	8	15	8	8	72
5:154033790:154034967	-	3	93,100,224	ENSG00000055147	ENST00000351797	4,3,2	31	35	0	0	5	3	8	52
6:34132977:34133859	-	1	882	ENSG00000124493	ENST00000374181	2	13	13	0	0	2	36	9	61
6:70475409:70502791	+	7	140,71,174,127,154,50,156	ENSG00000082269	ENST00000418814	6,7,8,9,10,11,12	23	28	0	0	5	16	16	46
8:140789473:140890769	-	12	53,31,118,108,78,141,55,63,80,88,167,227	ENSG00000169398	ENST00000522684	14,13,12,11,10,9,8,7,6,5,4,3	27	25	2	0	6	14	15	45
8:18011236:18011827	+	2	130,161	ENSG00000078674	ENST00000325083	33,34	39	28	0	0	4	17	13	33
8:47279861:47294030	+	4	156,67,105,164	ENSG00000164808	ENST00000297423	2,3,4,5	20	29	0	14	19	10	3	39
1:70292387:70315566	-	6	162,132,145,67,46,86	ENSG00000118454	ENST00000370944	9,8,7,6,5,4	23	26	9	6	8	20	14	27
4:128074459:128077962	+	3	59,60,175	ENSG00000138709	ENST00000326639	2,3,4	8	7	12	9	21	17	21	38
4:139116648:139139497	-	5	159,122,166,238,85	ENSG00000109381	ENST00000511184	6,5,4,3,2	23	26	0	7	0	20	15	42
1:243415701:243426558	+	3	128,109,132	ENSG00000054282	ENST00000366541	14,15,16	31	35	7	6	4	10	8	31
2:58221941:58232112	-	4	101,57,61,59	ENSG00000115392	ENST00000403295	5,4,3,2	18	14	4	7	5	6	0	78
11:86007541:86031611	-	7	42,107,112,94,103,76,143	ENSG00000073921	ENST00000532317	8,7,6,5,4,3,2	20	31	0	0	0	21	24	35
16:29905787:29906127	+	2	172,49	ENSG00000174939	ENST00000566693	3,4	12	9	9	0	12	5	3	81
1:8541213:8557523	-	3	105,97,106	ENSG00000142599	ENST00000337907	8,7,6	35	20	0	8	0	10	5	53
14:75046375:75049718	-	1	3343	ENSG00000119684	ENST00000355774	2	19	14	3	4	7	15	27	41
9:76629191:76636557	-	2	99,87	ENSG00000106772	ENST00000376717	8,7	2	0	7	11	0	3	0	107
X:107840669:107854704	+	2	716,96	ENSG00000080561	ENST00000262843	2,3	20	29	0	12	11	16	12	30
11:85996825:86003451	-	4	104,137,124,86	ENSG00000073921	ENST00000532317	12,11,10,9	31	22	7	0	6	17	9	37
12:120154969:120155719	-	3	71,190,128	ENSG00000089154	ENST00000300648	31,30,29	18	30	4	0	4	13	6	54
1:41070594:41075451	-	2	127,233	ENSG00000010803	ENST00000397174	7,6	23	33	8	0	6	24	14	21
17:46170854:46172232	-	1	1378	ENSG00000120071	ENST00000574590	2	10	30	6	6	5	13	8	51
20:63775677:63790790	-	2	285,970	ENSG00000130584	ENST00000245663	3,2	17	26	0	6	5	27	7	41
22:45689711:45702847	+	4	192,83,97,159	ENSG00000130638	ENST00000252934	2,3,4,5	20	24	0	7	7	14	19	38
3:111112029:111147484	+	6	342,297,118,152,139,82	ENSG00000177707	ENST00000493615	2,3,4,5,6,7	33	26	0	0	12	13	14	31
4:105424195:105456745	-	6	127,87,120,54,45,65	ENSG00000138777	ENST00000341695	7,6,5,4,3,2	11	37	8	5	5	16	8	39
4:90308243:90313047	+	2	1365,185	ENSG00000184305	ENST00000505073	2,3	10	24	14	0	16	12	18	35
8:108449822:108455930	+	4	114,65,86,58	ENSG00000104412	ENST00000220853	2,3,4,5	28	26	0	0	5	14	8	48
8:61618977:61653660	-	11	42,45,57,42,33,48,57,33,129,75,93	ENSG00000198363	ENST00000379454	14,13,12,11,10,9,8,7,6,5,4	25	29	0	0	0	11	17	47
13:95983803:95999307	-	5	61,100,101,73,97	ENSG00000102595	ENST00000376747	10,9,8,7,6	21	32	8	6	6	6	10	39
18:9583116:9595102	-	7	159,66,108,147,143,107,85	ENSG00000154845	ENST00000400555	9,8,7,6,5,4,3	21	29	0	8	7	10	10	43
2:39336919:39337581	-	2	48,56	ENSG00000011566	ENST00000263881	6,5	35	18	2	0	9	17	22	25
3:56592969:56594028	+	3	132,251,85	ENSG00000180376	ENST00000394672	8,9,10	33	34	5	0	0	15	8	33
5:71502598:71512428	+	4	193,131,1687,188	ENSG00000145734	ENST00000358731	15,16,17,18	39	31	5	0	0	15	14	24
9:125337017:125337591	+	2	78,371	ENSG00000165219	ENST00000497580	14,15	34	13	2	4	0	16	10	49
1:117402185:117466427	+	7	256,97,119,81,95,124,94	ENSG00000198162	ENST00000356554	2,3,4,5,6,7,8	22	35	0	2	2	9	23	34
11:22674849:22755953	+	6	165,122,142,64,142,108	ENSG00000148935	ENST00000454584	2,3,4,5,6,7	11	18	8	0	0	17	28	45
1:155675009:155679512	-	3	87,199,104	ENSG00000163374	ENST00000368339	5,4,3	33	19	3	3	8	21	9	31
9:86305191:86310017	-	5	48,178,78,114,90	ENSG00000083223	ENST00000277141	24,23,22,21,20	29	27	3	0	8	7	13	40
1:114463103:114464388	-	3	133,145,119	ENSG00000197323	ENST00000358465	4,3,2	25	30	3	4	17	6	7	34
15:63696123:63716473	-	6	216,269,52,121,313,172	ENSG00000103657	ENST00000443617	27,26,25,24,23,22	25	33	5	2	8	13	16	24
22:45689711:45740538	+	8	192,83,97,159,81,166,109,170	ENSG00000130638	ENST00000252934	2,3,4,5,6,7,8,9	17	30	0	0	7	16	12	44
X:80707426:80719656	-	5	77,150,94,187,168	ENSG00000165288	ENST00000373275	22,21,20,19,18	18	39	0	13	18	7	11	20
17:28122602:28172618	+	6	130,56,107,86,210,102	ENSG00000087095	ENST00000407008	2,3,4,5,6,7	23	27	3	10	8	10	14	30
2:231075510:231087181	+	9	61,129,89,79,174,112,197,96,65	ENSG00000173692	ENST00000373635	8,9,10,11,12,13,14,15,16	13	25	11	11	0	7	14	44
10:5794884:5800705	-	3	135,100,108	ENSG00000057608	ENST00000380191	4,3,2	20	24	7	7	11	8	3	44
15:49235850:49239367	+	2	91,147	ENSG00000156958	ENST00000559883	5,6	20	0	11	0	0	10	4	79
17:20204332:20205912	+	1	1580	ENSG00000128487	ENST00000395527	4	32	21	10	0	6	20	16	19
8:32595827:32616885	+	4	178,122,51,51	ENSG00000157168	ENST00000523534	2,3,4,5	42	42	0	0	0	0	11	29
18:12999420:13019206	+	8	168,126,176,53,121,149,136,125	ENSG00000101639	ENST00000506447	2,3,4,5,6,7,8,9	16	37	11	0	0	7	20	32
18:79096475:79154555	+	6	174,151,114,109,59,52	ENSG00000166377	ENST00000586366	2,3,4,5,6,7	14	36	10	7	10	13	7	26
20:58438944:58441083	+	2	81,177	ENSG00000124164	ENST00000475243	4,5	8	16	5	13	9	12	10	50
3:107710451:107733023	+	4	171,243,196,68	ENSG00000114439	ENST00000415149	4,5,6,7	29	42	3	7	0	15	4	23
5:95763507:95783963	+	4	113,121,174,167	ENSG00000164292	ENST00000379982	7,8,9,10	26	21	2	0	9	8	10	47
6:75702644:75703072	+	1	428	ENSG00000112701	ENST00000370010	18	21	35	7	10	0	12	2	36
9:35295695:35313989	+	3	235,315,91	ENSG00000198722	ENST00000617908	8,9,10	22	32	14	5	6	9	12	23
11:77619605:77625818	-	4	90,174,108,102	ENSG00000074201	ENST00000525428	6,5,4,3	15	34	8	12	11	8	3	31
12:12244261:12244655	-	1	394	ENSG00000070018	ENST00000261349	2	20	23	5	5	2	9	13	45
14:65561336:65561766	+	1	430	ENSG00000033170	ENST00000360689	3	24	22	21	0	3	10	15	27
15:29761138:29773357	-	6	148,169,104,277,103,125	ENSG00000104067	ENST00000346128	8,7,6,5,4,3	19	25	5	4	0	20	6	43
18:49331863:49379758	-	5	143,126,73,134,94	ENSG00000141627	ENST00000269445	8,7,6,5,4	29	22	2	0	3	22	12	32
18:79695224:79704917	+	4	84,94,129,151	ENSG00000060069	ENST00000613122	2,3,4,5	23	29	4	0	0	20	0	46
2:189728659:189744788	+	5	162,159,118,110,47	ENSG00000151687	ENST00000433782	15,16,17,18,19	28	32	0	5	15	15	6	21
2:45546731:45562756	-	5	108,91,158,108,104	ENSG00000068784	ENST00000263736	14,13,12,11,10	21	21	0	2	0	20	14	44
3:158122102:158123991	+	2	196,126	ENSG00000174891	ENST00000480820	2,3	21	11	15	11	4	11	0	49
11:13413529:13421838	-	4	121,103,286,197	ENSG00000148925	ENST00000278174	6,5,4,3	21	37	8	0	0	17	11	27
2:210153494:210154611	-	1	1117	ENSG00000144445	ENST00000281772	2	17	28	4	7	2	27	11	25
2:213310058:213350645	+	4	119,138,108,118	ENSG00000144451	ENST00000272898	4,5,6,7	37	30	0	7	0	13	10	24
9:33960825:33973237	-	4	53,66,104,55	ENSG00000137073	ENST00000379238	10,9,8,7	19	14	12	8	5	8	10	45
1:9931890:9934860	-	3	82,96,99	ENSG00000162441	ENST00000488540	4,3,2	10	7	0	13	15	4	0	71
X:24172714:24179770	+	3	86,117,588	ENSG00000005889	ENST00000379188	2,3,4	18	36	7	0	2	5	12	40
5:168488601:168497348	+	6	135,189,109,101,122,121	ENSG00000113643	ENST00000231572	2,3,4,5,6,7	26	33	2	0	2	16	12	28
17:42498923:42501304	+	3	119,217,108	ENSG00000033627	ENST00000393829	15,16,17	21	31	0	0	0	14	8	44
17:59353214:59353526	+	1	312	ENSG00000175155	ENST00000312655	2	22	24	0	8	0	26	7	31
20:35721739:35725155	-	3	138,153,118	ENSG00000131051	ENST00000463004	8,7,6	15	21	14	4	0	13	13	38
2:210104103:210154611	-	3	198,142,1117	ENSG00000144445	ENST00000281772	4,3,2	20	35	0	0	4	12	14	33
3:170145422:170149244	-	2	99,159	ENSG00000173889	ENST00000495893	6,5	30	29	0	0	0	15	14	30
8:72567641:72568313	+	1	672	ENSG00000182674	ENST00000523207	2	25	28	20	0	9	3	6	27
10:84438511:84477664	+	4	196,84,87,90	ENSG00000107771	ENST00000372088	6,7,8,9	30	26	2	0	7	8	12	32
4:38089931:38103157	+	3	186,162,159	ENSG00000065882	ENST00000508802	15,16,17	22	22	0	4	15	13	7	34
18:54277702:54287411	+	5	153,237,179,92,131	ENSG00000101751	ENST00000579534	4,5,6,7,8	16	34	0	2	5	15	23	21
21:39206107:39212707	-	4	167,153,144,42	ENSG00000185658	ENST00000333229	37,36,35,34	24	21	9	0	2	13	6	41
2:169872235:169878574	+	4	140,159,144,50	ENSG00000144357	ENST00000272793	2,3,4,5	23	31	0	0	0	17	7	38
8:102360070:102361626	-	4	120,77,82,45	ENSG00000104517	ENST00000520539	5,4,3,2	16	21	2	0	10	14	10	43
X:10063444:10098579	+	7	110,204,77,80,130,150,74	ENSG00000047644	ENST00000380861	2,3,4,5,6,7,8	31	19	5	0	0	9	16	36
15:32526812:32533368	-	4	166,170,156,174	ENSG00000223509	ENST00000454486	5,4,3,2	15	33	3	0	5	17	13	29
15:80098415:80122800	+	4	163,171,109,101	ENSG00000086666	ENST00000261749	2,3,4,5	33	18	5	0	0	15	15	29
1:58506059:58539310	-	7	150,75,129,108,174,229,516	ENSG00000162600	ENST00000371226	8,7,6,5,4,3,2	0	0	0	0	0	5	45	65
15:98707561:98708107	+	1	546	ENSG00000140443	ENST00000268035	2	25	23	4	2	3	11	14	33
20:35716739:35725155	-	4	66,138,153,118	ENSG00000131051	ENST00000463004	9,8,7,6	14	33	6	2	0	13	12	35
20:35729311:35732135	-	3	54,66,195	ENSG00000131051	ENST00000463004	5,4,3	15	36	0	5	0	12	13	34
3:63912587:63913225	+	2	336,69	ENSG00000163635	ENST00000474112	3,4	10	22	10	28	19	2	3	21
7:30550635:30562128	-	2	146,663	ENSG00000196295	ENST00000434399	3,2	29	29	5	0	5	10	6	31
13:26337566:26353880	+	3	76,111,141	ENSG00000132964	ENST00000536792	2,3,4	12	11	13	14	13	2	0	49
14:49825866:49831361	-	6	89,64,192,209,78,63	ENSG00000165525	ENST00000298310	16,15,14,13,12,11	20	24	0	0	7	17	11	35
4:165219933:165263359	+	4	126,107,122,163	ENSG00000109466	ENST00000226725	2,3,4,5	22	22	6	2	0	15	7	40
1:52493610:52509712	-	4	52,89,178,117	ENSG00000134744	ENST00000257177	7,6,5,4	21	25	0	0	10	11	11	35
15:58912562:58913696	-	2	48,198	ENSG00000137776	ENST00000380516	5,4	13	21	0	0	14	10	8	47
21:37108391:37129063	+	6	55,163,46,124,64,61	ENSG00000182670	ENST00000492275	2,3,4,5,6,7	19	25	0	0	2	19	10	38
4:128074459:128082305	+	4	59,60,175,141	ENSG00000138709	ENST00000326639	2,3,4,5	17	20	0	3	0	19	9	45
4:82878729:82881940	-	3	199,124,83	ENSG00000138674	ENST00000348405	4,3,2	28	13	2	9	6	8	10	37
6:72295936:72333835	+	4	30,113,167,236	ENSG00000079841	ENST00000522211	7,8,9,10	29	42	0	0	0	25	17	0
8:69755423:69761875	-	2	218,133	ENSG00000137571	ENST00000260126	4,3	16	12	13	6	8	6	0	52
14:71413947:71529370	+	4	67,103,42,59	ENSG00000197555	ENST00000556408	5,6,7,8	36	20	0	0	0	11	0	45
7:24620051:24680520	+	11	169,119,153,153,228,132,100,69,162,203,129	ENSG00000105926	ENST00000396475	2,3,4,5,6,7,8,9,10,11,12	19	32	3	0	0	16	20	22
11:120474559:120477526	+	5	76,168,88,87,80	ENSG00000196914	ENST00000356641	31,32,33,34,35	13	21	0	2	10	11	14	40
18:8718423:8720496	+	2	225,159	ENSG00000168502	ENST00000306329	2,3	24	21	4	8	0	10	6	38
12:100282942:100298175	+	3	205,158,145	ENSG00000136021	ENST00000549687	2,3,4	18	17	8	4	0	16	13	34
2:62979187:62996766	+	5	148,125,139,107,124	ENSG00000115504	ENST00000405015	15,16,17,18,19	24	30	0	0	0	10	15	31
7:33146241:33177591	+	4	123,151,65,114	ENSG00000122507	ENST00000242067	2,3,4,5	20	25	7	2	9	11	5	31
8:140735250:140752316	-	6	205,90,101,116,101,85	ENSG00000169398	ENST00000522684	22,21,20,19,18,17	17	23	0	0	2	13	14	41
9:35228014:35243364	+	5	30,100,118,124,74	ENSG00000198722	ENST00000617908	2,3,4,5,6	18	13	0	0	0	17	5	57
9:83679774:83686155	-	3	263,116,152	ENSG00000135018	ENST00000376395	4,3,2	19	19	0	0	0	26	15	29
18:47865058:47896809	-	5	75,135,194,90,289	ENSG00000175387	ENST00000262160	6,5,4,3,2	14	26	0	2	0	12	21	32
20:41092471:41101353	+	5	116,122,123,188,145	ENSG00000198900	ENST00000361337	9,10,11,12,13	21	25	0	4	4	16	9	28
2:121605700:121606180	-	1	480	ENSG00000074054	ENST00000263710	2	21	21	4	0	0	13	11	37
2:213310058:213364145	+	5	119,138,108,118,70	ENSG00000144451	ENST00000272898	4,5,6,7,8	28	23	0	0	0	15	17	24
13:110622215:110624279	+	2	151,46	ENSG00000213995	ENST00000470164	2,3	2	4	0	12	4	0	5	79
15:63532646:63563008	+	6	61,84,82,83,114,114	ENSG00000140455	ENST00000540797	2,3,4,5,6,7	19	22	0	3	0	8	15	39
16:83906986:83912367	+	3	113,157,150	ENSG00000103150	ENST00000262430	2,3,4	18	24	8	2	0	13	7	34
17:49311311:49312042	-	2	145,116	ENSG00000198740	ENST00000508237	6,5	20	9	2	11	0	11	6	47
11:87067693:87091395	+	3	128,93,34	ENSG00000166575	ENST00000340353	2,3,4	10	6	14	0	0	4	0	71
14:66965190:67058786	+	3	135,43,138	ENSG00000171723	ENST00000315266	8,9,10	23	31	0	0	0	8	5	38
17:31155982:31169997	+	4	144,84,191,107	ENSG00000196712	ENST00000487476	2,3,4,5	28	16	7	4	10	15	13	12
18:42027442:42049605	+	8	106,117,132,129,70,65,85,75	ENSG00000078142	ENST00000262039	14,15,16,17,18,19,20,21	10	30	5	6	4	9	4	37
4:120754552:120811449	-	7	86,94,161,94,158,85,80	ENSG00000138738	ENST00000264808	14,13,12,11,10,9,8	25	18	0	0	10	17	14	21
4:1900625:1939778	+	8	626,163,167,483,145,119,82,125	ENSG00000109685	ENST00000508803	2,3,4,5,6,7,8,9	8	15	0	15	0	19	17	31
3:195688532:195689438	+	2	265,100	ENSG00000242086	ENST00000600527	5,6	12	5	3	7	0	36	25	16
X:47846104:47895940	+	3	217,127,96	ENSG00000197779	ENST00000376954	3,4,5	12	12	10	12	5	9	14	30
10:96907264:96907747	+	2	66,80	ENSG00000196233	ENST00000540664	3,4	0	0	0	13	30	2	0	58
11:86011029:86031611	-	6	107,112,94,103,76,143	ENSG00000073921	ENST00000532317	7,6,5,4,3,2	16	17	0	17	4	16	7	26
1:58506059:58536741	-	6	150,75,129,108,174,229	ENSG00000162600	ENST00000421528	7,6,5,4,3,2	17	20	0	3	5	9	27	22
17:42500706:42501304	+	2	217,108	ENSG00000033627	ENST00000393829	16,17	22	22	0	0	0	17	9	33
1:77801330:77815231	+	5	178,137,127,134,124	ENSG00000180488	ENST00000370791	3,4,5,6,7	17	23	4	0	0	6	14	39
18:12999420:13030608	+	10	168,126,176,53,121,149,136,125,340,144	ENSG00000101639	ENST00000506447	2,3,4,5,6,7,8,9,10,11	16	21	0	0	19	16	12	19
10:179993:221356	+	3	135,160,162	ENSG00000015171	ENST00000397962	2,3,4	16	32	4	0	2	6	11	31
1:149655698:149669310	+	6	210,236,118,126,52,122	ENSG00000277147	ENST00000610578	3,4,5,6,7,8	27	27	0	4	3	13	10	18
8:60572045:60591969	+	4	68,83,93,112	ENSG00000104388	ENST00000262646	3,4,5,6	14	21	4	0	17	7	9	30
18:9195550:9221999	+	6	148,69,147,201,143,148	ENSG00000101745	ENST00000262126	3,4,5,6,7,8	18	19	6	5	6	21	4	22
8:70213902:70216764	-	2	173,105	ENSG00000140396	ENST00000452400	4,3	5	5	3	6	11	10	4	57
12:28305648:28391411	+	5	158,204,105,78,108	ENSG00000123106	ENST00000535520	6,7,8,9,10	29	28	2	0	0	10	8	23
13:75560752:75569507	+	4	129,157,86,48	ENSG00000118939	ENST00000618773	2,3,4,5	11	18	0	0	7	10	3	51
15:59030803:59031702	+	1	899	ENSG00000157450	ENST00000348370	2	20	19	0	0	0	10	14	37
2:108771700:108773046	+	3	171,93,179	ENSG00000153201	ENST00000283195	21,22,23	21	14	4	9	3	9	16	24
4:155696755:155722192	+	7	367,62,59,710,486,144,155	ENSG00000164116	ENST00000506455	3,4,5,6,7,8,9	35	22	0	0	0	5	15	23
5:65988634:65994864	+	3	48,198,118	ENSG00000112851	ENST00000284037	2,3,4	15	13	0	2	7	13	4	46
6:100798712:100805880	-	4	126,142,205,121	ENSG00000112249	ENST00000369162	8,7,6,5	25	27	0	0	0	13	8	27
14:21392149:21392253	-	1	104	ENSG00000199436	ENST00000362566	1	4	0	7	18	22	0	0	48
16:48553538:48562444	-	2	131,1691	ENSG00000102921	ENST00000262384	3,2	15	30	11	0	4	15	6	18
2:189791789:189818180	+	4	152,183,103,164	ENSG00000064933	ENST00000418224	2,3,4,5	23	21	0	4	7	14	6	24
2:32414768:32416163	+	1	1395	ENSG00000115760	ENST00000421745	10	21	17	0	5	7	12	5	32
6:13632369:13644729	-	7	152,122,148,191,109,113,185	ENSG00000010017	ENST00000011619	12,11,10,9,8,7,6	8	23	0	3	2	18	10	35
11:73707419:73720899	-	4	94,112,106,54	ENSG00000175582	ENST00000310653	6,5,4,3	27	24	6	6	0	10	6	19
12:120782654:120784593	-	3	113,79,120	ENSG00000157837	ENST00000353487	6,5,4	23	3	3	0	0	14	10	45
1:232513856:232515608	-	1	1752	ENSG00000116991	ENST00000366630	2	16	26	7	3	6	7	11	22
17:51263273:51268904	+	3	113,99,68	ENSG00000011260	ENST00000225298	2,3,4	20	14	0	0	25	0	0	39
22:29978441:29998857	+	5	90,117,83,167,97	ENSG00000100330	ENST00000401950	4,5,6,7,8	19	19	0	14	0	13	7	26
2:232787149:232796221	+	6	180,218,163,189,197,160	ENSG00000204120	ENST00000629305	10,11,12,13,14,15	8	36	10	3	0	6	15	20
4:150798080:150817257	-	4	62,134,79,134	ENSG00000198589	ENST00000510413	34,33,32,31	16	19	0	16	0	13	16	18
5:123545416:123575963	+	5	425,41,70,149,235	ENSG00000151292	ENST00000345990	2,3,4,5,6	13	31	10	0	0	7	7	30
3:3777724:3789074	-	4	79,82,199,161	ENSG00000144455	ENST00000470751	5,4,3,2	9	14	0	5	0	3	12	54
6:75634706:75678927	+	11	105,71,146,298,230,168,34,195,227,110,117	ENSG00000112701	ENST00000370010	5,6,7,8,9,10,11,12,13,14,15	19	27	0	0	0	12	16	23
18:58934432:58953799	+	4	182,177,163,282	ENSG00000074657	ENST00000336078	5,6,7,8	22	26	18	6	0	7	8	9
21:37108391:37147603	+	12	55,163,46,124,64,61,85,135,81,113,121,123	ENSG00000182670	ENST00000418766	11,12,13,14,15,16,17,18,19,20,21,22	23	22	0	0	0	8	8	35
3:119503531:119504021	+	2	89,68	ENSG00000113845	ENST00000494664	3,4	0	0	0	15	30	0	0	51
3:119503531:119517315	+	4	89,68,79,111	ENSG00000113845	ENST00000494664	3,4,5,6	5	2	5	0	25	15	7	37
3:57242855:57267792	+	14	59,147,83,159,189,43,57,95,183,53,175,37,147,51	ENSG00000157500	ENST00000288266	7,8,9,10,11,12,13,14,15,16,17,18,19,20	29	18	0	0	8	0	12	29
7:14574211:14673027	-	8	161,90,86,75,74,117,36,99	ENSG00000136267	ENST00000399322	19,18,17,16,15,14,13,12	24	27	0	9	5	7	5	19
X:1593443:1595532	+	2	781,149	ENSG00000197976	ENST00000313871	2,3	4	12	10	0	0	46	0	24
1:117460488:117502970	+	6	124,94,116,220,173,116	ENSG00000198162	ENST00000356554	7,8,9,10,11,12	10	22	0	6	6	8	11	31
1:180984676:180993425	-	4	95,107,126,63	ENSG00000135823	ENST00000542060	5,4,3,2	12	34	0	0	9	6	13	20
12:112319224:112319742	-	1	518	ENSG00000173064	ENST00000550722	2	18	20	4	8	0	7	0	37
1:232460886:232471528	-	3	275,577,158	ENSG00000116991	ENST00000366630	9,8,7	14	28	0	0	9	13	0	30
16:4332214:4333519	+	2	238,173	ENSG00000126603	ENST00000262366	3,4	8	5	7	19	0	13	0	42
4:107682014:107701285	-	4	119,139,236,115	ENSG00000138801	ENST00000265174	5,4,3,2	13	22	0	0	0	6	8	45
8:60794985:60801593	+	3	142,138,66	ENSG00000171316	ENST00000423902	4,5,6	23	28	0	0	0	8	10	25
11:120473049:120477526	+	6	78,76,168,88,87,80	ENSG00000196914	ENST00000356641	30,31,32,33,34,35	11	30	15	2	0	10	9	16
2:232747614:232761436	+	5	130,96,112,112,41	ENSG00000204120	ENST00000629305	4,5,6,7,8	29	13	0	7	0	8	11	25
5:65567512:65572286	+	4	103,101,121,448	ENSG00000113593	ENST00000535264	3,4,5,6	39	2	0	0	0	49	0	3
12:14423908:14425473	+	1	1565	ENSG00000171681	ENST00000261168	2	15	22	12	0	9	11	9	14
1:30992389:30995220	-	2	271,167	ENSG00000134644	ENST00000257075	7,6	11	17	0	0	0	15	18	31
18:9583116:9595153	-	7	159,66,108,147,143,107,136	ENSG00000154845	ENST00000400556	9,8,7,6,5,4,3	15	20	0	5	0	8	11	33
5:177191883:177212195	+	3	136,173,2560	ENSG00000165671	ENST00000354179	4,5,6	12	26	0	3	5	5	22	19
7:17868406:17875790	-	4	84,89,102,122	ENSG00000071189	ENST00000428135	9,8,7,6	18	17	0	6	15	8	2	26
X:135545422:135556300	+	7	150,90,184,129,164,153,133	ENSG00000165359	ENST00000370752	3,4,5,6,7,8,9	29	19	5	2	0	11	9	17
10:126970701:127000307	+	9	84,41,56,97,149,136,158,82,136	ENSG00000150760	ENST00000280333	2,3,4,5,6,7,8,9,10	9	21	0	8	2	12	8	31
10:96544075:96576829	-	8	131,95,167,132,78,161,123,196	ENSG00000077147	ENST00000371142	9,8,7,6,5,4,3,2	23	15	0	3	0	14	10	26
12:122340752:122341697	-	1	945	ENSG00000130779	ENST00000302528	9	19	21	0	0	0	7	11	33
14:30935162:30956242	-	6	142,130,174,82,74,104	ENSG00000196792	ENST00000355683	7,6,5,4,3,2	17	17	5	6	0	12	10	24
14:93467670:93497286	+	6	121,146,171,93,56,130	ENSG00000133958	ENST00000256339	2,3,4,5,6,7	25	16	9	4	0	5	14	18
16:53155925:53157541	+	1	1616	ENSG00000177200	ENST00000447540	2	24	25	0	0	0	14	9	19
5:136147831:136154163	+	2	75,572	ENSG00000113658	ENST00000545279	2,3	15	14	2	0	0	14	11	35
9:96509672:96565483	-	13	117,144,98,160,139,231,88,63,67,77,93,76,91	ENSG00000081377	ENST00000412285	14,13,12,11,10,9,8,7,6,5,4,3,2	19	19	0	6	0	6	17	24
10:74838682:74843478	+	2	70,879	ENSG00000156650	ENST00000372724	2,3	19	17	7	0	0	6	16	25
11:36227084:36227430	+	1	346	ENSG00000179241	ENST00000524419	5	18	13	0	0	0	11	10	38
1:8614560:8656441	-	3	126,71,469	ENSG00000142599	ENST00000337907	5,4,3	11	21	5	4	7	14	13	15
1:92605306:92636336	-	5	96,147,159,141,135	ENSG00000067208	ENST00000370331	16,15,14,13,12	18	23	2	8	4	3	6	26
3:146102754:146124229	-	6	98,64,113,164,137,92	ENSG00000152952	ENST00000282903	7,6,5,4,3,2	34	19	0	0	0	13	5	19
3:52737585:52741499	-	3	134,206,89	ENSG00000114904	ENST00000233027	15,14,13	12	31	10	0	4	10	5	18
4:82871943:82875822	-	3	143,141,96	ENSG00000138674	ENST00000348405	7,6,5	19	15	0	0	6	18	0	32
6:7181123:7189322	+	4	123,213,90,164	ENSG00000124782	ENST00000379933	3,4,5,6	10	20	0	0	11	10	7	32
7:103025062:103029418	-	4	168,110,149,68	ENSG00000161040	ENST00000379305	6,5,4,3	17	17	4	4	5	6	8	29
9:106972004:106984409	+	3	268,137,224	ENSG00000148143	ENST00000277225	8,9,10	25	18	2	7	0	4	14	20
12:42210354:42210680	-	2	100,133	ENSG00000015153	ENST00000546726	4,3	3	2	9	4	17	0	0	54
17:47618349:47619164	+	2	108,156	ENSG00000141279	ENST00000530173	21,22	5	6	13	10	14	5	0	36
21:37108391:37148647	+	13	55,163,46,124,64,61,85,135,81,113,121,123,102	ENSG00000182670	ENST00000418766	11,12,13,14,15,16,17,18,19,20,21,22,23	19	12	7	0	0	16	14	21
2:144208602:144211579	-	2	202,65	ENSG00000121964	ENST00000392869	3,2	6	16	6	4	17	0	12	28
6:154773988:154795139	+	5	84,45,162,154,131	ENSG00000213079	ENST00000367178	2,3,4,5,6	19	13	0	3	3	14	7	30
6:158573419:158589782	+	5	104,56,91,122,111	ENSG00000146433	ENST00000367090	2,3,4,5,6	17	22	7	3	6	10	10	14
11:34071725:34076642	+	4	63,87,239,83	ENSG00000135387	ENST00000341394	3,4,5,6	15	26	0	5	2	12	13	15
17:59731420:59773885	+	6	102,136,91,111,168,132	ENSG00000062716	ENST00000262291	2,3,4,5,6,7	21	10	0	0	18	8	12	19
19:34430575:34438766	+	5	84,71,65,101,122	ENSG00000126261	ENST00000246548	2,3,4,5,6	14	12	0	4	4	9	6	39
2:226864603:226867318	+	2	523,133	ENSG00000144468	ENST00000341329	2,3	19	28	2	0	5	15	2	17
5:14741826:14758598	-	6	96,93,135,171,84,119	ENSG00000154122	ENST00000284268	8,7,6,5,4,3	6	24	2	6	0	8	16	26
11:108046269:108054955	+	5	100,177,142,146,81	ENSG00000166266	ENST00000393094	3,4,5,6,7	19	17	0	4	4	9	10	24
1:151315572:151316509	-	1	937	ENSG00000143393	ENST00000368874	2	13	21	6	0	4	12	10	21
13:112516439:112527484	-	6	136,69,136,190,109,111	ENSG00000126216	ENST00000261965	17,16,15,14,13,12	16	21	0	0	0	6	13	31
3:183338799:183389779	-	4	120,91,115,84	ENSG00000053524	ENST00000328913	5,4,3,2	15	14	9	2	0	5	11	31
4:1900625:1930770	+	5	626,163,167,483,145	ENSG00000109685	ENST00000508803	2,3,4,5,6	18	17	3	0	2	15	7	25
7:155665174:155680908	+	4	79,49,77,319	ENSG00000184863	ENST00000287912	2,3,4,5	18	23	6	0	5	12	8	15
8:94664696:94665196	+	3	111,133,43	ENSG00000104413	ENST00000423620	7,8,9	11	12	0	6	0	13	9	36
9:85669484:85712566	-	7	94,132,147,64,68,125,65	ENSG00000135049	ENST00000376083	8,7,6,5,4,3,2	17	21	0	2	4	12	7	24
10:49915916:49935142	-	6	75,84,123,184,987,67	ENSG00000227345	ENST00000402038	8,7,6,5,4,3	19	19	0	7	3	10	10	18
1:243613670:243695716	-	6	69,66,132,145,112,126	ENSG00000117020	ENST00000336199	7,6,5,4,3,2	26	26	0	0	0	13	5	16
1:26942659:26943065	+	2	117,195	ENSG00000090273	ENST00000321265	5,6	24	20	0	0	8	14	0	20
1:7777159:7778169	+	2	159,52	ENSG00000049245	ENST00000054666	3,4	0	2	0	24	8	3	0	49
20:35713018:35725155	-	6	78,205,66,138,153,118	ENSG00000131051	ENST00000463004	11,10,9,8,7,6	14	21	0	0	3	14	5	29
3:37273535:37302332	+	9	66,315,48,57,99,133,188,84,148	ENSG00000144674	ENST00000356847	3,4,5,6,7,8,9,10,11	20	12	0	0	0	13	13	28
14:31127784:31133675	-	4	222,837,177,167	ENSG00000092148	ENST00000611816	28,27,26,25	18	12	8	3	0	7	14	23
14:33215181:33215587	+	2	245,51	ENSG00000151322	ENST00000357798	2,3	14	13	4	3	0	9	7	35
15:52584744:52593736	-	3	200,69,159	ENSG00000047346	ENST00000261844	12,11,10	14	24	0	0	3	3	18	23
1:92693801:92704744	-	7	98,90,144,126,75,225,190	ENSG00000067208	ENST00000370331	9,8,7,6,5,4,3	14	21	5	3	5	6	5	26
2:8943186:8958642	-	2	78,146	ENSG00000143797	ENST00000305997	3,2	3	0	6	9	0	0	7	60
7:158788003:158799072	-	5	90,73,77,135,42	ENSG00000117868	ENST00000251527	6,5,4,3,2	13	20	6	0	6	8	7	25
8:73673106:73688813	-	2	136,160	ENSG00000040341	ENST00000522695	3,2	7	4	8	9	7	0	2	48
10:104008176:104018908	+	3	180,130,125	ENSG00000065613	ENST00000335753	12,13,14	15	19	6	3	11	5	5	20
1:10095460:10105744	+	4	136,88,145,229	ENSG00000130939	ENST00000253251	3,4,5,6	11	17	5	5	0	17	13	16
14:63998913:64022863	+	12	127,158,148,611,180,151,159,162,102,201,172,113	ENSG00000054654	ENST00000357395	27,28,29,30,31,32,33,34,35,36,37,38	25	17	3	0	0	7	0	32
17:247110:327579	-	5	175,87,130,144,113	ENSG00000181031	ENST00000618002	6,5,4,3,2	7	9	0	0	3	10	6	49
1:8495062:8557523	-	6	100,125,49,105,97,106	ENSG00000142599	ENST00000337907	11,10,9,8,7,6	18	16	12	0	0	6	10	22
2:15461200:15478289	-	9	137,105,79,141,152,126,258,194,64	ENSG00000151779	ENST00000281513	21,20,19,18,17,16,15,14,13	11	20	0	0	0	7	9	37
2:71426459:71427414	+	1	955	ENSG00000075292	ENST00000264447	24	10	17	3	0	4	11	9	30
3:3156218:3174261	-	4	63,160,150,203	ENSG00000113851	ENST00000424814	6,5,4,3	22	21	0	0	0	19	0	22
7:131387119:131399433	+	4	143,89,110,193	ENSG00000128585	ENST00000421797	4,5,6,7	17	29	0	0	6	4	7	21
7:140355667:140358785	-	2	97,146	ENSG00000157800	ENST00000477571	7,6	13	7	0	0	11	11	2	40
8:47396375:47407961	+	2	251,101	ENSG00000164808	ENST00000297423	6,7	19	19	0	2	0	9	0	35
X:19456912:19464406	-	3	107,169,194	ENSG00000180815	ENST00000518578	5,4,3	14	28	0	0	0	10	8	24
10:34359146:34384254	-	6	171,189,129,140,383,126	ENSG00000148498	ENST00000545260	12,11,10,9,8,7	19	25	0	0	3	11	11	14
10:68487143:68506718	-	6	69,163,67,122,64,134	ENSG00000122912	ENST00000609923	8,7,6,5,4,3	7	18	0	0	0	7	16	35
13:50927406:50949505	+	8	72,108,77,115,74,106,82,43	ENSG00000136104	ENST00000336617	2,3,4,5,6,7,8,9	13	22	0	0	2	11	11	24
8:28713456:28718207	+	2	79,969	ENSG00000012232	ENST00000523149	2,3	17	20	4	0	7	7	9	19
10:115120184:115215880	+	8	84,114,129,209,175,88,256,184	ENSG00000107518	ENST00000355044	2,3,4,5,6,7,8,9	15	20	15	0	3	4	6	19
10:84417770:84425893	+	2	91,163	ENSG00000107771	ENST00000372088	4,5	4	2	26	0	0	3	0	47
1:12275824:12278038	+	1	2214	ENSG00000048707	ENST00000613099	19	16	12	0	0	15	7	14	18
12:1180539:1190052	+	4	138,141,141,194	ENSG00000082805	ENST00000543086	8,9,10,11	6	20	3	4	0	9	13	27
15:43753823:43756766	+	2	79,118	ENSG00000167004	ENST00000300289	2,3	0	0	11	7	12	0	0	52
17:31155982:31182665	+	7	144,84,191,107,68,76,158	ENSG00000196712	ENST00000487476	2,3,4,5,6,7,8	22	14	0	0	0	9	10	27
19:2189731:2194577	+	4	64,229,95,63	ENSG00000104885	ENST00000398665	4,5,6,7	10	13	0	0	0	14	0	45
2:120127687:120146289	+	4	164,98,129,65	ENSG00000115109	ENST00000263713	17,18,19,20	15	27	0	0	9	9	6	16
21:39206107:39229436	-	12	167,153,144,42,73,126,121,156,62,112,83,125	ENSG00000185658	ENST00000333229	37,36,35,34,33,32,31,30,29,28,27,26	9	11	9	0	8	5	14	26
22:40117054:40156182	+	3	74,91,68	ENSG00000100354	ENST00000301923	2,3,4	5	0	23	4	2	0	0	48
3:57242855:57248351	+	4	59,147,83,159	ENSG00000157500	ENST00000288266	7,8,9,10	22	19	0	0	0	11	14	16
4:147857552:147881932	+	6	102,111,105,130,107,95	ENSG00000071205	ENST00000336498	5,6,7,8,9,10	18	14	0	0	7	7	13	23
7:18666212:18666476	+	1	264	ENSG00000048052	ENST00000461159	11	10	9	6	4	3	4	5	41
8:60584207:60591969	+	3	83,93,112	ENSG00000104388	ENST00000262646	4,5,6	6	2	4	3	13	2	4	48
1:112653597:112659779	+	4	64,207,80,79	ENSG00000116489	ENST00000263168	4,5,6,7	19	17	11	0	6	2	13	13
11:61366044:61367998	+	2	172,76	ENSG00000149483	ENST00000278826	3,4	9	16	6	6	0	10	10	24
11:73707419:73718718	-	3	94,112,106	ENSG00000175582	ENST00000336083	6,5,4	12	11	0	6	8	5	3	36
1:236243421:236253505	-	4	74,83,42,84	ENSG00000086619	ENST00000354619	6,5,4,3	8	3	5	12	0	6	0	47
18:9524593:9525851	+	2	162,132	ENSG00000017797	ENST00000019317	5,6	5	15	10	7	4	8	6	26
19:29985222:29986417	+	2	79,136	ENSG00000105176	ENST00000360605	3,4	4	0	6	10	6	2	0	53
22:45689711:45718493	+	5	192,83,97,159,81	ENSG00000130638	ENST00000252934	2,3,4,5,6	13	16	0	0	0	16	9	27
22:50372019:50406875	+	3	131,243,187	ENSG00000100239	ENST00000359139	2,3,4	11	21	0	0	9	13	14	13
5:109713519:109729513	+	3	255,145,172	ENSG00000112893	ENST00000261483	2,3,4	22	21	0	4	0	14	2	18
6:3076763:3077935	+	2	224,157	ENSG00000137275	ENST00000259808	2,3	11	18	0	6	6	20	3	17
9:37424844:37426654	+	3	131,73,117	ENSG00000137106	ENST00000493368	2,3,4	10	6	5	5	2	6	5	42
13:49167243:49175541	+	5	60,139,54,125,175	ENSG00000102531	ENST00000492622	9,10,11,12,13	19	12	13	0	0	16	0	20
14:49709158:49743805	+	11	71,118,93,79,84,84,59,113,73,85,53	ENSG00000197776	ENST00000556392	2,3,4,5,6,7,8,9,10,11,12	16	15	6	0	0	14	14	15
20:38057531:38066256	+	3	113,127,176	ENSG00000101413	ENST00000373433	4,5,6	10	17	12	0	4	9	7	21
3:130930415:130941699	+	6	111,117,90,36,62,109	ENSG00000017260	ENST00000505330	2,3,4,5,6,7	9	23	4	0	4	5	9	26
3:197104902:197119530	-	3	103,157,121	ENSG00000075711	ENST00000346964	15,14,13	16	6	3	0	0	5	12	38
4:39737419:39774933	+	4	94,59,83,100	ENSG00000078140	ENST00000261427	2,3,4,5	17	10	5	8	2	6	4	28
5:64325185:64330406	+	2	226,126	ENSG00000164197	ENST00000389100	6,7	22	12	0	0	0	8	6	32
6:107503656:107533610	+	3	139,186,152	ENSG00000112320	ENST00000317357	2,3,4	18	21	5	5	0	5	13	13
6:136388392:136389517	-	2	118,164	ENSG00000135525	ENST00000617204	5,4	20	19	0	0	0	9	12	20
9:93471140:93476338	+	2	247,83	ENSG00000048828	ENST00000277165	2,3	23	14	2	0	0	12	3	26
X:53614533:53615835	-	2	212,92	ENSG00000086758	ENST00000612484	20,19	13	9	5	0	12	8	12	21
1:20757165:20773610	-	5	91,155,81,144,160	ENSG00000127483	ENST00000312239	9,8,7,6,5	19	27	3	0	0	5	7	18
1:236249884:236253505	-	3	83,42,84	ENSG00000086619	ENST00000354619	5,4,3	0	0	18	14	8	0	0	39
13:20051432:20067390	+	9	166,35,130,116,172,126,95,169,152	ENSG00000121741	ENST00000610343	13,14,15,16,17,18,19,20,21	10	22	0	2	6	8	12	19
13:26400452:26401624	+	3	98,79,159	ENSG00000132964	ENST00000536792	9,10,11	27	13	0	4	0	14	4	17
1:77717866:77725762	-	7	181,46,34,95,173,113,141	ENSG00000077254	ENST00000370794	17,16,15,14,13,12,11	16	21	0	5	0	6	4	27
18:79096475:79126375	+	4	174,151,114,109	ENSG00000166377	ENST00000586366	2,3,4,5	13	17	7	0	0	6	11	25
19:13332868:13334493	-	2	57,116	ENSG00000141837	ENST00000360228	9,8	5	8	0	12	8	3	0	43
20:47623910:47633636	+	6	173,101,175,189,102,141	ENSG00000124151	ENST00000372004	4,5,6,7,8,9	30	8	0	0	0	7	13	21
21:37108391:37132766	+	7	55,163,46,124,64,61,85	ENSG00000182670	ENST00000492275	2,3,4,5,6,7,8	8	13	0	10	0	4	3	41
8:140818276:140864399	-	6	78,141,55,63,80,88	ENSG00000169398	ENST00000522684	10,9,8,7,6,5	9	23	2	0	3	13	9	20
9:85596361:85633374	-	5	88,149,87,84,713	ENSG00000135049	ENST00000376083	18,17,16,15,14	13	21	0	4	7	11	8	15
11:16318445:16341252	-	2	208,241	ENSG00000110693	ENST00000396356	3,2	10	27	0	4	0	13	5	19
14:88726540:88746283	-	6	138,202,136,186,69,99	ENSG00000165521	ENST00000554922	8,7,6,5,4,3	15	15	10	4	0	7	16	11
14:91481575:91490802	-	3	618,99,56	ENSG00000100796	ENST00000554684	4,3,2	16	21	0	5	0	10	9	17
1:51827795:51834170	-	2	74,154	ENSG00000078618	ENST00000352171	5,4	7	0	3	9	0	0	4	55
1:91861470:91861644	-	1	174	ENSG00000069702	ENST00000212355	2	0	0	0	13	16	3	0	46
20:34470047:34492597	+	9	73,72,89,160,134,141,121,105,97	ENSG00000078747	ENST00000374864	15,16,17,18,19,20,21,22,23	11	22	0	2	6	11	3	23
2:168691033:168717978	+	4	51,93,129,107	ENSG00000172292	ENST00000305747	5,6,7,8	22	12	0	0	0	7	4	33
2:32377587:32406557	+	8	182,138,194,112,83,223,161,59	ENSG00000115760	ENST00000421745	2,3,4,5,6,7,8,9	12	20	0	2	0	8	11	25
2:32377587:32416163	+	9	182,138,194,112,83,223,161,59,1395	ENSG00000115760	ENST00000421745	2,3,4,5,6,7,8,9,10	22	19	0	0	5	7	7	18
3:119500694:119517315	+	5	166,89,68,79,111	ENSG00000113845	ENST00000494664	2,3,4,5,6	15	14	0	6	0	9	11	23
3:195381008:195392147	-	3	54,120,58	ENSG00000114331	ENST00000326793	4,3,2	7	2	0	8	2	0	0	59
3:47425484:47428670	-	5	127,173,106,221,158	ENSG00000114650	ENST00000428413	8,7,6,5,4	10	17	0	2	0	15	8	26
5:140440118:140449305	+	4	148,148,234,95	ENSG00000131503	ENST00000616482	4,5,6,7	15	15	9	0	0	12	6	21
6:158583953:158589782	+	3	91,122,111	ENSG00000146433	ENST00000367090	4,5,6	14	7	3	0	2	6	7	39
6:75659261:75678927	+	9	146,298,230,168,34,195,227,110,117	ENSG00000112701	ENST00000370010	7,8,9,10,11,12,13,14,15	23	16	0	0	0	5	9	25
7:16258389:16278226	-	3	93,93,98	ENSG00000214960	ENST00000407010	8,7,6	5	8	0	3	9	2	0	51
9:33986759:34017189	-	5	78,154,111,78,140	ENSG00000137073	ENST00000379238	6,5,4,3,2	11	16	0	2	13	5	3	28
9:75016267:75017448	-	2	164,196	ENSG00000156017	ENST00000376834	3,2	3	24	0	7	0	9	4	31
9:85585462:85633374	-	10	132,130,181,154,145,88,149,87,84,713	ENSG00000135049	ENST00000376083	23,22,21,20,19,18,17,16,15,14	9	21	7	7	0	8	5	21
2:147972738:147975975	-	3	91,77,74	ENSG00000115947	ENST00000535373	5,4,3	0	3	8	3	10	0	0	53
3:33684358:33696933	-	5	98,76,92,104,79	ENSG00000163539	ENST00000468888	6,5,4,3,2	16	23	0	0	0	12	5	21
4:150735257:150808398	-	5	109,65,62,134,79	ENSG00000198589	ENST00000510413	36,35,34,33,32	9	15	0	8	0	9	6	30
4:86764592:86767976	+	4	132,94,86,160	ENSG00000163629	ENST00000427191	24,25,26,27	21	14	4	0	0	8	5	25
7:27629370:27649633	-	3	122,110,161	ENSG00000106049	ENST00000265395	4,3,2	11	20	0	5	2	2	12	25
7:33349067:33388144	+	7	103,105,15,141,96,173,153	ENSG00000122507	ENST00000242067	13,14,15,16,17,18,19	24	18	0	4	0	7	7	17
X:53645310:53654131	-	4	153,207,99,69	ENSG00000086758	ENST00000342160	6,5,4,3	18	13	0	2	0	6	18	20
10:110596397:110598290	+	2	153,152	ENSG00000108055	ENST00000361804	19,20	13	8	7	16	8	3	2	19
10:84371013:84373815	+	2	1456,197	ENSG00000107771	ENST00000372088	2,3	14	25	0	0	0	10	5	22
12:2820085:2821792	+	5	140,149,98,54,101	ENSG00000111203	ENST00000228799	5,6,7,8,9	10	16	6	4	2	8	11	19
3:138570317:138571356	-	3	181,124,91	ENSG00000114107	ENST00000264982	6,5,4	21	18	0	7	9	0	15	6
5:103096540:103097781	-	3	286,177,192	ENSG00000145723	ENST00000512248	6,5,4	17	14	0	5	0	10	2	28
10:115215696:115315736	+	10	184,155,85,209,119,133,182,214,189,219	ENSG00000107518	ENST00000355044	9,10,11,12,13,14,15,16,17,18	10	13	13	2	0	13	13	11
11:118786051:118786518	-	1	467	ENSG00000110367	ENST00000620157	2	16	11	3	4	4	3	13	21
1:243572925:243843282	-	8	123,69,66,132,145,112,126,158	ENSG00000117020	ENST00000366540	9,8,7,6,5,4,3,2	13	16	0	2	3	10	13	18
12:69251128:69262562	+	8	210,104,146,174,505,116,154,190	ENSG00000111605	ENST00000435070	2,3,4,5,6,7,8,9	9	16	0	0	4	19	4	23
16:68121986:68126610	+	2	1135,163	ENSG00000072736	ENST00000553077	2,3	11	10	6	4	10	15	2	17
2:147972738:147982081	-	4	91,77,74,154	ENSG00000115947	ENST00000535373	5,4,3,2	21	6	3	0	9	6	8	22
3:49967469:49975392	+	3	1279,90,70	ENSG00000004534	ENST00000266022	3,4,5	16	15	2	2	0	12	11	17
4:51863436:51877854	+	3	71,115,92	ENSG00000109184	ENST00000509376	2,3,4	10	16	13	0	3	5	3	25
5:124701013:124701269	-	1	256	ENSG00000168916	ENST00000504926	2	5	0	7	5	14	4	0	40
11:118551785:118559864	-	7	67,122,129,94,75,140,80	ENSG00000118096	ENST00000264021	9,8,7,6,5,4,3	17	16	0	7	0	3	7	24
20:51674152:51690819	-	4	161,77,76,81	ENSG00000054793	ENST00000338821	11,10,9,8	25	9	0	0	0	12	6	22
22:25663629:25674528	+	4	75,62,52,92	ENSG00000100077	ENST00000324198	5,6,7,8	7	11	0	12	3	4	0	37
4:128074459:128098330	+	7	59,60,175,141,144,166,145	ENSG00000138709	ENST00000326639	2,3,4,5,6,7,8	10	14	4	0	4	12	10	20
4:77773080:77776392	-	3	86,187,122	ENSG00000138767	ENST00000504123	4,3,2	18	23	0	4	0	9	5	15
4:87046165:87047594	+	2	121,900	ENSG00000172493	ENST00000395146	3,4	14	20	0	0	6	11	6	17
7:127373341:127377329	-	2	1693,144	ENSG00000048405	ENST00000393313	5,4	18	16	0	0	0	4	9	27
7:8003907:8060248	+	4	152,87,117,153	ENSG00000106415	ENST00000223145	2,3,4,5	13	22	0	2	0	6	15	16
9:131506113:131506453	+	2	107,51	ENSG00000130714	ENST00000423007	3,4	9	0	0	0	0	10	3	52
9:20715321:20789608	+	10	89,75,155,105,102,205,207,88,203,258	ENSG00000188352	ENST00000380249	4,5,6,7,8,9,10,11,12,13	13	17	2	0	0	5	16	21
1:210013632:210021254	+	2	165,216	ENSG00000143469	ENST00000367019	3,4	7	18	3	0	0	8	6	31
1:32948221:32949774	-	2	145,206	ENSG00000116514	ENST00000373456	3,2	10	7	0	0	12	7	10	27
14:34575755:34609742	-	9	87,40,76,106,96,124,122,111,105	ENSG00000129515	ENST00000396526	10,9,8,7,6,5,4,3,2	13	17	0	0	3	4	17	19
16:48277337:48303305	+	4	142,151,127,134	ENSG00000102910	ENST00000285737	8,9,10,11	11	19	0	5	8	12	6	12
3:5174016:5174414	+	2	68,71	ENSG00000134108	ENST00000256496	5,6	22	12	0	0	0	12	7	20
7:39987598:39988258	+	1	660	ENSG00000065883	ENST00000181839	2	11	17	0	0	0	13	7	25
7:66240324:66286709	+	2	946,199	ENSG00000169902	ENST00000304842	2,3	32	9	0	0	0	10	2	20
8:94537102:94538346	-	2	49,87	ENSG00000164944	ENST00000297591	4,3	7	10	6	0	0	3	10	37
9:133412298:133412921	-	2	194,144	ENSG00000148300	ENST00000371942	4,3	16	12	2	2	0	10	5	26
11:18291441:18292019	-	1	578	ENSG00000110756	ENST00000396253	15	14	19	0	0	0	13	6	20
13:95970111:95999307	-	7	151,92,61,100,101,73,97	ENSG00000102595	ENST00000376747	12,11,10,9,8,7,6	15	10	0	2	5	12	11	17
7:135577795:135593192	+	7	229,165,176,117,138,151,206	ENSG00000155561	ENST00000285968	6,7,8,9,10,11,12	14	10	0	2	0	12	15	19
7:55982209:55983868	+	2	71,141	ENSG00000146729	ENST00000446692	5,6	0	0	8	17	0	0	0	47
1:225079206:225097239	+	5	342,370,191,246,122	ENSG00000185842	ENST00000430092	18,19,20,21,22	15	21	6	0	0	10	11	8
1:52515890:52526373	-	2	164,811	ENSG00000134744	ENST00000257177	3,2	21	13	13	0	0	5	2	17
15:94298200:94298730	+	1	530	ENSG00000140563	ENST00000543482	2	12	11	10	0	0	7	3	28
19:11415936:11417059	-	3	212,49,224	ENSG00000205517	ENST00000563726	5,4,3	9	16	6	8	7	7	8	10
4:53383772:53389873	+	2	104,65	ENSG00000145216	ENST00000511376	5,6	0	0	0	8	30	0	0	33
6:2263600:2273417	+	3	84,102,1602	ENSG00000250903	ENST00000456943	3,4,5	14	11	0	0	0	8	8	30
6:75702644:75711416	+	3	428,104,89	ENSG00000112701	ENST00000370010	18,19,20	11	12	0	2	0	9	9	28
10:101672914:101676436	-	3	133,186,96	ENSG00000107829	ENST00000331272	4,3,2	8	17	4	6	3	7	8	17
1:15717892:15721388	+	4	100,88,187,60	ENSG00000116786	ENST00000375799	4,5,6,7	19	17	0	0	4	0	2	28
1:26446315:26447660	+	2	117,102	ENSG00000117682	ENST00000434391	5,6	8	0	0	6	10	4	0	42
19:17276494:17276909	+	2	130,87	ENSG00000105393	ENST00000598188	7,8	14	16	0	8	5	4	2	21
19:8455404:8463686	+	4	170,53,8,94	ENSG00000099783	ENST00000348943	2,3,4,5	9	13	0	7	7	4	4	26
2:64551442:64553409	+	1	1967	ENSG00000119844	ENST00000238855	2	9	19	0	0	6	13	8	15
3:183379296:183389779	-	2	115,84	ENSG00000053524	ENST00000328913	3,2	0	0	10	8	6	0	0	46
5:65988634:66014725	+	6	48,198,118,79,90,57	ENSG00000112851	ENST00000284037	2,3,4,5,6,7	12	10	0	0	0	17	7	24
6:70426438:70452571	+	3	94,116,80	ENSG00000082269	ENST00000418814	3,4,5	2	0	0	14	12	7	2	33
7:105073618:105078963	+	6	59,173,39,231,131,118	ENSG00000005483	ENST00000311117	7,8,9,10,11,12	16	18	0	8	0	3	5	20
8:60741258:60743097	+	1	1839	ENSG00000171316	ENST00000423902	2	11	12	0	0	8	13	14	12
9:83677726:83678599	-	2	235,159	ENSG00000135018	ENST00000376395	6,5	29	11	0	0	0	5	6	19
10:126970701:126990603	+	5	84,41,56,97,149	ENSG00000150760	ENST00000280333	2,3,4,5,6	14	7	0	0	2	10	4	32
10:5773841:5800705	-	6	100,132,199,135,100,108	ENSG00000057608	ENST00000380191	7,6,5,4,3,2	4	10	10	0	8	5	5	27
14:70166638:70168484	-	1	1846	ENSG00000100678	ENST00000356921	2	14	18	0	0	0	4	6	27
2:109564365:109593119	-	7	169,97,162,187,196,118,69	ENSG00000186522	ENST00000356688	8,7,6,5,4,3,2	12	21	8	5	2	0	0	21
2:201145377:201149835	+	3	55,50,82	ENSG00000003402	ENST00000309955	6,7,8	0	0	5	16	10	0	0	38
2:226906792:226914351	+	3	89,57,144	ENSG00000144468	ENST00000341329	4,5,6	5	8	9	7	8	7	3	22
7:156826604:156836885	-	3	140,40,73	ENSG00000105983	ENST00000353442	4,3,2	13	6	2	0	2	9	2	35
9:20715321:20823115	+	14	89,75,155,105,102,205,207,88,203,258,105,102,131,127	ENSG00000188352	ENST00000380249	4,5,6,7,8,9,10,11,12,13,14,15,16,17	9	17	3	0	7	6	17	10
10:126970701:127257429	+	28	84,41,56,97,149,136,158,82,136,73,80,126,125,99,73,104,184,98,90,101,135,109,71,107,128,96,102,95	ENSG00000150760	ENST00000280333	2,3,4,5,6,7,8,9,10,11,12,13,14,15,16,17,18,19,20,21,22,23,24,25,26,27,28,29	18	19	4	0	2	2	7	16
1:173992754:173993135	-	1	381	ENSG00000135870	ENST00000367696	2	16	18	0	0	0	10	7	17
11:75400390:75400538	+	1	148	ENSG00000206941	ENST00000384214	1	0	0	3	0	0	0	0	65
1:180984676:181005463	-	6	95,107,126,63,95,170	ENSG00000135823	ENST00000258301	7,6,5,4,3,2	6	27	0	0	0	8	11	16
11:85990249:86031611	-	12	129,104,137,124,86,42,107,112,94,103,76,143	ENSG00000073921	ENST00000526033	13,12,11,10,9,8,7,6,5,4,3,2	15	9	0	2	0	6	14	22
1:236243421:236269994	-	5	74,83,42,84,120	ENSG00000086619	ENST00000354619	6,5,4,3,2	12	20	0	0	0	12	3	21
18:74630966:74641122	+	2	4740,115	ENSG00000215421	ENST00000582337	2,3	5	12	22	0	0	3	8	18
19:47362475:47362693	+	1	218	ENSG00000134815	ENST00000328771	6	0	4	8	12	11	0	0	33
3:56627036:56628614	-	3	109,160,123	ENSG00000163946	ENST00000459993	4,3,2	19	14	4	0	0	8	5	18
3:66243202:66263379	+	3	110,105,48	ENSG00000144741	ENST00000354883	4,5,6	5	0	0	4	0	0	0	59
4:53414614:53428183	+	3	108,94,157	ENSG00000145216	ENST00000337488	11,12,13	14	26	2	0	0	10	4	12
5:95736888:95763620	+	5	187,155,112,366,113	ENSG00000164292	ENST00000379982	3,4,5,6,7	15	12	0	2	0	6	8	25
6:75634706:75663518	+	4	105,71,146,298	ENSG00000112701	ENST00000370010	5,6,7,8	0	20	0	2	0	18	11	17
11:13413529:13445181	-	5	121,103,286,197,158	ENSG00000148925	ENST00000278174	6,5,4,3,2	15	15	4	2	0	10	3	18
1:155521099:155521618	-	1	519	ENSG00000116539	ENST00000368346	2	11	21	9	0	0	6	5	15
1:243563719:243843282	-	9	129,123,69,66,132,145,112,126,158	ENSG00000117020	ENST00000366540	10,9,8,7,6,5,4,3,2	10	28	0	2	0	3	5	19
12:50427761:50441643	+	7	148,156,76,137,104,111,54	ENSG00000161813	ENST00000293618	2,3,4,5,6,7,8	15	15	0	0	0	6	5	26
14:96833466:96860735	+	10	165,56,70,88,109,93,133,121,59,179	ENSG00000100749	ENST00000216639	2,3,4,5,6,7,8,9,10,11	12	18	0	3	6	5	4	19
15:42827927:42840433	-	3	105,141,74	ENSG00000128881	ENST00000267890	6,5,4	5	20	0	7	0	4	5	26
16:19616113:19647882	+	12	78,123,47,112,117,54,81,63,86,81,64,99	ENSG00000103544	ENST00000438132	13,14,15,16,17,18,19,20,21,22,23,24	11	23	0	9	0	5	6	13
16:346147:347106	-	1	959	ENSG00000103126	ENST00000262320	2	4	9	0	6	0	28	0	20
2:200856681:200856985	-	2	130,95	ENSG00000013441	ENST00000321356	9,8	2	3	9	12	0	11	0	30
2:20307977:20327378	-	5	94,271,170,188,69	ENSG00000055917	ENST00000361078	6,5,4,3,2	14	21	0	0	0	6	7	19
2:233388256:233390483	+	2	111,81	ENSG00000077044	ENST00000264057	2,3	11	10	3	7	0	7	5	24
3:93995873:94003908	+	2	71,250	ENSG00000169379	ENST00000394222	2,3	11	16	6	0	12	15	3	4
4:107944969:107947537	+	2	636,162	ENSG00000155016	ENST00000332884	2,3	15	18	2	7	0	8	5	12
4:51863436:51886638	+	5	71,40,115,92,71	ENSG00000109184	ENST00000334635	2,3,4,5,6	10	14	5	0	2	8	9	19
8:52212078:52246664	-	6	31,55,108,154,46,79	ENSG00000147488	ENST00000518037	6,5,4,3,2,1	17	19	0	0	10	0	8	13
9:125657650:125672643	-	3	149,90,328	ENSG00000119487	ENST00000373511	4,3,2	13	14	2	0	4	5	11	18
9:20819795:20874807	+	8	105,102,131,127,135,51,84,127	ENSG00000188352	ENST00000380249	14,15,16,17,18,19,20,21	12	9	0	5	3	3	3	32
9:76629191:76644912	-	5	99,87,132,103,174	ENSG00000106772	ENST00000376717	8,7,6,5,4	14	24	0	2	0	9	9	9
10:67966682:68014186	-	8	120,173,190,112,60,125,77,161	ENSG00000148634	ENST00000277817	13,12,11,10,9,8,7,6	16	12	0	5	2	6	10	15
1:156333546:156334918	-	3	97,63,51	ENSG00000163468	ENST00000295688	5,4,3	0	0	9	0	8	0	0	49
13:49168612:49178654	+	5	139,54,125,175,87	ENSG00000102531	ENST00000492622	10,11,12,13,14	10	21	0	0	0	8	9	18
14:39179090:39179462	+	2	156,139	ENSG00000100941	ENST00000216832	7,8	12	18	0	0	0	12	4	20
14:71026116:71036157	+	6	172,111,92,110,106,93	ENSG00000100731	ENST00000304743	14,15,16,17,18,19	14	12	0	5	6	5	8	16
1:64009304:64050716	+	3	72,288,31	ENSG00000185483	ENST00000371080	2,3,4	22	0	0	0	0	7	7	30
18:35070194:35102159	+	3	128,146,214	ENSG00000166974	ENST00000591734	3,4,5	8	10	0	13	0	4	4	27
2:45546731:45553730	-	4	108,91,158,108	ENSG00000068784	ENST00000263736	14,13,12,11	12	11	4	0	9	6	5	19
3:67495797:67508903	-	3	143,162,97	ENSG00000172340	ENST00000493112	9,8,7	17	16	3	2	0	5	2	21
4:102304316:102315830	-	4	165,123,170,163	ENSG00000138821	ENST00000424970	6,5,4,3	14	24	4	0	0	12	5	7
4:127669035:127687867	+	4	119,90,78,190	ENSG00000164066	ENST00000335251	5,6,7,8	14	15	0	0	4	11	4	18
7:152309965:152358675	-	5	110,149,201,139,89	ENSG00000055609	ENST00000262189	6,5,4,3,2	9	10	6	2	0	8	5	26
9:135850136:135883078	-	6	97,140,142,81,162,263	ENSG00000130559	ENST00000389532	7,6,5,4,3,2	11	15	0	2	2	3	6	27
Y:12909359:12913062	+	4	48,130,156,100	ENSG00000067048	ENST00000360160	4,5,6,7	0	0	0	3	3	24	12	24
10:103438014:103438808	+	2	57,123	ENSG00000148843	ENST00000369797	26,27	5	14	5	5	5	0	4	27
11:120406117:120407823	+	2	24,86	ENSG00000196914	ENST00000356641	2,3	3	0	0	0	6	0	0	56
1:147275353:147285487	+	5	115,154,166,149,164	ENSG00000131778	ENST00000361293	8,9,10,11,12	7	8	2	8	10	3	4	23
1:230954332:230961303	-	3	71,76,95	ENSG00000143643	ENST00000366661	4,3,2	7	4	0	0	12	6	4	32
1:28579763:28579893	-	1	130	ENSG00000278274	ENST00000384581	1	25	0	0	0	0	0	3	37
18:44701174:44701832	+	1	658	ENSG00000152217	ENST00000426838	2	8	12	0	6	0	12	7	20
3:113488944:113506605	-	6	119,107,94,144,48,99	ENSG00000163611	ENST00000295872	7,6,5,4,3,2	5	26	0	2	0	8	3	21
5:80775693:80792844	+	4	65,117,108,112	ENSG00000113318	ENST00000265081	16,17,18,19	7	27	0	0	0	3	6	22
6:145804371:145806421	-	1	2050	ENSG00000118496	ENST00000237281	2	12	24	0	0	0	16	5	8
7:92213194:92226682	-	7	207,88,167,152,157,108,157	ENSG00000001631	ENST00000394507	18,17,16,15,14,13,12	17	9	0	0	0	13	9	17
8:140789473:140864399	-	10	53,31,118,108,78,141,55,63,80,88	ENSG00000169398	ENST00000522684	14,13,12,11,10,9,8,7,6,5	8	18	0	2	0	7	6	24
8:26581968:26583983	+	2	89,185	ENSG00000092964	ENST00000521913	2,3	4	4	6	11	7	7	0	26
10:43154896:43158931	+	2	914,217	ENSG00000169826	ENST00000374466	2,3	16	19	0	0	0	4	0	25
12:95208842:95211267	-	1	2425	ENSG00000180263	ENST00000343958	2	8	15	3	4	7	6	14	7
13:100257594:100273346	+	4	79,103,95,151	ENSG00000175198	ENST00000376279	9,10,11,12	10	8	0	4	0	11	12	19
19:57455652:57456182	-	2	91,57	ENSG00000268163	ENST00000596831	5,4	8	0	0	11	17	0	0	28
20:32316217:32316874	+	3	102,123,119	ENSG00000101350	ENST00000375712	3,4,5	7	11	4	7	9	4	6	16
21:46643534:46644488	+	2	105,183	ENSG00000160310	ENST00000355680	4,5	5	7	5	11	9	6	3	18
2:209877953:209896413	+	4	136,134,166,101	ENSG00000144406	ENST00000439458	24,25,26,27	5	18	14	6	0	5	3	13
3:155833467:155842619	-	3	118,185,188	ENSG00000169359	ENST00000392845	4,3,2	11	12	9	3	0	10	9	10
7:130120748:130122202	+	2	155,149	ENSG00000128607	ENST00000335420	4,5	8	0	0	5	10	3	7	31
9:20715321:20770238	+	7	89,75,155,105,102,205,207	ENSG00000188352	ENST00000380249	4,5,6,7,8,9,10	6	13	4	2	10	4	6	19
10:110881232:110890670	+	6	303,95,114,222,98,115	ENSG00000150593	ENST00000393104	4,5,6,7,8,9	13	22	2	0	0	7	4	15
12:22643762:22673660	+	5	260,141,143,84,161	ENSG00000139163	ENST00000266517	2,3,4,5,6	13	17	0	0	0	13	6	14
13:30227411:30241086	-	5	135,127,159,106,128	ENSG00000102781	ENST00000380615	9,8,7,6,5	8	17	3	0	5	7	6	17
17:44083544:44083854	-	2	108,50	ENSG00000108840	ENST00000225983	18,17	0	0	12	7	15	0	0	29
17:48112030:48113401	+	3	55,87,101	ENSG00000002919	ENST00000581298	2,3,4	8	3	0	0	8	9	9	26
18:21765771:21804014	+	9	172,130,105,67,205,223,145,134,108	ENSG00000101752	ENST00000578646	2,3,4,5,6,7,8,9,10	9	12	6	0	0	12	8	16
18:76441244:76443211	-	1	1967	ENSG00000101493	ENST00000443185	3	6	6	0	2	4	7	0	38
19:40736985:40737769	+	2	102,72	ENSG00000086544	ENST00000263370	5,6	0	4	0	3	12	2	0	42
19:45854174:45854507	-	2	66,117	ENSG00000125755	ENST00000593504	3,2	3	0	6	7	10	0	0	37
20:2947981:2965202	+	3	43,79,342	ENSG00000132670	ENST00000380393	7,8,9	15	25	0	0	0	11	0	12
2:202952558:202961426	+	4	121,130,85,190	ENSG00000138380	ENST00000402905	5,6,7,8	14	18	0	0	4	2	3	22
2:61343814:61350693	-	6	215,611,131,36,130,126	ENSG00000115464	ENST00000398571	16,15,14,13,12,11	12	18	0	0	0	11	4	18
2:88801098:88804880	+	1	3782	ENSG00000230006	ENST00000622311	13	3	10	0	4	8	14	7	17
3:50065030:50066502	+	2	96,261	ENSG00000004534	ENST00000442092	12,13	6	13	3	0	8	13	5	15
4:127921523:127939997	-	6	248,104,135,109,56,145	ENSG00000164073	ENST00000296468	12,11,10,9,8,7	21	11	0	4	0	2	0	25
7:140601402:140602542	-	1	1140	ENSG00000146966	ENST00000275884	2	8	13	0	2	0	7	14	19
7:66991136:66994341	-	3	165,201,130	ENSG00000126524	ENST00000246868	4,3,2	6	15	5	2	4	6	2	23
8:28155941:28162078	+	4	91,66,228,82	ENSG00000134014	ENST00000521015	11,12,13,14	12	16	0	0	0	6	7	22
8:42048377:42049707	-	2	925,132	ENSG00000083168	ENST00000396930	3,2	16	15	5	0	0	6	7	14
8:47284027:47294030	+	3	67,105,164	ENSG00000164808	ENST00000297423	3,4,5	8	4	6	0	3	3	0	39
9:6849506:6893232	+	4	194,50,104,138	ENSG00000274527	ENST00000536108	5,6,7,8	19	8	0	4	0	7	5	20
12:28225794:28259442	+	5	67,60,82,44,79	ENSG00000123106	ENST00000545336	2,3,4,5,6	10	4	5	5	0	15	0	23
13:113520615:113539507	+	3	118,196,151	ENSG00000150403	ENST00000434316	8,9,10	13	11	0	4	0	8	5	21
18:44949880:44953340	+	1	3460	ENSG00000152217	ENST00000282030	4	11	18	0	12	5	3	5	8
1:91343429:91353299	-	7	81,48,134,95,146,102,44	ENSG00000162669	ENST00000370425	20,19,18,17,16,15,14	15	11	0	0	3	6	7	20
1:92333390:92380873	+	4	83,81,69,150	ENSG00000122484	ENST00000610020	9,10,11,12	9	15	0	0	4	6	4	24
2:70179531:70181997	-	2	111,835	ENSG00000115998	ENST00000264434	4,3	10	14	0	0	7	5	8	18
4:1225359:1241519	-	4	207,145,155,195	ENSG00000159692	ENST00000382952	5,4,3,2	7	11	4	3	4	10	4	19
5:132892163:132893118	-	2	241,89	ENSG00000072364	ENST00000265343	13,12	7	9	0	8	2	7	4	25
5:138006989:138021197	-	6	158,142,178,213,192,167	ENSG00000031003	ENST00000033079	7,6,5,4,3,2	12	8	0	0	0	10	10	22
5:177209635:177212195	+	1	2560	ENSG00000165671	ENST00000354179	6	14	10	5	3	0	13	5	12
8:18867673:18872733	-	2	396,1108	ENSG00000156011	ENST00000327040	4,3	8	13	0	0	11	3	6	21
9:92256679:92285839	-	15	121,145,84,87,195,74,127,99,92,123,96,61,88,148,118	ENSG00000196305	ENST00000375643	20,19,18,17,16,15,14,13,12,11,10,9,8,7,6	11	9	0	0	5	6	13	18
X:150793690:150816078	-	5	66,84,69,75,72	ENSG00000102181	ENST00000346693	8,7,6,5,4	16	17	3	0	4	5	3	14
11:103303092:103323990	+	7	161,126,111,156,76,209,105	ENSG00000187240	ENST00000375735	76,77,78,79,80,81,82	12	18	0	0	0	20	0	11
15:76274411:76295737	-	8	83,69,102,111,100,83,82,147	ENSG00000140374	ENST00000557943	9,8,7,6,5,4,3,2	10	17	0	0	0	10	6	18
1:75739979:75750546	+	4	131,109,141,96	ENSG00000117054	ENST00000541113	6,7,8,9	7	12	2	3	5	5	4	23
17:81855141:81855586	-	2	138,134	ENSG00000185624	ENST00000331483	4,3	3	0	18	0	6	0	0	34
1:88770351:88786213	+	5	118,146,217,186,110	ENSG00000065243	ENST00000316005	4,5,6,7,8	6	19	4	3	6	0	7	16
2:173954872:173956232	-	1	1360	ENSG00000172845	ENST00000310015	4	10	12	5	0	0	10	5	19
22:28296197:28297852	-	2	131,273	ENSG00000100154	ENST00000612946	3,2	9	7	0	0	11	0	6	28
2:55025085:55028220	-	2	2400,57	ENSG00000115310	ENST00000405240	3,2	18	12	13	0	3	6	0	9
3:101671129:101672213	-	2	232,236	ENSG00000066422	ENST00000312938	3,2	12	10	0	0	0	13	13	13
3:151116337:151127984	+	3	105,192,160	ENSG00000144893	ENST00000309237	2,3,4	10	11	0	0	0	14	4	22
4:1900625:1904378	+	2	626,163	ENSG00000109685	ENST00000508803	2,3	8	21	0	0	5	7	2	18
5:79396822:79457018	-	7	81,111,157,140,93,132,157	ENSG00000152413	ENST00000334082	8,7,6,5,4,3,2	13	5	0	3	0	7	6	27
6:116689319:116705160	+	6	134,102,100,95,132,89	ENSG00000196911	ENST00000368564	2,3,4,5,6,7	17	14	2	0	5	5	5	13
7:74705163:74718941	+	6	55,44,78,60,57,63	ENSG00000263001	ENST00000573035	7,8,9,10,11,12	10	2	0	4	13	6	3	23
7:78343777:78346043	-	2	183,122	ENSG00000187391	ENST00000628980	7,6	11	11	0	6	0	7	0	26
9:112262434:112297916	-	4	165,147,170,76	ENSG00000119314	ENST00000458258	5,4,3,2	16	11	0	0	4	7	5	18
10:101792838:101810314	-	9	105,86,175,614,159,285,99,172,131	ENSG00000198408	ENST00000361464	12,11,10,9,8,7,6,5,4	8	13	0	0	0	9	9	21
10:5785141:5800705	-	5	132,199,135,100,108	ENSG00000057608	ENST00000380191	6,5,4,3,2	16	12	4	0	0	8	5	15
11:77619605:77629899	-	5	90,174,108,102,137	ENSG00000074201	ENST00000525428	6,5,4,3,2	11	12	8	5	0	6	4	14
1:227193785:227254155	-	4	149,96,84,92	ENSG00000143776	ENST00000366767	5,4,3,2	10	15	5	0	8	13	4	5
12:45926141:45928859	-	1	2718	ENSG00000139218	ENST00000369367	11	22	13	0	0	0	9	3	13
12:82857009:82857580	+	1	571	ENSG00000179104	ENST00000551915	2	12	18	0	3	0	10	3	14
13:101258442:101292366	-	4	132,87,105,143	ENSG00000102452	ENST00000251127	11,10,9,8	9	11	3	5	0	3	0	29
15:62007307:62013992	-	6	172,107,128,58,81,60	ENSG00000129003	ENST00000249837	13,12,11,10,9,8	20	7	0	6	0	11	8	8
15:89888520:89889140	-	2	112,92	ENSG00000157823	ENST00000336418	3,2	0	0	2	0	13	0	3	42
15:92924320:92929091	+	3	232,87,62	ENSG00000279765	ENST00000630790	4,5,6	16	13	0	4	10	5	2	10
16:11020192:11061022	+	8	133,101,123,110,45,51,129,121	ENSG00000038532	ENST00000409790	12,13,14,15,16,17,18,19	7	16	0	6	0	4	3	24
16:1809237:1809833	-	2	145,80	ENSG00000063854	ENST00000564445	8,7	7	4	4	6	6	7	0	26
16:67036638:67082339	+	3	117,117,127	ENSG00000067955	ENST00000561924	3,4,5	15	8	0	3	6	8	3	17
17:46082440:46094701	-	2	102,142	ENSG00000120071	ENST00000574590	4,3	3	0	2	9	0	0	0	46
17:80048582:80050283	+	3	179,84,220	ENSG00000141519	ENST00000374877	5,6,7	3	4	0	6	0	7	6	34
18:76849525:76881512	+	8	143,165,179,125,173,144,204,229	ENSG00000130856	ENST00000320610	2,3,4,5,6,7,8,9	7	10	0	4	0	6	7	26
19:14458030:14458375	+	2	110,144	ENSG00000123143	ENST00000585839	8,9	6	4	7	12	9	8	0	14
2:99169549:99171429	-	3	61,116,87	ENSG00000158411	ENST00000422537	6,5,4	6	9	0	4	7	0	0	34
3:129827802:129832826	-	2	706,53	ENSG00000172765	ENST00000393238	3,2	12	21	0	0	3	7	2	15
4:105233896:105237351	+	1	3455	ENSG00000168769	ENST00000513237	3	6	12	0	6	5	9	8	14
4:17961902:17972885	-	3	130,80,66	ENSG00000178177	ENST00000326877	4,3,2	6	4	0	6	4	0	0	40
5:134741062:134744052	+	2	461,66	ENSG00000164615	ENST00000297156	2,3	15	13	0	0	0	10	4	18
5:179705678:179710065	+	6	174,74,59,142,82,193	ENSG00000127022	ENST00000504734	2,3,4,5,6,7	16	17	0	0	0	12	5	10
6:167870382:167889326	+	5	116,164,161,158,112	ENSG00000130396	ENST00000366806	3,4,5,6,7	16	8	0	0	0	8	8	20
7:156756392:156826744	-	6	73,65,69,127,104,140	ENSG00000105983	ENST00000353442	9,8,7,6,5,4	12	18	8	3	0	8	3	8
7:43639448:43640649	-	2	233,77	ENSG00000106603	ENST00000415076	6,5	18	2	0	0	5	11	6	18
X:13666316:13680598	+	3	154,700,110	ENSG00000176896	ENST00000467590	2,3,4	8	20	0	16	0	3	4	9
Y:19587209:19587507	+	1	298	ENSG00000131002	ENST00000407724	2	0	0	0	0	10	5	4	41
1:100906851:100921841	+	6	114,88,127,144,51,136	ENSG00000162695	ENST00000370112	3,4,5,6,7,8	16	4	5	0	0	7	8	19
11:17131915:17145942	-	6	123,211,49,144,64,80	ENSG00000011405	ENST00000265970	11,10,9,8,7,6	13	6	4	0	0	7	13	16
1:231537212:231542611	+	2	115,131	ENSG00000116918	ENST00000366639	3,4	0	0	16	5	7	0	0	31
13:35040932:35058863	+	7	232,101,96,122,127,120,147	ENSG00000172915	ENST00000400445	2,3,4,5,6,7,8	7	16	0	0	3	7	6	20
14:103003927:103012188	-	3	96,84,92	ENSG00000198752	ENST00000361246	4,3,2	0	3	3	9	6	5	0	33
1:45087880:45088237	-	1	357	ENSG00000162415	ENST00000359600	2	12	12	0	0	6	13	4	12
15:25354352:25411971	-	10	74,156,165,206,145,1247,299,42,120,64	ENSG00000114062	ENST00000614096	11,10,9,8,7,6,5,4,3,2	13	12	0	0	0	6	13	15
15:63774693:63775649	-	1	956	ENSG00000103657	ENST00000443617	2	10	11	5	3	4	7	4	15
16:53255599:53274302	+	6	180,111,197,200,160,90	ENSG00000177200	ENST00000447540	19,20,21,22,23,24	9	19	0	0	0	5	0	26
17:45475099:45475726	-	1	627	ENSG00000225190	ENST00000430334	4	22	6	0	0	0	7	0	24
18:76849525:76871825	+	4	143,165,179,125	ENSG00000130856	ENST00000320610	2,3,4,5	14	7	5	0	9	12	4	8
2:69337897:69338565	-	2	158,121	ENSG00000198380	ENST00000357308	15,14	7	0	3	8	6	0	0	35
3:170113359:170122744	-	3	160,251,154	ENSG00000173889	ENST00000495893	11,10,9	6	7	0	3	3	15	0	25
3:172112451:172133546	+	2	139,76	ENSG00000075420	ENST00000421757	2,3	4	0	5	10	0	2	0	38
3:43299753:43303792	+	2	62,695	ENSG00000163788	ENST00000454177	3,4	16	10	0	0	5	7	7	14
7:105038125:105041023	+	2	74,185	ENSG00000005483	ENST00000311117	2,3	6	4	8	7	6	2	0	26
7:141636959:141649333	+	4	58,151,98,71	ENSG00000006530	ENST00000355413	11,12,13,14	15	11	0	0	2	6	0	25
8:132622610:132661627	-	6	78,183,224,173,78,168	ENSG00000129295	ENST00000618342	7,6,5,4,3,2	9	10	0	3	7	9	7	14
X:19965043:19970298	-	3	663,570,75	ENSG00000173681	ENST00000379687	3,2,1	14	14	5	0	0	4	8	14
1:103565434:103575540	+	8	160,214,147,198,231,134,123,100	ENSG00000240038	ENST00000361355	2,3,4,5,6,7,8,9	5	8	0	0	5	14	4	22
11:85974707:86031611	-	18	105,60,24,100,31,132,108,104,137,124,86,42,107,112,94,103,76,143	ENSG00000073921	ENST00000532317	19,18,17,16,15,14,13,12,11,10,9,8,7,6,5,4,3,2	17	6	6	5	7	3	8	6
12:70278131:70311017	+	2	143,123	ENSG00000111596	ENST00000552231	2,3	10	8	3	4	7	7	0	19
1:36361220:36362656	-	2	120,98	ENSG00000196182	ENST00000473733	2,1	3	2	24	0	0	4	3	22
1:42265114:42311110	-	3	75,325,61	ENSG00000198815	ENST00000372572	6,5,4	12	5	0	4	0	7	3	27
18:56758864:56781656	+	3	89,119,124	ENSG00000091157	ENST00000357574	16,17,18	12	13	0	0	2	6	4	21
2:238275742:238277955	-	3	155,63,249	ENSG00000132326	ENST00000254657	4,3,2	5	10	3	12	0	2	5	21
3:66236543:66263379	+	4	157,110,105,48	ENSG00000144741	ENST00000354883	3,4,5,6	17	5	0	0	0	9	6	21
9:123757702:123879021	-	4	120,50,44,71	ENSG00000119522	ENST00000373624	5,4,3,2	0	0	0	4	9	4	3	38
11:8685438:8685569	+	1	131	ENSG00000212607	ENST00000391305	1	0	0	0	0	0	0	4	53
14:30670255:30675065	+	4	140,91,74,82	ENSG00000092108	ENST00000458591	11,12,13,14	8	16	0	4	0	6	0	23
1:52509595:52526373	-	3	117,164,811	ENSG00000134744	ENST00000257177	4,3,2	2	18	0	0	0	16	7	14
17:46066536:46094701	-	4	196,119,102,142	ENSG00000120071	ENST00000574590	6,5,4,3	14	9	7	0	0	5	9	13
1:805798:810170	-	3	93,50,104	ENSG00000230092	ENST00000447500	4,3,2	6	3	6	4	5	0	2	31
18:76849525:76851939	+	2	143,165	ENSG00000130856	ENST00000320610	2,3	12	8	0	0	0	10	8	19
19:47416651:47417350	-	3	51,160,173	ENSG00000105419	ENST00000561204	4,3,2	22	8	0	0	0	0	10	17
20:63789820:63790790	-	1	970	ENSG00000130584	ENST00000245663	2	0	7	0	0	0	25	0	25
22:24302194:24313466	+	2	190,154	ENSG00000100014	ENST00000437398	2,3	7	9	3	0	0	3	7	28
2:50620021:50623615	-	2	162,302	ENSG00000179915	ENST00000625672	6,5	14	14	3	5	0	6	4	11
2:61873001:61880394	-	7	111,97,140,133,122,143,109	ENSG00000115484	ENST00000394440	10,9,8,7,6,5,4	5	9	22	3	0	0	0	18
3:170359698:170361429	+	1	1731	ENSG00000136603	ENST00000259119	2	19	9	0	2	0	13	3	11
4:185247293:185267155	+	4	85,217,173,187	ENSG00000109762	ENST00000618785	2,3,4,5	20	7	0	0	0	8	2	20
6:116692054:116726622	+	10	102,100,95,132,89,100,164,79,126,128	ENSG00000196911	ENST00000368564	3,4,5,6,7,8,9,10,11,12	5	21	0	0	0	11	7	13
6:145919347:145933178	-	9	144,226,63,174,143,108,93,89,122	ENSG00000146414	ENST00000367505	22,21,20,19,18,17,16,15,14	13	20	0	0	0	4	2	18
9:77214328:77227485	+	7	58,128,107,172,63,133,95	ENSG00000197969	ENST00000376634	10,11,12,13,14,15,16	10	16	0	0	0	3	0	28
9:85959792:85996577	+	8	75,168,67,44,51,84,115,179	ENSG00000135040	ENST00000361671	5,6,7,8,9,10,11,12	11	10	0	7	0	2	9	18
10:34372497:34384254	-	5	39,129,140,383,126	ENSG00000148498	ENST00000346874	12,11,10,9,8	7	21	0	12	0	2	0	14
10:43154896:43176032	+	6	914,217,102,179,95,82	ENSG00000169826	ENST00000374466	2,3,4,5,6,7	11	10	0	0	0	10	4	21
10:96544075:96565426	-	7	131,95,167,132,78,161,123	ENSG00000077147	ENST00000371142	9,8,7,6,5,4,3	11	16	5	0	0	6	0	18
11:117152440:117163892	+	4	88,90,117,123	ENSG00000168092	ENST00000527958	2,3,4,5	13	5	6	7	0	9	3	13
11:77683709:77693611	-	4	110,55,80,105	ENSG00000048649	ENST00000308488	11,10,9,8	8	2	0	5	0	4	5	32
16:74459681:74463479	-	4	108,102,143,124	ENSG00000090863	ENST00000205061	23,22,21,20	5	15	6	9	0	8	4	9
1:8495062:8614686	-	7	100,125,49,105,97,106,126	ENSG00000142599	ENST00000337907	11,10,9,8,7,6,5	10	16	2	2	0	5	8	13
4:51863436:51899378	+	6	71,115,92,677,92,109	ENSG00000109184	ENST00000509376	2,3,4,5,6,7	16	13	5	0	0	4	5	13
5:95748332:95783963	+	7	155,112,366,113,121,174,167	ENSG00000164292	ENST00000379982	4,5,6,7,8,9,10	2	17	2	0	0	0	5	30
7:33367766:33388144	+	3	96,173,153	ENSG00000122507	ENST00000242067	17,18,19	14	14	0	3	0	3	4	18
8:38114191:38119363	+	4	96,96,76,94	ENSG00000129691	ENST00000343823	6,7,8,9	2	14	0	2	13	7	5	13
10:67954594:68014186	-	12	144,168,99,24,120,173,190,112,60,125,77,161	ENSG00000148634	ENST00000277817	17,16,15,14,13,12,11,10,9,8,7,6	9	16	0	0	2	7	5	16
11:77624962:77625818	-	2	108,102	ENSG00000074201	ENST00000525428	4,3	7	8	2	0	7	9	6	16
12:32607956:32611283	+	3	139,59,147	ENSG00000139132	ENST00000534526	8,9,10	12	5	0	7	8	0	2	21
12:51008475:51010766	-	2	149,72	ENSG00000110911	ENST00000262051	3,2	2	0	6	4	4	0	0	39
12:94169152:94186473	+	3	141,135,101	ENSG00000136040	ENST00000258526	2,3,4	6	13	0	0	0	4	2	30
13:45516142:45525051	+	4	121,89,135,76	ENSG00000136152	ENST00000349995	17,18,19,20	12	14	0	0	0	9	4	16
14:59726918:59727668	-	1	750	ENSG00000139970	ENST00000267484	3	10	11	0	4	4	6	10	10
15:92996956:92998621	+	3	139,151,123	ENSG00000173575	ENST00000626874	29,30,31	10	11	0	0	0	10	4	20
16:68121986:68123121	+	1	1135	ENSG00000072736	ENST00000553077	2	10	8	0	8	0	13	8	8
17:12054888:12095694	+	3	103,175,120	ENSG00000065559	ENST00000353533	2,3,4	8	13	2	0	0	16	2	14
1:77711746:77713281	-	2	109,82	ENSG00000077254	ENST00000370794	21,20	0	0	8	4	2	2	0	39
18:9208656:9221999	+	4	147,201,143,148	ENSG00000101745	ENST00000262126	5,6,7,8	12	11	0	0	0	14	6	12
2:135602499:135605016	+	2	209,211	ENSG00000048991	ENST00000409478	2,3	12	5	3	2	12	6	0	15
2:224535527:224557856	-	2	114,198	ENSG00000036257	ENST00000264414	3,2	7	2	7	3	0	5	2	29
3:27379248:27424152	-	18	108,98,132,174,69,252,162,114,162,106,246,134,175,107,147,88,158,116	ENSG00000033867	ENST00000440156	25,24,23,22,21,20,19,18,17,16,15,14,13,12,11,10,9,8	5	11	0	0	6	7	0	26
5:154029488:154034967	-	4	92,93,100,224	ENSG00000055147	ENST00000351797	5,4,3,2	17	9	0	0	0	2	6	21
5:74745677:74750667	-	4	180,61,89,89	ENSG00000164347	ENST00000296805	10,9,8,7	16	12	0	0	4	5	3	15
5:80767932:80792844	+	6	188,169,65,117,108,112	ENSG00000113318	ENST00000265081	14,15,16,17,18,19	3	23	0	0	0	3	4	22
6:82210813:82212793	-	4	97,38,83,87	ENSG00000005700	ENST00000306270	16,15,14,13	3	5	0	2	0	7	5	33
7:14607433:14673027	-	5	75,74,117,36,99	ENSG00000136267	ENST00000399322	16,15,14,13,12	7	7	0	2	5	9	4	21
7:152220522:152238826	-	9	213,66,110,165,182,105,102,117,120	ENSG00000055609	ENST00000262189	23,22,21,20,19,18,17,16,15	7	20	0	0	0	4	7	17
7:18585280:18594029	+	4	242,142,127,122	ENSG00000048052	ENST00000417496	5,6,7,8	10	16	0	0	0	8	7	14
7:32632542:32639365	-	3	78,100,92	ENSG00000229358	ENST00000417811	14,13,12	9	0	0	7	0	2	0	37
7:90726566:90790652	+	3	246,95,80	ENSG00000058091	ENST00000380050	3,4,5	16	11	0	3	4	4	7	10
8:17268257:17286427	+	9	115,101,226,71,128,59,69,144,81	ENSG00000155975	ENST00000324849	3,4,5,6,7,8,9,10,11	13	0	0	3	13	7	4	15
11:110136662:110137414	+	1	752	ENSG00000149289	ENST00000278590	2	9	10	0	0	9	8	8	10
11:31806401:31811015	-	3	61,77,188	ENSG00000007372	ENST00000606377	4,3,2	11	10	6	2	0	8	6	11
11:77698486:77702495	-	2	207,1775	ENSG00000048649	ENST00000308488	7,6	14	12	0	0	0	12	10	6
12:28255580:28307749	+	6	82,44,79,158,204,105	ENSG00000123106	ENST00000545336	4,5,6,7,8,9	17	22	0	0	0	2	3	10
1:243545509:243695716	-	10	88,215,129,123,69,66,132,145,112,126	ENSG00000117020	ENST00000336199	11,10,9,8,7,6,5,4,3,2	8	9	4	0	7	9	7	10
13:77205255:77243951	-	11	128,126,173,154,205,118,82,120,108,102,146	ENSG00000005810	ENST00000544440	26,25,24,23,22,21,20,19,18,17,16	7	14	3	2	0	8	6	14
14:76166662:76180849	+	7	65,177,80,68,40,115,86	ENSG00000089916	ENST00000554375	3,4,5,6,7,8,9	10	6	5	0	0	17	3	13
15:89113724:89155534	+	4	100,200,176,168	ENSG00000140526	ENST00000352732	2,3,4,5	18	14	0	0	0	7	3	12
15:94356136:94385525	+	6	165,131,187,94,103,103	ENSG00000140563	ENST00000456504	10,11,12,13,14,15	15	9	0	0	0	9	5	16
1:66958058:66963160	+	4	162,133,65,73	ENSG00000198160	ENST00000355977	4,5,6,7	12	14	0	0	0	14	0	14
16:70010750:70018097	-	4	106,89,64,51	ENSG00000196696	ENST00000531894	16,15,14,13	3	10	9	0	0	0	0	32
2:210098085:210154611	-	4	122,198,142,1117	ENSG00000144445	ENST00000281772	5,4,3,2	8	16	8	0	0	10	4	8
22:25375812:25381578	-	2	196,198	ENSG00000100068	ENST00000444995	3,2	7	9	0	7	4	14	0	13
3:128795359:128807671	+	4	61,127,219,129	ENSG00000075785	ENST00000265062	2,3,4,5	8	11	6	3	2	3	8	13
3:183650295:183672484	+	5	981,185,119,189,189	ENSG00000114796	ENST00000242810	3,4,5,6,7	5	7	14	0	0	10	8	10
7:105062163:105081797	+	10	115,230,81,59,173,39,231,131,118,110	ENSG00000005483	ENST00000311117	4,5,6,7,8,9,10,11,12,13	11	15	4	7	5	7	5	0
7:17890362:17897446	-	4	122,90,103,113	ENSG00000071189	ENST00000428135	5,4,3,2	15	8	0	0	7	5	0	19
7:8003907:8071131	+	5	152,87,117,153,211	ENSG00000106415	ENST00000223145	2,3,4,5,6	8	19	0	3	0	2	12	10
8:67287954:67302466	-	6	111,277,180,147,157,31	ENSG00000066777	ENST00000262215	7,6,5,4,3,2	14	15	0	0	0	0	5	20
9:20923659:20933103	+	4	109,117,239,90	ENSG00000188352	ENST00000380249	27,28,29,30	17	8	0	0	4	8	3	14
10:68487143:68493570	-	4	69,163,67,122	ENSG00000122912	ENST00000609923	8,7,6,5	6	13	0	0	0	11	0	23
10:91819269:91842391	+	13	37,76,95,67,187,122,92,79,172,80,146,166,220	ENSG00000107854	ENST00000371627	4,5,6,7,8,9,10,11,12,13,14,15,16	35	0	0	2	0	3	0	13
1:12001400:12002103	+	3	154,68,122	ENSG00000116688	ENST00000444836	8,9,10	9	21	0	5	0	9	0	9
1:155926675:155927156	-	2	164,53	ENSG00000132680	ENST00000368321	6,5	9	9	0	8	3	6	2	16
13:19851354:19852190	-	1	836	ENSG00000132950	ENST00000535942	3	9	11	0	0	0	11	3	19
14:103778744:103797518	-	3	77,120,148	ENSG00000088808	ENST00000202556	4,3,2	8	14	0	0	0	8	5	18
17:12054888:12113360	+	6	103,175,120,120,52,128	ENSG00000065559	ENST00000353533	2,3,4,5,6,7	7	15	0	0	5	6	4	16
17:36952885:36953907	+	2	411,138	ENSG00000275700	ENST00000619387	3,4	19	11	0	0	0	8	5	10
17:69273958:69284072	-	3	170,202,120	ENSG00000154265	ENST00000392676	20,19,18	20	5	0	0	0	6	2	20
17:8238030:8238629	-	2	212,238	ENSG00000178971	ENST00000315684	4,3	15	9	6	0	0	10	0	13
18:31638643:31666372	-	4	117,125,114,117	ENSG00000118276	ENST00000306851	5,4,3,2	10	10	0	0	4	9	9	11
22:21805849:21807846	-	2	190,183	ENSG00000100030	ENST00000215832	3,2	8	16	0	0	0	4	0	25
4:48369848:48383784	+	5	149,165,159,360,138	ENSG00000109171	ENST00000264313	2,3,4,5,6	15	9	0	6	0	11	4	8
7:105073618:105077433	+	5	59,173,39,231,131	ENSG00000005483	ENST00000311117	7,8,9,10,11	17	7	0	0	0	12	7	10
8:140830471:140864399	-	4	55,63,80,88	ENSG00000169398	ENST00000522684	8,7,6,5	9	11	0	0	4	2	0	27
X:111142095:111163727	+	5	101,154,38,132,166	ENSG00000077264	ENST00000425146	3,4,5,6,7	13	12	0	0	0	3	3	22
11:108267170:108267342	+	1	172	ENSG00000149311	ENST00000527805	17	0	0	0	17	12	0	0	23
11:118583808:118584644	+	2	206,165	ENSG00000095139	ENST00000392859	3,4	6	8	0	3	4	12	3	16
11:34090178:34092056	+	3	111,150,151	ENSG00000135387	ENST00000341394	13,14,15	14	10	0	0	0	10	5	13
12:124419956:124430787	-	5	99,55,179,94,173	ENSG00000196498	ENST00000405201	13,12,11,10,9	2	8	3	6	5	8	4	16
1:227193785:227213219	-	3	149,96,84	ENSG00000143776	ENST00000366767	5,4,3	5	9	14	0	0	2	2	20
13:19993062:20006586	+	4	857,286,166,213	ENSG00000121741	ENST00000610343	3,4,5,6	10	17	0	2	6	5	3	9
13:95723241:95725252	+	2	125,75	ENSG00000102580	ENST00000602402	3,4	3	0	17	4	5	0	0	23
14:88712270:88715195	-	2	213,257	ENSG00000165521	ENST00000554922	10,9	13	7	0	5	0	5	8	14
15:85064369:85067204	+	2	57,191	ENSG00000073417	ENST00000310298	3,4	0	0	4	9	18	0	0	21
17:49311311:49312845	-	3	145,116,148	ENSG00000198740	ENST00000508237	6,5,4	8	9	0	4	0	3	7	21
17:63193990:63200957	+	2	149,187	ENSG00000170921	ENST00000424789	4,5	6	8	2	0	0	8	0	28
18:8076454:8088851	+	3	110,202,103	ENSG00000173482	ENST00000580170	9,10,11	15	11	0	0	3	9	2	12
21:31164961:31195305	-	4	104,225,87,82	ENSG00000156299	ENST00000286827	17,16,15,14	14	17	0	2	0	3	7	9
21:36247516:36248568	+	2	112,189	ENSG00000142197	ENST00000399151	20,21	7	9	3	4	3	5	0	21
2:15488893:15511350	-	3	129,69,139	ENSG00000151779	ENST00000281513	12,11,10	11	10	0	0	0	10	0	21
2:168129540:168140758	-	5	66,49,134,102,110	ENSG00000198648	ENST00000355999	10,9,8,7,6	7	16	0	2	0	0	8	19
2:209877953:209904965	+	5	136,134,166,101,201	ENSG00000144406	ENST00000439458	24,25,26,27,28	12	15	0	0	4	8	7	6
3:15411244:15415942	-	3	193,142,171	ENSG00000206562	ENST00000443029	6,5,4	7	12	9	0	0	7	8	9
5:138810037:138827718	+	4	167,120,270,204	ENSG00000044115	ENST00000627109	4,5,6,7	7	9	8	0	0	5	8	15
5:40764513:40777586	-	7	127,487,225,88,145,94,142	ENSG00000132356	ENST00000397128	8,7,6,5,4,3,2	14	7	0	3	2	3	6	17
5:65451474:65473952	-	6	146,84,212,169,365,376	ENSG00000049192	ENST00000381055	7,6,5,4,3,2	11	22	0	0	0	4	10	5
7:17868406:17897446	-	8	84,89,102,122,122,90,103,113	ENSG00000071189	ENST00000428135	9,8,7,6,5,4,3,2	10	10	0	0	0	3	9	20
7:66240324:66241270	+	1	946	ENSG00000169902	ENST00000304842	2	15	8	0	0	3	4	4	18
8:140800458:140890769	-	10	118,108,78,141,55,63,80,88,167,227	ENSG00000169398	ENST00000522684	12,11,10,9,8,7,6,5,4,3	12	14	0	0	5	3	6	12
8:140846259:140864399	-	3	63,80,88	ENSG00000169398	ENST00000522684	7,6,5	4	5	0	4	2	5	2	30
8:97805352:97825153	+	5	112,74,123,99,96	ENSG00000104341	ENST00000619747	2,3,4,5,6	24	6	0	0	0	4	2	16
9:112574056:112575251	+	1	1195	ENSG00000165185	ENST00000337530	2	14	6	3	0	0	10	5	14
X:111142095:111152447	+	3	101,154,38	ENSG00000077264	ENST00000425146	3,4,5	5	4	0	6	0	6	0	31
10:49500537:49506012	-	2	159,129	ENSG00000225830	ENST00000355832	7,6	8	12	5	2	3	6	7	8
1:204112914:204114605	+	3	220,112,87	ENSG00000143842	ENST00000367203	2,3,4	3	5	0	9	4	7	8	15
12:109249983:109259108	+	7	121,111,144,121,97,97,136	ENSG00000076555	ENST00000338432	41,42,43,44,45,46,47	10	14	0	6	0	3	3	15
14:102194937:102209862	+	2	183,1260	ENSG00000140153	ENST00000335263	2,3	8	11	2	0	0	8	6	16
16:46674313:46677398	-	4	149,97,110,84	ENSG00000069329	ENST00000299138	10,9,8,7	6	11	7	0	0	5	5	17
16:77816920:77825461	+	2	130,216	ENSG00000171724	ENST00000302536	2,3	13	9	0	4	4	3	4	14
17:67928354:67932019	+	3	247,152,109	ENSG00000171634	ENST00000544778	17,18,19	8	5	0	0	7	3	5	23
18:32111753:32113860	+	2	166,116	ENSG00000134758	ENST00000261593	3,4	2	0	8	2	7	2	5	25
1:95143890:95151419	+	4	166,90,59,95	ENSG00000152078	ENST00000370203	2,3,4,5	9	9	0	0	0	3	7	23
2:174915057:174952202	-	4	114,32,56,39	ENSG00000128656	ENST00000409900	5,4,3,2	14	16	0	0	0	0	4	17
2:239990073:240007370	-	3	109,86,55	ENSG00000130414	ENST00000419408	4,3,2	5	14	13	0	0	2	0	17
2:61278164:61281242	-	4	121,56,105,153	ENSG00000115464	ENST00000398571	41,40,39,38	10	18	4	0	0	3	0	16
3:138570317:138572984	-	4	181,124,91,126	ENSG00000114107	ENST00000484888	6,5,4,3	15	13	7	0	0	0	0	16
4:106171094:106212835	-	4	176,162,37,86	ENSG00000145348	ENST00000273980	24,23,22,21	14	14	0	0	2	5	0	16
5:38990948:39021136	-	5	127,64,132,65,98	ENSG00000164327	ENST00000357387	7,6,5,4,3	16	9	4	0	3	11	2	6
5:95736888:95783963	+	8	187,155,112,366,113,121,174,167	ENSG00000164292	ENST00000379982	3,4,5,6,7,8,9,10	19	7	0	8	0	0	3	14
5:95763507:95788858	+	5	113,121,174,167,97	ENSG00000164292	ENST00000379982	7,8,9,10,11	14	7	0	0	0	4	6	20
6:152329729:152331890	-	2	1264,543	ENSG00000131018	ENST00000341594	82,81	14	14	0	0	0	7	4	12
7:157201720:157231327	+	8	87,158,233,105,88,98,133,248	ENSG00000009335	ENST00000348165	11,12,13,14,15,16,17,18	11	10	0	0	0	7	3	20
7:73686635:73687095	+	3	96,83,97	ENSG00000071462	ENST00000265758	3,4,5	11	6	0	0	3	10	2	19
8:70159504:70162854	-	2	148,144	ENSG00000140396	ENST00000452400	10,9	6	4	0	0	3	2	7	29
9:33351559:33352719	+	2	231,74	ENSG00000086102	ENST00000379540	16,17	9	2	3	0	0	4	0	33
1:179986168:179997175	+	5	86,47,115,160,623	ENSG00000135837	ENST00000367607	2,3,4,5,6	4	15	2	0	7	7	2	13
12:120782654:120791557	-	4	113,79,120,89	ENSG00000157837	ENST00000353487	6,5,4,3	9	3	0	0	0	10	2	26
12:123586746:123590449	+	2	193,108	ENSG00000086598	ENST00000262225	2,3	12	9	0	0	0	5	4	20
12:124419956:124437996	-	6	99,55,179,94,173,67	ENSG00000196498	ENST00000405201	13,12,11,10,9,8	11	14	6	0	0	5	0	14
1:23030468:23059167	+	7	166,134,79,93,107,82,95	ENSG00000004487	ENST00000356634	2,3,4,5,6,7,8	6	13	0	6	0	2	10	13
1:230663140:230675124	+	6	81,104,109,196,2285,127	ENSG00000135775	ENST00000494371	4,5,6,7,8,9	9	4	0	0	5	11	6	15
12:69589484:69593613	+	4	203,101,128,104	ENSG00000166226	ENST00000299300	7,8,9,10	9	8	0	6	0	8	4	15
1:44308309:44339322	-	4	92,60,117,278	ENSG00000117419	ENST00000372257	6,5,4,3	18	9	0	0	0	4	2	17
15:74671454:74675142	-	2	320,182	ENSG00000179151	ENST00000315127	3,2	12	12	0	0	0	6	5	15
16:11846500:11847806	-	3	102,149,139	ENSG00000171490	ENST00000571133	5,4,3	9	14	0	2	0	7	5	13
17:281767:321415	-	3	87,130,144	ENSG00000181031	ENST00000618002	5,4,3	5	13	5	0	0	0	2	25
17:65549519:65558736	-	2	141,931	ENSG00000168646	ENST00000307078	3,2	8	19	0	0	0	13	0	10
1:93894613:93901669	-	4	115,203,60,85	ENSG00000023909	ENST00000370238	6,5,4,3	10	8	0	5	0	7	12	8
20:47276313:47287284	-	4	482,116,78,56	ENSG00000101040	ENST00000311275	11,10,9,8	14	9	0	0	0	0	6	21
20:63928334:63931022	+	3	118,214,172	ENSG00000101152	ENST00000360864	2,3,4	8	11	0	0	0	9	0	22
2:206127796:206130242	-	2	176,155	ENSG00000023228	ENST00000233190	16,15	5	10	2	0	2	5	4	22
3:138570317:138572932	-	4	181,124,91,74	ENSG00000114107	ENST00000264982	6,5,4,3	0	25	4	0	0	9	12	0
3:71041327:71053773	-	4	205,154,90,138	ENSG00000114861	ENST00000318789	11,10,9,8	6	11	5	0	0	11	8	9
6:111172694:111177665	+	2	145,454	ENSG00000112394	ENST00000368851	2,3	11	19	0	0	0	2	2	16
6:138333969:138335188	+	1	1219	ENSG00000112379	ENST00000251691	33	7	19	0	0	4	5	3	12
6:592468:599225	-	4	119,103,82,146	ENSG00000112685	ENST00000230449	11,10,9,8	9	17	6	0	3	2	4	9
8:17265906:17286427	+	10	75,115,101,226,71,128,59,69,144,81	ENSG00000155975	ENST00000324849	2,3,4,5,6,7,8,9,10,11	11	5	0	8	2	5	6	13
8:97686667:97691188	+	4	85,177,66,237	ENSG00000147649	ENST00000336273	3,4,5,6	7	7	8	0	5	4	4	15
9:107300140:107325004	+	8	82,80,269,56,128,136,128,171	ENSG00000119318	ENST00000358015	2,3,4,5,6,7,8,9	11	10	0	2	2	7	6	12
10:126970701:127061776	+	22	84,41,56,97,149,136,158,82,136,73,80,126,125,99,73,104,184,98,90,101,135,109	ENSG00000150760	ENST00000280333	2,3,4,5,6,7,8,9,10,11,12,13,14,15,16,17,18,19,20,21,22,23	9	15	0	4	0	3	5	13
10:21882281:21920963	-	5	158,91,94,98,166	ENSG00000136770	ENST00000376980	8,7,6,5,4	11	19	0	2	0	2	0	15
10:34331116:34360259	-	7	228,45,62,190,151,171,189	ENSG00000148498	ENST00000545260	17,16,15,14,13,12,11	7	13	0	2	0	3	4	20
11:108227594:108235834	+	4	102,113,146,165	ENSG00000149311	ENST00000527805	2,3,4,5	7	13	0	0	11	0	3	15
1:215575900:215579137	+	4	74,59,81,138	ENSG00000136636	ENST00000259154	4,5,6,7	6	5	12	3	6	3	3	11
12:69755383:69756663	+	2	276,259	ENSG00000127328	ENST00000247833	2,3	15	16	0	0	0	3	0	15
14:22926132:22927660	-	4	164,50,113,135	ENSG00000100462	ENST00000324366	7,6,5,4	10	6	0	3	6	4	3	17
14:34586229:34609742	-	7	76,106,96,124,122,111,105	ENSG00000129515	ENST00000396526	8,7,6,5,4,3,2	7	20	0	4	0	3	3	12
15:43455891:43457218	-	1	1327	ENSG00000067369	ENST00000382044	12	16	9	0	0	0	0	3	21
17:55031167:55047154	+	4	97,92,90,66	ENSG00000166263	ENST00000376352	9,10,11,12	5	5	0	0	3	6	2	28
1:92563641:92636336	-	6	96,96,147,159,141,135	ENSG00000067208	ENST00000370331	17,16,15,14,13,12	9	9	2	0	0	5	6	18
21:37420298:37472880	+	2	86,197	ENSG00000157540	ENST00000338785	3,4	4	13	0	6	0	10	5	11
2:30525586:30533314	+	2	169,199	ENSG00000172954	ENST00000466477	2,3	12	9	0	0	3	11	5	9
2:61115978:61118116	+	4	92,29,74,89	ENSG00000162929	ENST00000453186	16,17,18,19	8	8	0	0	6	0	9	18
2:68490189:68545312	+	7	72,173,148,133,182,356,126	ENSG00000169621	ENST00000303795	2,3,4,5,6,7,8	10	7	0	4	8	4	5	11
2:71363152:71370005	+	5	39,299,278,147,123	ENSG00000075292	ENST00000410075	4,5,6,7,8	16	7	6	0	0	12	0	8
3:111112029:111122238	+	3	342,297,118	ENSG00000177707	ENST00000485303	2,3,4	12	10	0	4	4	2	0	17
3:119500694:119504021	+	3	166,89,68	ENSG00000113845	ENST00000494664	2,3,4	12	5	0	3	0	9	2	18
4:42485495:42524847	-	5	173,65,139,140,85	ENSG00000124406	ENST00000381668	25,24,23,22,21	7	16	0	0	8	4	3	11
5:58988492:58993465	-	5	100,165,99,173,94	ENSG00000113448	ENST00000340635	11,10,9,8,7	9	10	2	0	0	10	3	15
5:77449759:77464809	-	6	111,63,112,63,132,49	ENSG00000164253	ENST00000296679	8,7,6,5,4,3	8	9	8	0	0	0	7	17
6:13639562:13644729	-	4	191,109,113,185	ENSG00000010017	ENST00000011619	9,8,7,6	5	14	0	0	0	11	5	14
7:139715931:139717015	-	1	1084	ENSG00000064393	ENST00000406875	2	13	14	5	0	0	7	3	7
7:158759485:158799072	-	12	96,90,49,83,177,121,56,90,73,77,135,42	ENSG00000117868	ENST00000251527	13,12,11,10,9,8,7,6,5,4,3,2	11	4	0	5	0	2	6	21
7:92294888:92307656	+	2	278,298	ENSG00000001629	ENST00000265742	2,3	11	10	0	2	0	3	8	15
9:111570090:111586165	-	5	119,109,156,118,168	ENSG00000106853	ENST00000538962	9,8,7,6,5	5	11	8	0	10	6	0	9
9:112250928:112297916	-	6	175,111,165,147,170,76	ENSG00000119314	ENST00000458258	7,6,5,4,3,2	5	7	5	0	9	0	3	20
9:70761600:70784279	-	2	124,175	ENSG00000083067	ENST00000377110	8,7	4	12	6	0	0	4	2	21
9:85575314:85633374	-	12	161,177,132,130,181,154,145,88,149,87,84,713	ENSG00000135049	ENST00000376083	25,24,23,22,21,20,19,18,17,16,15,14	10	16	0	0	0	7	6	10
9:96458378:96465778	+	3	163,162,69	ENSG00000130956	ENST00000375249	2,3,4	12	8	0	8	0	13	3	5
10:15833629:15843272	-	5	80,74,115,174,61	ENSG00000148481	ENST00000477891	7,6,5,4,3	7	12	3	0	5	4	6	11
10:67988662:68014186	-	7	173,190,112,60,125,77,161	ENSG00000148634	ENST00000277817	12,11,10,9,8,7,6	7	12	0	0	0	5	11	13
12:111554157:111555919	-	2	60,37	ENSG00000204842	ENST00000389153	3,2	11	10	0	0	0	5	9	13
12:1371832:1444750	+	3	145,99,189	ENSG00000082805	ENST00000543086	15,16,17	8	14	0	0	10	6	2	8
14:30902535:30911162	-	4	108,141,168,122	ENSG00000196792	ENST00000355683	14,13,12,11	10	8	0	0	0	5	4	21
14:88754511:88754671	-	1	160	ENSG00000165521	ENST00000554922	2	0	0	4	13	7	0	0	24
1:51394380:51448135	-	11	67,134,36,91,114,162,73,86,157,146,90	ENSG00000085832	ENST00000371730	19,18,17,16,15,14,13,12,11,10,9	2	12	0	4	0	2	9	19
15:68141945:68164804	+	6	85,48,91,135,106,74	ENSG00000033800	ENST00000249636	3,4,5,6,7,8	5	16	0	0	0	7	5	15
15:85113872:85115487	+	2	165,49	ENSG00000073417	ENST00000310298	15,16	14	5	0	0	0	3	9	17
15:89871474:89889140	-	3	72,112,92	ENSG00000157823	ENST00000336418	4,3,2	3	3	2	3	0	0	5	32
1:84179176:84214317	+	8	62,129,99,83,127,96,123,165	ENSG00000142875	ENST00000370689	2,3,4,5,6,7,8,9	9	12	0	0	0	6	11	10
18:54271359:54284013	+	6	126,165,153,237,179,92	ENSG00000101751	ENST00000579534	2,3,4,5,6,7	6	9	4	0	3	4	7	15
19:3623687:3624162	-	1	475	ENSG00000105298	ENST00000429344	2	2	10	0	0	14	5	8	9
20:21326278:21368590	+	26	128,112,112,59,90,73,51,158,75,134,58,108,45,132,119,136,108,90,73,84,98,80,57,69,132,128	ENSG00000088930	ENST00000377191	2,3,4,5,6,7,8,9,10,11,12,13,14,15,16,17,18,19,20,21,22,23,24,25,26,27	15	11	0	0	0	5	10	7
22:24302194:24347176	+	9	190,154,1631,208,74,176,164,92,91	ENSG00000100014	ENST00000437398	2,3,4,5,6,7,8,9,10	11	17	0	0	0	3	8	9
22:32478980:32485209	+	3	295,228,142	ENSG00000100225	ENST00000266087	2,3,4	9	8	0	0	0	4	2	25
3:149846010:149895560	+	4	130,81,126,88	ENSG00000082996	ENST00000392894	2,3,4,5	12	11	0	5	5	0	0	15
5:57230845:57231321	+	2	124,224	ENSG00000062194	ENST00000424459	4,5	6	12	0	7	8	4	0	11
6:116698703:116705160	+	3	95,132,89	ENSG00000196911	ENST00000368564	5,6,7	6	9	0	0	0	8	5	20
6:136694139:136698682	-	4	171,107,169,194	ENSG00000197442	ENST00000359015	7,6,5,4	6	13	0	2	0	10	6	11
6:75634706:75670720	+	6	105,71,146,298,230,168	ENSG00000112701	ENST00000370010	5,6,7,8,9,10	0	12	0	0	0	11	5	20
9:20907149:20933103	+	7	93,89,45,109,117,239,90	ENSG00000188352	ENST00000380249	24,25,26,27,28,29,30	7	13	0	2	0	5	7	14
9:37126311:37126942	+	1	631	ENSG00000147905	ENST00000336755	2	6	9	0	2	0	8	0	23
1:155725381:155726019	+	2	109,93	ENSG00000132676	ENST00000471642	5,6	2	0	0	2	6	2	12	23
1:21715388:21721764	-	3	69,131,115	ENSG00000090686	ENST00000400301	15,14,13	6	11	0	0	0	4	4	22
1:236806143:236816543	+	6	90,70,93,107,60,95	ENSG00000116984	ENST00000535889	3,4,5,6,7,8	4	6	9	3	0	7	3	15
13:42953947:42970670	-	5	74,84,74,84,59	ENSG00000133106	ENST00000313640	6,5,4,3,2	16	3	0	0	0	4	8	16
1:45640209:45642499	-	2	194,73	ENSG00000159592	ENST00000290795	7,6	7	10	0	3	0	12	0	15
14:67269700:67303599	+	7	83,520,209,78,147,162,78	ENSG00000072415	ENST00000261681	2,3,4,5,6,7,8	7	7	6	0	0	3	7	17
15:44331987:44338317	+	3	91,145,81	ENSG00000166734	ENST00000299957	4,5,6	8	8	0	4	0	6	7	14
15:84680712:84691644	-	2	120,110	ENSG00000140612	ENST00000559729	3,2	8	13	0	3	0	6	5	12
16:57164000:57173869	-	5	65,134,122,99,142	ENSG00000172775	ENST00000309137	6,5,4,3,2	13	9	0	4	0	6	5	10
1:93876267:93877862	-	1	1595	ENSG00000067334	ENST00000436063	2	8	12	3	2	0	6	4	12
2:127763061:127771004	-	6	98,152,96,105,69,227	ENSG00000136709	ENST00000322313	7,6,5,4,3,2	7	21	0	2	0	4	3	10
2:230442936:230450255	+	6	163,169,84,63,150,84	ENSG00000067066	ENST00000264052	3,4,5,6,7,8	11	15	0	0	0	6	3	12
22:40881769:40882177	+	1	408	ENSG00000196236	ENST00000357137	3	12	7	0	0	5	4	7	12
3:119500694:119513719	+	4	166,89,68,79	ENSG00000113845	ENST00000494664	2,3,4,5	7	8	0	3	2	5	5	17
3:18415110:18420991	-	4	124,127,177,235	ENSG00000182568	ENST00000338745	5,4,3,2	8	11	0	11	0	3	4	10
3:33619602:33644903	-	5	136,146,93,83,147	ENSG00000163539	ENST00000468888	12,11,10,9,8	12	12	0	4	0	12	0	7
4:139060323:139073567	-	5	351,193,87,138,114	ENSG00000109381	ENST00000394235	9,8,7,6,5	17	6	4	0	0	0	6	14
5:118928536:118944649	-	3	193,95,91	ENSG00000169570	ENST00000304058	4,3,2	14	11	0	0	0	10	4	8
10:110885252:110890670	+	4	114,222,98,115	ENSG00000150593	ENST00000393104	6,7,8,9	11	11	2	3	0	8	0	11
10:115215696:115334419	+	11	184,155,85,209,119,133,182,214,189,219,138	ENSG00000107518	ENST00000355044	9,10,11,12,13,14,15,16,17,18,19	10	18	0	0	2	0	5	11
10:15821655:15847943	-	7	71,80,74,115,174,61,80	ENSG00000148481	ENST00000477891	8,7,6,5,4,3,2	11	10	0	0	7	2	2	14
10:7220410:7285954	-	7	127,83,148,102,98,247,89	ENSG00000198879	ENST00000361972	11,10,9,8,7,6,5	14	8	0	2	4	6	0	12
1:155676547:155679512	-	2	199,104	ENSG00000163374	ENST00000368339	4,3	6	13	0	3	4	4	3	13
1:200760838:200815644	+	3	260,162,84	ENSG00000118200	ENST00000358823	2,3,4	12	13	0	0	0	4	9	8
1:20749722:20773610	-	6	160,91,155,81,144,160	ENSG00000127483	ENST00000312239	10,9,8,7,6,5	10	14	0	2	2	5	8	5
1:224952669:225023865	+	10	110,140,150,131,153,116,63,145,132,251	ENSG00000185842	ENST00000430092	2,3,4,5,6,7,8,9,10,11	16	8	0	0	6	0	0	16
1:240257944:240392562	+	9	88,62,92,130,147,60,121,93,52	ENSG00000155816	ENST00000319653	7,8,9,10,11,12,13,14,15	13	11	5	0	0	5	0	12
14:55612018:55619312	+	4	553,138,171,131	ENSG00000126777	ENST00000438792	2,3,4,5	0	12	0	3	0	12	5	14
14:88574692:88578140	+	3	161,101,156	ENSG00000100722	ENST00000251038	7,8,9	7	3	0	0	0	10	7	19
15:51535662:51547408	-	7	122,697,272,240,175,184,179	ENSG00000104093	ENST00000251076	13,12,11,10,9,8,7	8	13	0	0	0	6	7	12
15:82688735:82689453	-	3	96,75,76	ENSG00000103723	ENST00000261722	4,3,2	10	7	0	2	0	4	5	18
17:247110:333934	-	6	175,87,130,144,113,176	ENSG00000181031	ENST00000331302	7,6,5,4,3,2	11	5	0	4	9	4	3	10
17:50736959:50741731	+	4	67,40,145,75	ENSG00000108848	ENST00000505658	2,3,4,5	7	7	5	0	0	3	5	19
17:7499038:7499491	+	2	125,211	ENSG00000181222	ENST00000617998	9,10	11	3	0	0	0	0	7	25
17:75242335:75243570	-	4	138,81,104,124	ENSG00000125447	ENST00000538886	7,6,5,4	7	6	0	0	0	9	9	15
20:13559007:13587370	-	4	107,80,85,121	ENSG00000089123	ENST00000480436	8,7,6,5	11	10	0	0	0	4	7	14
21:29326058:29329693	+	2	1335,207	ENSG00000156273	ENST00000286800	3,4	11	7	0	0	0	3	5	20
2:23958300:23984831	+	6	55,117,139,107,138,159	ENSG00000173960	ENST00000446425	2,3,4,5,6,7	11	3	4	0	4	7	6	11
3:142736378:142748460	+	3	155,102,203	ENSG00000144935	ENST00000476941	2,3,4	14	6	0	0	0	2	9	15
3:27383152:27424152	-	18	98,132,174,2,73,252,162,114,162,106,246,134,175,107,147,88,158,116	ENSG00000033867	ENST00000425128	27,26,25,24,23,22,21,20,19,18,17,16,15,14,13,12,11,10	5	3	0	0	0	2	6	30
5:134199085:134206131	-	5	119,162,90,174,210	ENSG00000113575	ENST00000481195	6,5,4,3,2	6	10	0	0	0	4	8	18
5:173944966:173953272	+	5	174,90,119,115,182	ENSG00000113742	ENST00000265085	5,6,7,8,9	10	10	0	0	0	3	4	19
6:100766564:100805880	-	6	141,201,126,142,205,121	ENSG00000112249	ENST00000369162	10,9,8,7,6,5	12	11	6	0	0	7	2	8
6:42974002:42975038	-	2	84,164	ENSG00000124587	ENST00000304611	3,2	0	0	3	5	7	0	0	31
6:55495418:55516603	-	4	189,64,149,96	ENSG00000146151	ENST00000274901	7,6,5,4	11	16	0	3	0	3	0	13
7:92294888:92352642	+	8	278,298,183,118,209,89,145,167	ENSG00000001629	ENST00000265742	2,3,4,5,6,7,8,9	6	7	17	2	0	4	2	8
7:94618757:94629841	-	4	199,73,158,123	ENSG00000127990	ENST00000265735	5,4,3,2	9	9	0	0	4	3	0	21
8:60208749:60226935	-	4	170,113,49,63	ENSG00000178538	ENST00000317995	8,7,6,5	13	5	0	0	0	0	6	22
8:70674817:70707153	+	4	82,550,118,221	ENSG00000221947	ENST00000520092	2,3,4,5	13	0	0	0	0	2	7	24
10:74842599:74843478	+	1	879	ENSG00000156650	ENST00000372725	2	9	9	2	0	3	5	0	17
10:92143028:92181019	-	3	90,168,57	ENSG00000107864	ENST00000412050	6,5,4	9	4	5	0	0	3	0	24
1:117896832:117920424	-	7	157,160,77,89,154,140,243	ENSG00000196505	ENST00000369443	8,7,6,5,4,3,2	8	10	0	0	3	6	5	13
1:17580552:17588479	+	3	80,186,34	ENSG00000074964	ENST00000361221	2,3,4	12	4	2	5	4	7	0	11
1:213077695:213117410	+	3	121,116,94	ENSG00000136643	ENST00000543470	4,5,6	11	5	4	4	0	6	0	15
14:50150007:50150230	-	1	223	ENSG00000100485	ENST00000216373	14	9	0	6	9	6	2	0	13
14:60796216:60818847	+	5	153,74,104,141,126	ENSG00000020426	ENST00000261245	2,3,4,5,6	10	9	10	0	0	4	0	12
14:88416710:88437903	+	8	134,473,67,116,54,78,55,66	ENSG00000042317	ENST00000045347	5,6,7,8,9,10,11,12	11	18	0	2	0	3	11	0
16:29895258:29895860	-	2	202,140	ENSG00000174938	ENST00000350527	5,4	5	0	6	3	2	9	4	16
16:87975047:87984259	+	3	156,92,200	ENSG00000172530	ENST00000439677	2,3,4	12	9	0	4	0	5	0	15
17:47663088:47668410	+	4	90,111,102,225	ENSG00000108424	ENST00000535458	6,7,8,9	8	9	0	0	0	9	7	12
18:62539680:62550460	+	4	112,77,72,113	ENSG00000141664	ENST00000269499	2,3,4,5	3	9	8	3	0	7	4	11
18:79096475:79176907	+	7	174,151,114,109,59,52,95	ENSG00000166377	ENST00000426216	2,3,4,5,6,7,8	3	7	0	0	9	9	3	14
19:18537600:18538436	-	2	173,221	ENSG00000105701	ENST00000597960	6,5	7	3	0	3	8	6	0	18
19:34430575:34434968	+	4	84,71,65,101	ENSG00000126261	ENST00000607361	3,4,5,6	8	0	0	0	11	2	0	24
1:93894613:93897898	-	3	115,203,60	ENSG00000023909	ENST00000370238	6,5,4	5	4	4	0	3	3	4	22
2:106145189:106166083	-	5	181,61,44,64,28	ENSG00000115652	ENST00000283148	6,5,4,3,2	8	18	0	0	0	5	0	14
2:119926597:119945240	+	4	69,126,159,160	ENSG00000088179	ENST00000263708	13,14,15,16	6	17	0	0	0	7	6	9
21:46349011:46349820	+	2	175,137	ENSG00000160299	ENST00000359568	7,8	5	14	0	0	0	9	4	13
2:222900673:222909150	+	2	107,418	ENSG00000123983	ENST00000357430	3,4	11	8	0	4	5	6	0	11
3:197830769:197839397	+	4	94,121,149,77	ENSG00000186001	ENST00000438796	7,8,9,10	10	5	4	0	2	0	7	17
4:82878729:82881937	-	3	199,124,80	ENSG00000138674	ENST00000509142	4,3,2	3	6	4	0	6	5	7	14
5:14316512:14336727	+	3	231,123,192	ENSG00000038382	ENST00000344204	9,10,11	4	9	0	0	3	10	3	16
7:130039463:130049144	-	3	84,151,112	ENSG00000091732	ENST00000358303	4,3,2	7	5	0	0	12	11	0	10
7:149153944:149154340	+	1	396	ENSG00000197024	ENST00000426851	3	9	7	7	2	0	2	0	18
7:23185069:23187146	+	2	229,95	ENSG00000136243	ENST00000258742	2,3	13	8	0	3	5	0	2	14
7:98190727:98194572	+	2	150,2959	ENSG00000164715	ENST00000297293	10,11	6	10	2	6	4	3	0	14
8:124320085:124327421	-	4	106,43,55,68	ENSG00000164983	ENST00000297632	6,5,4,3	3	0	0	0	0	3	6	33
X:2719660:2726373	+	5	45,69,48,51,114	ENSG00000002586	ENST00000381192	4,5,6,7,8	0	0	0	0	10	6	0	29
X:73577406:73584572	+	2	55,156	ENSG00000204116	ENST00000373504	2,3	5	14	2	0	0	3	4	17
10:91994534:92008275	+	4	110,202,149,153	ENSG00000095564	ENST00000265990	23,24,25,26	9	9	0	4	0	5	3	14
11:12764178:12764434	+	1	256	ENSG00000187079	ENST00000527636	3	4	6	0	2	0	0	0	32
11:1286001:1295794	-	4	91,153,183,150	ENSG00000078902	ENST00000317204	5,4,3,2	8	3	2	0	0	6	0	25
11:74789625:74817714	+	3	74,147,119	ENSG00000166439	ENST00000299563	2,3,4	9	7	0	0	0	7	0	21
1:180003173:180006567	+	2	114,114	ENSG00000135837	ENST00000367607	7,8	5	2	0	2	7	3	0	25
1:180397515:180413471	-	2	90,106	ENSG00000230124	ENST00000496993	3,2	4	7	0	0	6	5	0	22
11:83206057:83236509	+	6	108,117,136,201,126,106	ENSG00000137494	ENST00000260047	3,4,5,6,7,8	7	7	4	0	0	9	12	5
1:29154695:29154910	-	1	215	ENSG00000116350	ENST00000373795	4	0	2	0	6	14	0	0	22
13:32442387:32444126	-	1	1739	ENSG00000244754	ENST00000380121	5	18	15	0	0	0	4	4	3
13:69940039:69975802	-	3	197,137,183	ENSG00000150361	ENST00000377844	4,3,2	8	12	0	2	0	3	7	12
13:95925679:95940091	-	5	95,99,124,165,135	ENSG00000102595	ENST00000376747	20,19,18,17,16	13	6	0	0	0	0	8	17
14:73147794:73148094	+	2	82,128	ENSG00000080815	ENST00000557356	2,3	0	0	0	0	8	0	0	36
14:93467670:93487755	+	4	121,146,171,93	ENSG00000133958	ENST00000256339	2,3,4,5	13	9	0	0	0	5	5	12
15:41707727:41713496	+	4	132,105,659,346	ENSG00000174197	ENST00000545763	6,7,8,9	8	8	0	3	17	0	0	8
15:85067013:85083644	+	4	191,57,55,89	ENSG00000073417	ENST00000310298	4,5,6,7	5	14	5	0	0	5	5	10
16:67036638:67082308	+	3	117,117,96	ENSG00000067955	ENST00000412916	3,4,5	8	4	0	0	5	9	0	18
16:67610823:67612121	+	2	790,171	ENSG00000102974	ENST00000264010	3,4	6	7	0	5	0	6	6	14
16:69370482:69372355	-	2	147,87	ENSG00000132604	ENST00000254942	5,4	8	0	4	0	0	8	0	24
18:13681604:13682105	-	1	501	ENSG00000177150	ENST00000322247	3	5	8	4	0	0	6	7	14
20:51656937:51690819	-	7	213,113,143,161,77,76,81	ENSG00000054793	ENST00000338821	14,13,12,11,10,9,8	12	3	0	0	0	5	6	18
2:181539091:181549708	-	7	173,97,109,26,60,178,75	ENSG00000188452	ENST00000410087	12,11,10,9,8,7,6	3	16	0	8	0	4	3	10
2:229836847:229880128	-	4	137,106,803,147	ENSG00000153827	ENST00000283943	5,4,3,2	14	11	0	2	0	4	4	9
2:73088049:73089315	-	2	700,437	ENSG00000135631	ENST00000258098	3,2	9	7	4	5	0	14	0	5
3:168309304:168314176	+	2	135,106	ENSG00000206120	ENST00000511230	2,3	7	0	6	0	3	6	3	19
4:24873680:24876697	-	2	39,162	ENSG00000181982	ENST00000504487	3,2	0	0	15	2	4	0	0	23
4:42503449:42524847	-	4	65,139,140,85	ENSG00000124406	ENST00000381668	24,23,22,21	8	18	0	0	4	0	0	14
6:75621531:75634811	+	4	94,61,146,105	ENSG00000112701	ENST00000370010	2,3,4,5	8	9	0	3	2	7	2	13
7:122113117:122133741	-	10	112,123,149,128,79,147,68,85,177,225	ENSG00000008311	ENST00000417368	11,10,9,8,7,6,5,4,3,2	4	10	7	0	0	9	7	7
7:140776911:140808995	-	10	177,85,118,137,37,160,120,149,103,104	ENSG00000157764	ENST00000288602	13,12,11,10,9,8,7,6,5,4	8	6	0	0	0	7	10	13
7:152330600:152358675	-	2	139,89	ENSG00000055609	ENST00000262189	3,2	3	0	15	4	4	0	0	18
8:89722014:89725641	-	3	142,338,124	ENSG00000251136	ENST00000504145	4,3,2	7	8	0	0	0	6	10	13
1:1815755:1839238	-	4	107,39,103,49	ENSG00000078369	ENST00000378609	5,4,3,2	4	5	0	0	0	5	5	24
11:8435493:8464822	-	8	86,113,76,85,89,139,105,114	ENSG00000130413	ENST00000447869	10,9,8,7,6,5,4,3	6	11	0	0	0	13	5	8
13:35040932:35098405	+	10	232,101,96,122,127,120,147,198,134,109	ENSG00000172915	ENST00000400445	2,3,4,5,6,7,8,9,10,11	3	14	0	2	0	5	6	13
13:77719531:77753358	+	4	140,150,342,156	ENSG00000139737	ENST00000418532	2,3,4,5	4	13	0	0	0	11	2	13
14:60282683:60291454	+	4	854,118,109,58	ENSG00000100614	ENST00000325642	2,3,4,5	8	8	0	0	0	4	3	20
14:73147794:73148106	+	2	82,140	ENSG00000080815	ENST00000557293	2,3	3	0	6	0	2	0	0	32
15:43455891:43470066	-	2	1327,209	ENSG00000067369	ENST00000382044	12,11	9	10	0	0	0	8	0	16
16:18841564:18845651	-	3	230,247,223	ENSG00000157106	ENST00000446231	41,40,39	12	13	0	0	0	7	0	11
17:1842802:1853189	+	4	51,79,109,89	ENSG00000132383	ENST00000571058	2,3,4,5	9	3	3	3	4	4	5	12
17:51041500:51056482	-	3	151,95,71	ENSG00000008294	ENST00000262013	5,4,3	9	0	0	7	3	5	0	19
1:77711746:77715868	-	4	109,82,170,127	ENSG00000077254	ENST00000370794	21,20,19,18	5	10	0	0	5	6	3	14
19:1271328:1272051	+	3	139,82,71	ENSG00000099622	ENST00000588030	4,5,6	5	7	0	0	0	3	10	18
2:208345110:208348023	+	3	84,98,165	ENSG00000115020	ENST00000264380	33,34,35	0	8	2	9	3	5	0	16
2:47373462:47374048	+	2	108,241	ENSG00000119888	ENST00000405271	3,4	5	7	0	0	0	3	2	26
5:139363758:139364743	+	2	164,180	ENSG00000120727	ENST00000265192	2,3	12	7	0	0	2	3	0	19
6:107904628:107924932	-	9	93,133,95,109,51,59,62,113,115	ENSG00000025796	ENST00000369002	11,10,9,8,7,6,5,4,3	14	6	0	2	0	9	5	7
7:32632542:32679130	-	7	78,100,92,58,94,121,138	ENSG00000229358	ENST00000417811	14,13,12,11,10,9,8	4	12	0	0	0	7	7	13
7:66286510:66286709	+	1	199	ENSG00000169902	ENST00000304842	3	0	0	0	0	7	0	0	36
7:92294888:92319512	+	3	278,298,183	ENSG00000001629	ENST00000265742	2,3,4	12	10	0	0	0	3	5	13
9:14639895:14674385	-	5	117,139,112,99,199	ENSG00000175893	ENST00000380916	8,7,6,5,4	8	9	0	5	0	2	4	15
X:18506934:18510854	+	2	226,35	ENSG00000008086	ENST00000379996	2,3	2	0	5	0	2	0	0	34
10:31373017:31461237	+	4	156,162,143,201	ENSG00000148516	ENST00000488625	3,4,5,6	11	7	0	0	0	11	0	13
11:120475339:120477526	+	4	168,88,87,80	ENSG00000196914	ENST00000356641	32,33,34,35	13	3	5	0	0	3	3	15
1:151658234:151668635	+	5	193,65,105,79,164	ENSG00000143376	ENST00000368841	3,4,5,6,7	13	5	5	0	0	3	6	10
1:227139575:227147559	-	4	167,80,249,201	ENSG00000143776	ENST00000366767	10,9,8,7	5	18	2	0	0	3	2	12
1:233177801:233208689	-	5	97,110,92,111,172	ENSG00000135749	ENST00000258229	17,16,15,14,13	10	8	0	0	2	10	3	9
1:27789561:27793632	+	2	70,100	ENSG00000117758	ENST00000373943	2,3	5	0	8	4	0	0	4	21
12:95251939:95266632	+	4	132,90,176,276	ENSG00000028203	ENST00000436874	2,3,4,5	7	14	0	0	3	2	6	10
13:37040404:37051583	-	7	54,117,104,127,67,59,96	ENSG00000102710	ENST00000490716	8,7,6,5,4,3,2	9	10	0	0	0	12	3	8
1:42265114:42278672	-	2	75,325	ENSG00000198815	ENST00000372572	6,5	10	5	3	0	0	5	2	17
1:42482662:42498916	+	4	154,72,116,99	ENSG00000186409	ENST00000477155	4,5,6,7	12	4	0	0	0	3	14	9
1:51461090:51465326	-	3	60,126,66	ENSG00000085832	ENST00000371730	8,7,6	0	0	13	5	0	0	0	24
15:63706779:63716473	-	4	52,121,313,172	ENSG00000103657	ENST00000443617	25,24,23,22	11	15	0	0	0	9	0	7
15:68141945:68173892	+	7	85,48,91,135,106,74,161	ENSG00000033800	ENST00000249636	3,4,5,6,7,8,9	7	9	0	0	7	0	7	12
16:48256609:48277479	+	6	132,123,164,95,259,142	ENSG00000102910	ENST00000285737	3,4,5,6,7,8	7	5	0	2	0	7	0	21
1:88770351:88771879	+	3	118,146,217	ENSG00000065243	ENST00000316005	4,5,6	8	5	0	0	10	0	3	16
2:20278582:20327378	-	11	237,285,144,139,143,126,94,271,170,188,69	ENSG00000055917	ENST00000361078	12,11,10,9,8,7,6,5,4,3,2	4	12	0	0	0	0	9	17
22:24302194:24369320	+	12	190,154,1631,208,74,176,164,92,91,84,157,103	ENSG00000100014	ENST00000437398	2,3,4,5,6,7,8,9,10,11,12,13	5	6	3	6	2	6	6	8
3:119503531:119513719	+	3	89,68,79	ENSG00000113845	ENST00000494664	3,4,5	4	0	5	4	0	0	0	29
3:121378715:121381532	+	2	171,240	ENSG00000145087	ENST00000273666	22,23	6	19	0	0	0	6	2	9
3:161224929:161235212	+	5	135,97,81,129,91	ENSG00000169251	ENST00000493066	3,4,5,6,7	7	10	0	2	0	5	7	11
3:56669699:56673725	-	4	92,73,93,146	ENSG00000163946	ENST00000493960	5,4,3,2	8	9	0	0	0	4	0	21
4:16238770:16289045	+	2	101,162	ENSG00000263327	ENST00000573950	2,3	4	16	0	0	0	4	4	14
4:169580841:169590809	-	6	61,201,55,87,68,84	ENSG00000137601	ENST00000439128	10,9,8,7,6,5	7	13	0	0	0	7	4	11
4:184659339:184678394	+	5	98,130,148,288,163	ENSG00000164306	ENST00000314970	4,5,6,7,8	9	7	0	0	0	3	7	16
5:139600371:139614966	+	4	64,32,78,106	ENSG00000131508	ENST00000511725	2,3,4,5	3	11	2	0	0	6	5	15
5:151790322:151791062	+	2	82,174	ENSG00000145907	ENST00000394123	3,4	0	3	0	2	4	2	0	31
6:130184102:130184623	-	2	85,186	ENSG00000164483	ENST00000368134	9,8	3	0	3	0	0	0	5	31
6:42592150:42594304	+	2	79,114	ENSG00000024048	ENST00000372903	3,4	3	5	0	2	8	6	2	16
6:82224067:82231842	-	4	118,171,111,125	ENSG00000005700	ENST00000306270	7,6,5,4	9	6	0	5	5	4	0	13
6:85557975:85574378	-	4	85,79,77,121	ENSG00000135317	ENST00000346348	5,4,3,2	12	7	0	0	0	7	7	9
9:81652183:81654036	-	2	105,63	ENSG00000196781	ENST00000418319	6,5	0	0	0	4	4	0	0	34
11:103303092:103358359	+	8	161,126,111,156,76,209,105,117	ENSG00000187240	ENST00000375735	76,77,78,79,80,81,82,83	9	12	0	0	0	2	0	18
11:129123445:129124894	-	2	85,92	ENSG00000134909	ENST00000310343	4,3	11	7	7	0	0	4	4	8
1:15872815:15876678	+	2	321,477	ENSG00000065526	ENST00000375759	2,3	9	11	0	0	3	5	3	10
1:172555868:172570730	+	6	155,138,151,124,125,68	ENSG00000094975	ENST00000367723	4,5,6,7,8,9	6	6	0	0	0	4	0	25
11:8137377:8140193	-	3	94,76,227	ENSG00000166405	ENST00000343202	4,3,2	15	8	0	0	0	7	4	7
1:20770929:20773610	-	2	144,160	ENSG00000127483	ENST00000312239	6,5	7	0	0	7	7	2	7	11
1:210919639:210920069	-	1	430	ENSG00000143473	ENST00000271751	7	9	8	2	0	0	7	4	11
12:26055278:26067713	+	3	168,890,145	ENSG00000123094	ENST00000615708	2,3,4	4	13	2	0	0	13	3	6
1:233198938:233208689	-	3	92,111,172	ENSG00000135749	ENST00000258229	15,14,13	10	4	0	4	0	4	5	14
12:42210354:42210619	-	2	100,72	ENSG00000015153	ENST00000551268	5,4	0	0	0	16	0	0	0	25
1:245017241:245083688	+	5	85,73,80,43,67	ENSG00000203666	ENST00000391837	2,3,4,5,6	8	2	0	0	0	7	9	15
13:21381433:21391854	-	4	113,90,127,133	ENSG00000180776	ENST00000382466	11,10,9,8	7	12	0	0	0	2	5	15
13:30630834:30631474	+	1	640	ENSG00000132952	ENST00000255304	4	20	6	0	0	0	5	4	6
13:32438651:32444126	-	2	86,1739	ENSG00000244754	ENST00000380121	6,5	10	5	0	0	0	7	11	8
13:77217839:77243951	-	6	118,82,120,108,102,146	ENSG00000005810	ENST00000544440	21,20,19,18,17,16	6	12	0	0	0	8	5	10
14:63998913:64016631	+	7	127,158,148,611,180,151,159	ENSG00000054654	ENST00000357395	27,28,29,30,31,32,33	8	5	0	0	0	3	7	18
15:42260957:42268032	-	4	45,54,114,86	ENSG00000103978	ENST00000448392	5,4,3,2	13	5	0	0	0	5	0	18
15:84538531:84555070	-	5	85,85,138,57,110	ENSG00000189136	ENST00000354771	7,6,5,4,3	8	15	0	0	0	6	0	12
18:50918109:50932360	+	7	104,110,98,114,115,143,103	ENSG00000082212	ENST00000321341	7,8,9,10,11,12,13	7	18	0	0	0	5	3	8
20:51674152:51676208	-	2	161,77	ENSG00000054793	ENST00000311637	6,5	7	2	0	3	10	4	4	11
2:101281858:101295181	-	5	199,97,83,69,251	ENSG00000163162	ENST00000424632	6,5,4,3,2	6	12	0	0	9	0	8	6
2:189719571:189720787	+	2	242,169	ENSG00000151687	ENST00000441800	10,11	13	6	0	0	0	2	10	10
2:209872757:209896413	+	5	213,136,134,166,101	ENSG00000144406	ENST00000439458	23,24,25,26,27	3	8	9	2	0	0	3	16
22:21799011:21807846	-	3	117,190,183	ENSG00000100030	ENST00000215832	4,3,2	10	11	0	0	3	4	2	11
2:36396613:36442735	+	3	174,243,121	ENSG00000150938	ENST00000280527	2,3,4	3	15	0	0	4	5	9	5
3:57890040:57896932	+	3	60,81,60	ENSG00000163681	ENST00000295951	13,14,15	0	3	0	4	13	0	0	21
4:88043232:88043457	+	1	225	ENSG00000118762	ENST00000237596	5	2	0	4	8	2	0	0	25
5:140440118:140445975	+	3	148,148,234	ENSG00000131503	ENST00000616482	4,5,6	6	13	0	0	0	5	2	15
5:145817893:145826200	-	4	161,74,58,203	ENSG00000186314	ENST00000394450	5,4,3,2	3	13	0	0	0	4	4	17
5:41381825:41382534	-	1	709	ENSG00000182836	ENST00000377801	2	2	6	0	0	0	12	11	10
5:56864733:56865977	+	3	201,117,149	ENSG00000095015	ENST00000399503	4,5,6	8	8	0	0	3	0	6	16
5:71592925:71604468	+	5	67,85,102,128,113	ENSG00000131844	ENST00000629193	2,3,4,5,6	0	13	0	3	7	0	3	15
6:147205970:147334222	+	18	98,82,101,135,64,84,124,79,155,73,148,68,41,221,179,126,152,66	ENSG00000164506	ENST00000367481	2,3,4,5,6,7,8,9,10,11,12,13,14,15,16,17,18,19	6	4	12	0	12	2	3	2
8:26391242:26408376	+	4	184,73,104,150	ENSG00000104765	ENST00000380629	2,3,4,5	9	12	2	0	0	2	5	11
10:124681606:124682379	-	1	773	ENSG00000258539	ENST00000494792	9	6	8	2	0	0	5	9	10
10:97437190:97437750	-	2	85,51	ENSG00000171311	ENST00000370902	7,6	0	0	0	16	11	3	0	10
1:176594523:176595595	+	1	1072	ENSG00000116183	ENST00000367661	3	5	2	0	0	4	5	7	17
1:20969473:20981227	-	4	123,98,115,180	ENSG00000075151	ENST00000374935	9,8,7,6	4	2	7	2	7	7	0	11
12:26996741:26999676	-	2	121,151	ENSG00000064115	ENST00000343028	4,3	5	5	0	0	9	4	2	15
12:31442774:31447769	-	2	151,232	ENSG00000170456	ENST00000628277	8,7	6	4	0	8	0	4	6	12
1:233217898:233227371	-	3	33,154,146	ENSG00000135749	ENST00000258229	12,11,10	10	7	0	0	0	0	0	23
1:30992389:31007102	-	4	271,167,179,109	ENSG00000134644	ENST00000257075	7,6,5,4	10	6	0	0	0	5	3	16
13:101345265:101378653	-	4	155,129,140,84	ENSG00000102452	ENST00000251127	7,6,5,4	9	6	0	2	0	9	3	11
1:35381258:35389082	+	7	175,213,151,116,276,151,173	ENSG00000146463	ENST00000314607	8,9,10,11,12,13,14	15	4	0	3	0	5	5	8
13:95611444:95612177	-	2	49,141	ENSG00000134874	ENST00000361396	12,11	9	8	0	0	2	6	0	15
1:48355669:48359770	-	2	100,185	ENSG00000132122	ENST00000371847	11,10	3	5	0	0	4	2	3	23
14:88626837:88644511	-	6	209,174,21,99,130,79	ENSG00000165521	ENST00000554922	35,34,33,32,31,30	6	3	0	8	0	5	4	14
14:88852970:88872452	+	6	86,88,111,140,175,123	ENSG00000165533	ENST00000345383	9,10,11,12,13,14	2	10	0	0	0	4	2	22
1:51405904:51408332	-	2	204,198	ENSG00000085832	ENST00000371733	16,15	11	10	0	0	0	3	4	12
15:32888171:32902040	-	4	121,60,147,130	ENSG00000248905	ENST00000616417	16,15,14,13	11	12	0	0	0	4	0	13
15:72045723:72046634	-	1	911	ENSG00000066933	ENST00000356056	2	8	5	0	0	5	10	2	10
16:70258979:70262524	-	3	207,114,179	ENSG00000090861	ENST00000261772	14,13,12	4	5	0	2	0	8	11	10
17:12081355:12113360	+	5	175,120,120,52,128	ENSG00000065559	ENST00000353533	3,4,5,6,7	8	3	0	0	10	6	0	13
17:37437737:37444768	+	4	92,158,89,73	ENSG00000276234	ENST00000615182	5,6,7,8	4	7	0	3	8	5	0	13
17:66175043:66183307	-	3	173,191,114	ENSG00000154240	ENST00000535342	4,3,2	6	10	5	3	0	0	0	16
18:24064139:24069271	+	3	49,129,115	ENSG00000168234	ENST00000304621	2,3,4	12	0	0	0	0	0	3	25
18:9931809:9937066	+	3	153,104,81	ENSG00000101558	ENST00000400000	2,3,4	9	2	2	0	4	8	2	13
22:25672295:25695214	+	7	52,92,100,79,131,95,108	ENSG00000100077	ENST00000324198	7,8,9,10,11,12,13	7	6	7	0	0	5	4	11
2:99449335:99464985	-	3	169,127,64	ENSG00000135945	ENST00000393445	4,3,2	4	17	0	0	3	5	2	9
2:99462495:99464985	-	2	127,64	ENSG00000135945	ENST00000393445	3,2	0	11	0	8	0	5	0	16
4:102525511:102537956	+	4	46,79,41,99	ENSG00000109320	ENST00000226574	2,3,4,5	3	0	0	0	0	0	0	37
4:145823421:145849561	-	3	104,58,240	ENSG00000151612	ENST00000508784	8,7,6	12	10	0	0	3	6	0	9
4:15625251:15644708	-	8	726,83,149,126,183,187,96,216	ENSG00000118564	ENST00000341285	9,8,7,6,5,4,3,2	5	9	0	0	0	8	3	15
4:169507036:169537911	-	4	96,78,84,103	ENSG00000137601	ENST00000439128	21,20,19,18	11	9	0	0	0	4	2	14
4:39737419:39777810	+	5	94,59,83,100,129	ENSG00000078140	ENST00000261427	2,3,4,5,6	9	7	0	0	6	5	6	7
5:50750150:50763242	+	3	38,78,95	ENSG00000151883	ENST00000503790	4,5,6	11	5	0	0	0	3	0	21
5:78089392:78129307	-	7	107,73,148,172,109,131,187	ENSG00000132842	ENST00000255194	22,21,20,19,18,17,16	6	8	0	0	0	10	5	11
6:99439768:99465136	-	5	87,98,667,144,57	ENSG00000123552	ENST00000500704	16,15,14,13,12	11	8	0	0	0	8	0	13
7:16216065:16278226	-	4	132,93,93,98	ENSG00000214960	ENST00000407010	9,8,7,6	8	10	0	0	0	0	4	18
7:32812756:32820741	+	4	102,72,50,25	ENSG00000231952	ENST00000426647	1,2,3,4	11	12	0	0	0	6	0	11
8:52212078:52221793	-	5	31,88,156,108,154	ENSG00000147488	ENST00000276480	8,7,6,5,4	6	9	0	0	0	5	0	20
9:109106507:109108570	-	2	102,118	ENSG00000106771	ENST00000374586	3,2	0	0	0	0	0	0	3	37
9:83768817:83788678	-	4	153,23,124,78	ENSG00000165113	ENST00000376371	8,7,6,5	7	12	6	0	0	0	0	15
X:154789953:154792285	-	4	69,86,79,144	ENSG00000130830	ENST00000369534	5,4,3,2	10	7	0	4	0	2	2	15
10:70844472:70859499	+	5	166,68,148,77,129	ENSG00000166224	ENST00000373202	3,4,5,6,7	12	11	0	7	0	0	4	5
10:73571420:73576361	-	3	93,164,226	ENSG00000166348	ENST00000433394	5,4,3	3	14	0	0	0	4	6	12
10:74969659:74989112	+	9	116,82,133,56,122,116,142,162,94	ENSG00000156650	ENST00000372725	4,5,6,7,8,9,10,11,12	7	13	0	0	0	2	13	4
12:1289851:1444750	+	4	161,145,99,189	ENSG00000082805	ENST00000543086	14,15,16,17	7	8	0	0	0	5	0	19
1:23814189:23820593	-	4	149,96,108,84	ENSG00000117305	ENST00000374490	5,4,3,2	3	8	6	3	6	2	2	9
13:28256291:28261458	+	3	248,105,58	ENSG00000152520	ENST00000503791	7,8,9	8	14	0	0	2	9	4	2
13:75621762:75727098	+	3	106,71,70	ENSG00000261553	ENST00000563635	8,9,10	3	4	0	0	2	3	3	24
15:69210315:69261329	+	3	91,599,243	ENSG00000138604	ENST00000261858	2,3,4	13	5	0	0	0	9	2	10
16:30728965:30729572	+	2	266,203	ENSG00000080603	ENST00000262518	26,27	14	10	0	0	0	12	3	0
17:54912665:54947312	+	9	150,126,105,117,134,61,118,97,52	ENSG00000141198	ENST00000575882	4,5,6,7,8,9,10,11,12	6	13	0	0	7	7	0	6
18:49363160:49379758	-	3	73,134,94	ENSG00000141627	ENST00000269445	6,5,4	2	0	0	0	0	0	2	35
19:45277922:45278615	+	2	120,100	ENSG00000007047	ENST00000262891	9,10	4	2	8	4	0	3	2	16
20:19990005:19996842	+	3	306,132,164	ENSG00000132669	ENST00000255006	9,10,11	10	6	0	3	0	0	7	13
20:47246007:47246517	-	1	510	ENSG00000101040	ENST00000311275	14	6	17	3	0	0	6	7	0
2:28783906:28788809	+	2	72,152	ENSG00000213639	ENST00000358506	6,7	0	0	9	0	6	4	0	20
2:61482956:61493053	-	10	135,169,195,107,184,135,164,157,182,139	ENSG00000082898	ENST00000401558	22,21,20,19,18,17,16,15,14,13	6	6	0	6	0	4	3	14
2:85368685:85369830	+	2	69,92	ENSG00000115459	ENST00000409331	6,7	6	12	0	0	6	6	0	9
2:8888017:8958642	-	4	56,96,78,146	ENSG00000143797	ENST00000305997	5,4,3,2	5	4	6	0	0	0	0	24
3:172251259:172310881	+	6	282,59,152,60,139,54	ENSG00000075420	ENST00000415807	6,7,8,9,10,11	6	0	0	0	5	5	10	13
4:145845955:145849561	-	2	58,240	ENSG00000151612	ENST00000508784	7,6	0	6	0	6	0	0	0	27
5:109713519:109716264	+	2	255,145	ENSG00000112893	ENST00000261483	2,3	7	2	3	0	10	5	2	10
5:77046346:77048272	+	2	331,112	ENSG00000164252	ENST00000312916	6,7	11	6	0	0	0	6	6	10
5:95748332:95768166	+	5	155,112,366,113,121	ENSG00000164292	ENST00000379982	4,5,6,7,8	9	6	8	0	0	8	0	8
6:110887504:110890356	+	3	87,127,103	ENSG00000123505	ENST00000610605	2,3,4	7	0	0	0	3	2	0	27
6:118511297:118566316	-	3	118,119,788	ENSG00000111860	ENST00000368491	5,4,3	8	7	0	0	3	5	0	16
6:144487547:144493456	+	5	150,162,129,174,156	ENSG00000152818	ENST00000367545	28,29,30,31,32	4	5	0	5	0	11	6	8
6:5404541:5431172	+	2	160,132	ENSG00000145982	ENST00000324331	3,4	8	0	2	7	13	5	0	4
7:139266332:139272440	+	3	71,130,119	ENSG00000157741	ENST00000473989	7,8,9	10	2	0	0	9	0	3	15
7:87964633:87978412	+	2	51,77	ENSG00000008277	ENST00000412441	3,4	10	6	0	0	0	0	2	21
8:140700890:140706205	-	3	132,138,87	ENSG00000169398	ENST00000522684	26,25,24	6	3	0	0	7	5	0	18
9:33953284:33973237	-	6	190,68,53,66,104,55	ENSG00000137073	ENST00000379238	12,11,10,9,8,7	6	5	0	0	4	4	0	20
9:70681505:70784279	-	3	73,124,175	ENSG00000083067	ENST00000377110	9,8,7	9	6	5	5	0	5	0	9
10:26066974:26070401	+	4	100,117,105,84	ENSG00000095777	ENST00000265944	11,12,13,14	9	0	0	7	7	4	4	7
10:50433475:50466932	-	3	81,142,43	ENSG00000198964	ENST00000429490	6,5,4	3	4	0	6	6	3	0	16
10:91996368:92008275	+	3	202,149,153	ENSG00000095564	ENST00000265990	24,25,26	6	6	5	0	0	6	5	10
11:106978618:106986131	-	2	122,62	ENSG00000152402	ENST00000526355	3,2	0	0	8	0	7	0	0	23
11:3731390:3753408	-	4	188,134,141,93	ENSG00000110713	ENST00000324932	14,13,12,11	4	9	0	2	5	2	5	11
11:581491:582081	+	2	115,120	ENSG00000070047	ENST00000534320	2,3	12	13	0	6	0	4	0	3
1:179986168:180006567	+	7	86,47,115,160,623,114,114	ENSG00000135837	ENST00000367607	2,3,4,5,6,7,8	10	9	3	0	0	7	5	4
1:225185290:225207220	+	5	135,216,91,209,253	ENSG00000185842	ENST00000445597	24,25,26,27,28	8	8	0	0	0	10	7	5
1:233198938:233236980	-	7	92,111,172,33,154,146,136	ENSG00000135749	ENST00000258229	15,14,13,12,11,10,9	6	9	0	4	0	3	7	9
1:236220831:236222010	-	2	134,87	ENSG00000086619	ENST00000354619	15,14	0	2	7	2	3	0	0	24
1:236409215:236427450	+	3	59,40,59	ENSG00000186197	ENST00000439430	4,5,6	0	2	0	4	0	0	0	32
1:240257944:240355908	+	8	88,62,92,130,147,60,121,93	ENSG00000155816	ENST00000319653	7,8,9,10,11,12,13,14	7	16	0	0	0	0	9	6
1:243552728:243843282	-	10	215,129,123,69,66,132,145,112,126,158	ENSG00000117020	ENST00000366540	11,10,9,8,7,6,5,4,3,2	8	12	0	0	0	4	4	10
13:41865735:41868477	-	3	78,135,132	ENSG00000102763	ENST00000379310	12,11,10	5	2	0	0	6	6	0	19
15:51869216:51902036	+	7	157,123,90,131,108,144,145	ENSG00000138594	ENST00000308580	3,4,5,6,7,8,9	9	6	9	0	0	0	2	12
15:72518066:72561549	+	5	68,145,93,56,67	ENSG00000166233	ENST00000379887	2,3,4,5,6	9	6	0	4	0	5	2	12
16:19616113:19616808	+	2	78,123	ENSG00000103544	ENST00000438132	13,14	10	3	0	0	0	5	3	17
1:62444737:62447511	+	2	692,171	ENSG00000162607	ENST00000371146	6,7	6	9	0	2	3	6	0	12
16:47497398:47547548	+	6	90,139,100,108,81,116	ENSG00000102893	ENST00000566044	3,4,5,6,7,8	9	6	0	0	4	2	2	15
16:88027482:88038011	+	4	168,137,63,39	ENSG00000172530	ENST00000286122	8,9,10,11	9	12	0	0	5	0	0	12
17:73235475:73236995	+	1	1520	ENSG00000141219	ENST00000255557	3	11	11	0	0	3	4	0	9
18:56717963:56781656	+	6	196,215,770,89,119,124	ENSG00000091157	ENST00000357574	13,14,15,16,17,18	5	8	9	2	3	0	4	7
20:34470047:34481206	+	6	73,72,89,160,134,141	ENSG00000078747	ENST00000374864	15,16,17,18,19,20	13	9	8	0	0	0	0	8
20:7996025:8010315	-	4	46,129,46,116	ENSG00000125827	ENST00000246024	5,4,3,2	0	2	0	5	4	0	3	24
2:30459551:30568176	+	5	171,169,199,147,117	ENSG00000172954	ENST00000319406	2,3,4,5,6	4	11	10	0	0	7	4	2
2:32377587:32401623	+	7	182,138,194,112,83,223,161	ENSG00000115760	ENST00000421745	2,3,4,5,6,7,8	4	6	0	3	6	2	5	12
2:32439507:32453942	+	8	179,134,162,132,98,148,134,135	ENSG00000115760	ENST00000421745	16,17,18,19,20,21,22,23	7	7	0	0	0	6	5	13
2:61482379:61490776	-	7	160,135,169,195,107,184,135	ENSG00000082898	ENST00000401558	23,22,21,20,19,18,17	0	8	0	7	0	5	3	15
4:139889356:139890967	-	1	1611	ENSG00000196782	ENST00000509479	2	10	8	0	2	0	4	9	5
4:145159502:145171720	-	5	133,82,73,47,51	ENSG00000164164	ENST00000455611	7,6,5,4,3	10	7	3	0	5	3	0	10
4:150761782:150808398	-	4	65,62,134,79	ENSG00000198589	ENST00000510413	35,34,33,32	4	4	4	2	0	2	4	18
4:25127263:25159107	-	8	94,92,130,103,154,159,119,155	ENSG00000109618	ENST00000382103	9,8,7,6,5,4,3,2	6	10	0	0	3	3	0	16
4:86693586:86701801	+	2	88,561	ENSG00000163629	ENST00000427191	6,7	4	14	0	0	0	0	8	12
5:16779544:16783469	-	5	104,85,14,125,135	ENSG00000145555	ENST00000274203	9,8,7,6,5	4	10	9	0	0	5	3	7
6:131145284:131169273	+	4	132,140,137,161	ENSG00000118507	ENST00000431975	2,3,4,5	14	12	0	0	0	4	2	6
6:133980081:133984671	+	5	179,83,64,104,95	ENSG00000028839	ENST00000613034	2,3,4,5,6	12	8	0	0	0	6	3	9
6:149512154:149541586	-	11	148,97,112,67,125,117,97,143,118,65,68	ENSG00000131013	ENST00000253329	12,11,10,9,8,7,6,5,4,3,2	12	7	0	0	0	0	3	16
6:167022408:167033971	+	5	227,113,69,40,97	ENSG00000213066	ENST00000366847	8,9,10,11,12	7	14	0	0	2	0	5	10
6:30650993:30651466	+	2	89,201	ENSG00000204564	ENST00000293604	3,4	8	2	0	0	0	17	2	9
7:22291174:22318037	-	5	67,169,122,107,51	ENSG00000136237	ENST00000344041	6,5,4,3,2	13	9	0	0	0	13	3	0
7:66993216:66994341	-	2	201,130	ENSG00000126524	ENST00000246868	3,2	5	3	0	0	0	7	8	15
8:140818276:140879637	-	7	78,141,55,63,80,88,167	ENSG00000169398	ENST00000522684	10,9,8,7,6,5,4	12	10	2	0	0	0	6	8
9:127034430:127069356	+	4	84,90,93,127	ENSG00000136828	ENST00000424082	5,6,7,8	8	3	0	4	7	2	3	11
9:20819795:20885230	+	10	105,102,131,127,135,51,84,127,186,122	ENSG00000188352	ENST00000380249	14,15,16,17,18,19,20,21,22,23	10	13	0	0	0	2	0	13
9:95897848:95928864	+	9	123,194,162,208,141,114,120,72,146	ENSG00000182150	ENST00000288985	3,4,5,6,7,8,9,10,11	9	5	0	3	0	2	5	14
10:18527587:18536196	+	3	110,152,96	ENSG00000165995	ENST00000324631	10,11,12	4	7	4	0	0	9	5	8
10:26088202:26096682	+	3	203,99,115	ENSG00000095777	ENST00000265944	15,16,17	7	9	0	0	0	10	3	8
11:32927156:32935435	+	3	113,162,3693	ENSG00000060749	ENST00000399302	2,3,4	12	7	6	0	0	6	3	3
1:243512323:243843282	-	12	103,88,215,129,123,69,66,132,145,112,126,158	ENSG00000117020	ENST00000366540	13,12,11,10,9,8,7,6,5,4,3,2	6	13	0	0	8	8	2	0
12:45836588:45839496	+	5	67,251,97,210,168	ENSG00000189079	ENST00000334344	7,8,9,10,11	11	3	0	3	0	4	6	10
13:19993062:19993919	+	1	857	ENSG00000121741	ENST00000610343	3	3	7	2	5	0	0	7	13
13:20026611:20036909	+	5	151,116,117,151,173	ENSG00000121741	ENST00000610343	8,9,10,11,12	10	7	0	0	0	4	5	11
14:30947089:30956242	-	4	174,82,74,104	ENSG00000196792	ENST00000355683	5,4,3,2	4	2	0	0	8	6	4	13
14:66965190:67023675	+	2	135,43	ENSG00000171723	ENST00000315266	8,9	5	9	0	0	0	4	6	13
14:67761365:67762819	-	3	219,210,148	ENSG00000072121	ENST00000394455	7,6,5	6	8	0	0	0	3	2	18
14:71413947:71418196	+	2	67,67	ENSG00000197555	ENST00000554126	4,5	0	0	0	6	0	0	0	31
14:76166662:76195972	+	8	65,177,80,68,40,115,86,95	ENSG00000089916	ENST00000554375	3,4,5,6,7,8,9,10	10	6	0	0	0	6	0	15
15:65178933:65180204	-	2	118,161	ENSG00000166855	ENST00000300107	3,2	6	0	6	0	0	2	2	21
16:53873785:53934109	+	4	80,144,120,125	ENSG00000140718	ENST00000471389	5,6,7,8	8	4	7	0	0	0	0	18
16:70463168:70463774	+	2	104,152	ENSG00000157353	ENST00000288078	2,3	5	0	2	0	3	4	2	21
16:8920358:8930397	-	4	89,139,199,105	ENSG00000187555	ENST00000344836	5,4,3,2	4	6	12	0	0	6	0	9
17:28163542:28172618	+	3	86,210,102	ENSG00000087095	ENST00000407008	5,6,7	9	12	0	0	0	7	0	9
17:49311311:49317983	-	4	145,116,148,618	ENSG00000198740	ENST00000508237	6,5,4,3	14	8	0	0	0	4	3	8
17:61984170:61985090	-	3	197,215,91	ENSG00000108510	ENST00000397786	15,14,13	3	14	0	0	11	0	0	9
17:65743067:65750724	-	2	150,63	ENSG00000154240	ENST00000535342	23,22	0	3	0	0	3	0	0	31
18:21039471:21049880	-	7	92,139,145,85,176,138,101	ENSG00000067900	ENST00000399799	9,8,7,6,5,4,3	5	7	7	3	0	2	2	11
18:21765771:21791557	+	6	172,130,105,67,205,223	ENSG00000101752	ENST00000578646	2,3,4,5,6,7	5	7	0	3	0	2	5	15
1:8495062:8541318	-	4	100,125,49,105	ENSG00000142599	ENST00000337907	11,10,9,8	9	4	0	0	3	8	5	8
18:56731382:56758953	+	3	215,770,89	ENSG00000091157	ENST00000357574	14,15,16	9	11	0	0	10	0	3	4
20:10556230:10560820	+	2	90,121	ENSG00000149346	ENST00000334534	3,4	6	5	0	0	4	0	0	22
21:31164961:31203012	-	5	104,225,87,82,105	ENSG00000156299	ENST00000286827	17,16,15,14,13	6	6	0	5	0	4	11	5
2:238173533:238185287	-	5	120,122,88,94,107	ENSG00000132323	ENST00000254654	10,9,8,7,6	9	6	3	0	3	3	2	11
3:183650295:183651276	+	1	981	ENSG00000114796	ENST00000242810	3	5	0	0	0	0	7	0	25
3:194433771:194450276	-	11	125,121,154,18,117,151,62,189,158,180,132	ENSG00000133657	ENST00000439040	21,20,19,18,17,16,15,14,13,12,11	7	5	6	0	0	2	5	12
3:197865422:197875775	+	5	49,108,119,138,78	ENSG00000186001	ENST00000438796	16,17,18,19,20	9	5	3	3	0	6	0	11
3:31576395:31600459	+	4	109,288,66,100	ENSG00000163527	ENST00000453168	2,3,4,5	0	21	0	2	0	7	5	2
3:56566593:56567053	+	2	166,104	ENSG00000180376	ENST00000422222	5,6	7	3	4	0	0	2	3	18
3:78714396:78717883	-	3	128,139,121	ENSG00000169855	ENST00000618833	6,5,4	11	12	0	0	0	3	0	11
4:17909093:17972885	-	4	252,130,80,66	ENSG00000178177	ENST00000326877	5,4,3,2	6	10	0	0	0	5	4	12
4:39913610:39925933	-	5	116,141,81,127,98	ENSG00000121892	ENST00000303538	9,8,7,6,5	5	10	0	0	0	4	6	12
6:34091882:34133859	-	2	217,882	ENSG00000124493	ENST00000374181	3,2	6	2	0	0	0	4	6	19
7:50669721:50703908	-	3	142,223,88	ENSG00000106070	ENST00000398810	4,3,2	3	12	5	0	0	2	2	13
9:112268048:112297916	-	3	147,170,76	ENSG00000119314	ENST00000458258	4,3,2	6	13	0	0	0	3	5	10
9:122280442:122291840	+	3	156,119,92	ENSG00000148187	ENST00000344641	3,4,5	4	12	0	0	5	0	4	12
9:19286768:19305527	+	8	253,70,173,239,67,59,145,176	ENSG00000137145	ENST00000434457	3,4,5,6,7,8,9,10	4	9	0	0	0	6	4	14
9:5968018:5969436	-	1	1418	ENSG00000183354	ENST00000399933	3	13	8	2	0	0	2	2	10
10:17704430:17705741	+	3	88,55,154	ENSG00000136738	ENST00000377524	10,11,12	4	5	4	2	0	0	5	16
11:22203803:22239684	+	8	47,51,42,114,69,285,114,116	ENSG00000171714	ENST00000324559	2,3,4,5,6,7,8,9	13	10	0	5	0	8	0	0
1:147252622:147259918	+	4	113,115,32,82	ENSG00000131778	ENST00000431239	2,3,4,5	7	6	0	0	7	3	2	11
11:86022366:86031611	-	3	103,76,143	ENSG00000073921	ENST00000532317	4,3,2	3	17	0	0	0	4	0	12
12:31451939:31495919	-	4	537,188,667,110	ENSG00000170456	ENST00000628277	6,5,4,3	8	8	0	0	0	6	0	14
14:23165284:23166540	-	2	152,205	ENSG00000092068	ENST00000316902	3,2	4	9	0	0	0	17	3	3
14:39313339:39327022	+	7	102,61,36,68,83,129,159	ENSG00000258941	ENST00000553728	18,19,20,21,22,23,24	8	3	0	0	5	3	6	11
14:88852970:88861332	+	3	86,88,111	ENSG00000165533	ENST00000345383	9,10,11	5	9	5	0	0	4	0	13
15:52425829:52433285	-	3	145,172,111	ENSG00000197535	ENST00000399231	4,3,2	6	2	0	0	0	0	7	21
15:61929500:61931259	-	2	248,170	ENSG00000129003	ENST00000249837	49,48	8	5	0	0	10	4	0	9
16:67628369:67629533	+	2	183,136	ENSG00000102974	ENST00000264010	9,10	0	3	0	10	16	4	0	3
17:61919399:61925099	-	3	114,103,139	ENSG00000108506	ENST00000617492	5,4,3	9	8	0	2	0	5	4	8
17:69273942:69284072	-	3	186,202,120	ENSG00000154265	ENST00000586995	14,13,12	6	2	0	0	0	3	4	21
1:92563641:92607727	-	3	96,96,147	ENSG00000067208	ENST00000370331	17,16,15	7	7	0	4	0	2	3	13
2:168012633:168017095	-	2	69,53	ENSG00000198648	ENST00000487143	7,6	6	6	0	0	8	4	6	6
2:168138087:168182090	-	7	134,102,110,56,142,109,113	ENSG00000198648	ENST00000355999	8,7,6,5,4,3,2	6	9	0	0	4	5	0	12
2:169530586:169544835	-	6	115,139,114,129,129,115	ENSG00000138399	ENST00000453153	14,13,12,11,10,9	16	6	0	0	0	3	0	11
2:85368685:85371562	+	4	69,92,124,123	ENSG00000115459	ENST00000409013	7,8,9,10	9	8	0	0	0	5	4	10
2:99412730:99435941	-	7	221,120,155,129,106,117,108	ENSG00000135945	ENST00000393445	13,12,11,10,9,8,7	6	6	0	4	2	5	2	11
3:56666259:56673725	-	6	125,162,92,73,93,146	ENSG00000163946	ENST00000493960	7,6,5,4,3,2	7	2	0	0	0	0	11	16
4:42616032:42627109	-	4	46,99,100,115	ENSG00000124406	ENST00000381668	5,4,3,2	8	9	0	6	0	2	2	9
4:76124648:76144473	-	8	108,94,55,197,188,227,144,84	ENSG00000138750	ENST00000264883	9,8,7,6,5,4,3,2	11	7	2	0	5	3	2	6
5:143054438:143057747	+	3	88,59,106	ENSG00000145819	ENST00000274498	15,16,17	6	0	0	4	0	0	2	24
6:111262256:111263946	+	2	169,117	ENSG00000173214	ENST00000368847	2,3	7	5	2	0	0	5	5	12
6:111405469:111472140	-	5	161,75,190,107,128	ENSG00000009413	ENST00000434009	6,5,4,3,2	7	8	0	0	0	6	4	11
6:151348710:151353752	+	1	5042	ENSG00000131016	ENST00000402676	4	6	3	0	3	0	14	10	0
6:53071056:53076543	+	3	87,159,58	ENSG00000112146	ENST00000498744	3,4,5	5	5	0	3	0	5	2	16
6:57193841:57210445	-	5	93,83,157,86,220	ENSG00000112210	ENST00000468148	6,5,4,3,2	6	11	0	0	0	2	2	15
7:24641715:24668660	+	7	153,153,228,132,100,69,162	ENSG00000105926	ENST00000222644	3,4,5,6,7,8,9	9	7	3	0	0	4	0	13
7:27785162:27800090	+	8	149,91,186,225,147,124,104,126	ENSG00000106052	ENST00000543117	6,7,8,9,10,11,12,13	7	9	0	0	0	0	10	10
7:35010467:35018596	-	5	94,121,138,88,25	ENSG00000173852	ENST00000310974	6,5,4,3,2	7	10	3	0	3	0	0	13
7:44840898:44843354	-	2	114,78	ENSG00000105968	ENST00000222690	3,2	0	0	9	3	2	0	0	22
7:82335134:82349649	-	2	117,82	ENSG00000153956	ENST00000356860	3,2	0	0	3	13	0	0	2	18
7:92070904:92085686	+	9	105,153,180,1074,141,486,64,122,192	ENSG00000127914	ENST00000356239	28,29,30,31,32,33,34,35,36	11	13	0	0	0	0	8	4
7:92123119:92131872	-	6	196,120,175,127,177,99	ENSG00000001630	ENST00000003100	7,6,5,4,3,2	8	5	0	0	2	8	0	13
8:100047462:100066296	-	5	134,175,162,628,130	ENSG00000132554	ENST00000360863	11,10,9,8,7	8	8	6	0	0	3	3	8
9:107300140:107311737	+	4	82,80,269,56	ENSG00000119318	ENST00000358015	2,3,4,5	11	11	2	5	0	4	0	3
9:122957010:123020459	+	13	199,288,235,205,175,158,111,67,103,170,175,94,151	ENSG00000011454	ENST00000456584	2,3,4,5,6,7,8,9,10,11,12,13,14	4	6	0	0	2	4	10	10
9:35236468:35243364	+	3	118,124,74	ENSG00000198722	ENST00000617908	4,5,6	5	9	0	3	5	6	0	8
9:5944870:5988545	-	4	90,80,1418,201	ENSG00000183354	ENST00000399933	5,4,3,2	6	9	9	0	0	5	2	5
9:85575314:85596449	-	8	161,177,132,130,181,154,145,88	ENSG00000135049	ENST00000376083	25,24,23,22,21,20,19,18	7	11	3	0	0	0	5	10
10:366274:384146	-	4	137,140,115,120	ENSG00000151240	ENST00000381496	18,17,16,15	6	2	0	0	9	3	3	12
10:68644697:68647005	+	1	2308	ENSG00000138336	ENST00000373644	4	9	0	6	0	3	6	3	8
11:118583178:118584644	+	3	180,206,165	ENSG00000095139	ENST00000392859	2,3,4	4	8	0	0	0	9	5	9
1:184706642:184711877	-	4	166,192,154,155	ENSG00000116406	ENST00000318130	18,17,16,15	4	8	0	0	2	3	0	18
12:120557281:120557682	+	2	185,137	ENSG00000022840	ENST00000325954	5,6	9	2	0	3	0	5	2	14
1:230663140:230671640	+	5	81,104,109,196,2285	ENSG00000135775	ENST00000494371	4,5,6,7,8	9	4	0	0	0	2	7	13
1:243637610:243843282	-	5	132,145,112,126,158	ENSG00000117020	ENST00000366540	6,5,4,3,2	11	8	0	5	0	5	2	4
12:56603358:56605327	-	5	60,181,75,215,255	ENSG00000076108	ENST00000379441	19,18,17,16,15	6	7	0	0	0	4	7	11
1:31337174:31348974	+	4	101,92,101,146	ENSG00000121766	ENST00000546109	5,6,7,8	7	8	0	0	0	8	0	12
13:20064450:20083032	+	5	95,169,152,115,252	ENSG00000121741	ENST00000610343	19,20,21,22,23	10	5	4	0	7	3	3	3
13:45516142:45530780	+	6	121,89,135,76,128,99	ENSG00000136152	ENST00000349995	17,18,19,20,21,22	12	5	0	0	0	0	4	14
13:99238426:99244624	+	3	128,120,110	ENSG00000134882	ENST00000403766	2,3,4	13	10	0	0	0	4	5	3
14:50180571:50204409	-	6	111,144,204,165,132,126	ENSG00000100485	ENST00000216373	7,6,5,4,3,2	3	13	0	0	0	2	8	9
15:41069569:41070547	-	2	96,81	ENSG00000128908	ENST00000361937	14,13	0	0	0	0	7	0	0	28
15:56388471:56394834	+	5	49,83,176,83,174	ENSG00000151575	ENST00000352903	5,6,7,8,9	15	0	0	0	2	6	0	12
15:65715477:65761438	-	13	146,219,101,176,145,59,67,239,170,70,250,333,79	ENSG00000174485	ENST00000443035	14,13,12,11,10,9,8,7,6,5,4,3,2	10	5	0	0	0	7	6	7
15:77467094:77471814	+	3	213,133,32	ENSG00000140382	ENST00000336216	4,5,6	0	12	0	0	0	8	0	15
16:4466152:4469465	-	2	250,239	ENSG00000153406	ENST00000283429	4,3	7	4	0	2	0	4	2	16
17:30484213:30492753	+	4	88,108,92,75	ENSG00000108587	ENST00000225724	3,4,5,6	7	8	3	8	0	0	2	7
17:51217333:51225209	-	4	83,115,134,202	ENSG00000011258	ENST00000586178	6,5,4,3	4	11	0	0	0	0	6	14
18:13278104:13387762	+	2	84,422	ENSG00000168675	ENST00000587905	2,3	5	6	0	0	0	11	3	10
18:32111753:32124845	+	4	166,116,57,112	ENSG00000134758	ENST00000261593	3,4,5,6	9	5	0	2	0	6	4	9
1:8508626:8557523	-	4	49,105,97,106	ENSG00000142599	ENST00000337907	9,8,7,6	9	10	0	0	0	0	0	16
19:52076043:52089002	-	4	129,127,92,66	ENSG00000197608	ENST00000594295	5,4,3,2	6	3	7	4	0	2	0	13
2:135675331:135680324	+	2	155,152	ENSG00000048991	ENST00000409478	16,17	12	6	0	0	0	0	7	10
21:41226265:41257326	+	7	89,217,129,135,102,150,169	ENSG00000182240	ENST00000330333	2,3,4,5,6,7,8	4	10	4	5	3	7	0	2
22:25678815:25695214	+	5	100,79,131,95,108	ENSG00000100077	ENST00000324198	9,10,11,12,13	11	12	0	0	0	4	0	8
2:241704652:241712071	+	4	72,167,112,94	ENSG00000168395	ENST00000313552	2,3,4,5	6	5	0	0	0	7	3	14
2:31917925:31943383	-	4	112,113,69,82	ENSG00000162959	ENST00000295065	5,4,3,2	8	2	0	0	3	5	3	14
2:73432197:73455295	+	3	94,6108,134	ENSG00000116127	ENST00000484298	6,7,8	5	3	0	0	2	7	4	14
3:12840311:12840450	-	1	139	ENSG00000207496	ENST00000384765	1	3	0	0	0	0	0	3	29
3:14443623:14447816	+	3	240,135,235	ENSG00000131389	ENST00000610642	3,4,5	6	8	0	0	6	0	0	15
3:17009673:17068065	+	4	2487,204,76,110	ENSG00000154822	ENST00000615277	2,3,4,5	5	6	7	0	0	0	3	14
3:185598411:185613408	+	8	134,67,91,169,104,95,52,64	ENSG00000163904	ENST00000296257	3,4,5,6,7,8,9,10	9	10	2	0	0	6	0	8
3:65429519:65430881	-	2	621,183	ENSG00000151276	ENST00000330909	12,11	7	5	0	3	0	4	2	14
4:139137629:139139497	-	2	238,85	ENSG00000109381	ENST00000394235	3,2	6	3	0	0	0	4	0	22
5:14600964:14602332	+	4	160,32,92,150	ENSG00000145569	ENST00000274217	2,3,4,5	3	10	0	0	0	7	8	7
5:31995575:32010482	+	3	143,133,153	ENSG00000133401	ENST00000438447	4,5,6	3	8	0	0	5	3	6	10
5:38523418:38530666	-	4	164,140,115,161	ENSG00000113594	ENST00000263409	5,4,3,2	10	11	0	0	5	0	3	6
5:84060299:84066606	-	3	185,145,156	ENSG00000164176	ENST00000296591	9,8,7	7	9	8	0	0	9	0	2
6:143765260:143777383	+	4	538,200,157,56	ENSG00000112419	ENST00000367584	5,6,7,8	4	10	0	0	0	12	4	5
7:30621392:30622462	+	2	108,146	ENSG00000106105	ENST00000389266	11,12	5	2	2	6	0	0	3	17
7:90747680:90790652	+	2	95,80	ENSG00000058091	ENST00000380050	4,5	7	3	0	0	0	8	3	14
7:93291702:93311272	+	8	133,92,95,99,91,177,119,107	ENSG00000004766	ENST00000305866	13,14,15,16,17,18,19,20	6	9	0	0	0	2	8	10
8:140789473:140830526	-	7	53,31,118,108,78,141,55	ENSG00000169398	ENST00000522684	14,13,12,11,10,9,8	6	11	0	4	0	0	0	14
8:15623079:15673836	+	5	170,118,141,141,90	ENSG00000104723	ENST00000382020	2,3,4,5,6	8	6	0	3	2	2	7	7
9:76703336:76713721	-	3	763,6598,159	ENSG00000106772	ENST00000376718	9,8,7	11	5	0	4	0	3	8	4
10:21904521:21920963	-	4	91,94,98,166	ENSG00000136770	ENST00000376980	7,6,5,4	10	9	0	2	0	0	7	6
10:484780:486530	-	2	168,72	ENSG00000151240	ENST00000634311	3,2	0	0	0	5	7	0	0	22
10:92081319:92091944	-	2	182,115	ENSG00000107864	ENST00000412050	9,8	4	0	0	0	2	2	0	26
11:118554458:118559864	-	5	129,94,75,140,80	ENSG00000118096	ENST00000264021	7,6,5,4,3	5	5	0	0	0	0	3	21
11:8126658:8140193	-	4	146,94,76,227	ENSG00000166405	ENST00000343202	5,4,3,2	5	7	0	4	0	4	4	10
12:110128949:110147048	+	7	181,90,66,111,85,164,96	ENSG00000122970	ENST00000361948	4,5,6,7,8,9,10	4	8	0	3	0	2	7	10
12:111513356:111555919	-	10	183,210,179,198,92,125,151,72,60,37	ENSG00000204842	ENST00000389153	11,10,9,8,7,6,5,4,3,2	12	5	0	0	3	4	5	5
12:32327460:32328555	+	1	1095	ENSG00000151746	ENST00000548411	5	10	7	0	3	0	0	5	9
1:233135012:233161363	-	4	178,142,151,93	ENSG00000135749	ENST00000258229	21,20,19,18	6	11	0	0	0	4	3	10
12:350620:354234	-	3	159,120,159	ENSG00000073614	ENST00000399788	10,9,8	6	5	2	7	0	0	0	14
13:101345265:101399165	-	6	155,129,140,84,183,147	ENSG00000102452	ENST00000251127	7,6,5,4,3,2	6	4	0	0	0	5	10	9
13:102622876:102627924	+	3	164,155,77	ENSG00000134900	ENST00000376065	6,7,8	4	5	0	0	0	4	2	19
13:20058574:20067390	+	7	130,116,172,126,95,169,152	ENSG00000121741	ENST00000610343	15,16,17,18,19,20,21	5	12	0	3	0	5	2	7
13:30227411:30283791	-	8	135,127,159,106,128,169,161,176	ENSG00000102781	ENST00000380615	9,8,7,6,5,4,3,2	5	7	0	3	9	3	4	3
14:39276933:39279537	+	3	132,22,89	ENSG00000258941	ENST00000553728	6,7,8	8	5	0	0	2	3	0	16
14:60115718:60125823	+	6	101,120,364,104,1034,187	ENSG00000126773	ENST00000317623	4,5,6,7,8,9	5	4	0	0	4	7	8	6
14:88736363:88754671	-	6	202,136,186,69,99,160	ENSG00000165521	ENST00000554922	7,6,5,4,3,2	3	3	0	0	0	7	2	19
1:51402434:51465326	-	11	91,114,162,73,86,157,146,90,60,126,66	ENSG00000085832	ENST00000371730	16,15,14,13,12,11,10,9,8,7,6	6	7	0	0	0	3	7	11
15:42950261:42966286	-	6	102,171,78,57,109,134	ENSG00000159459	ENST00000290650	46,45,44,43,42,41	0	10	0	3	3	0	3	15
15:50300788:50301368	-	2	114,112	ENSG00000104064	ENST00000380877	6,5	3	0	15	0	0	0	0	16
15:76753807:76775117	-	7	141,112,118,76,171,213,263	ENSG00000140386	ENST00000563290	15,14,13,12,11,10,9	8	20	0	2	0	0	0	4
1:58506059:58534331	-	5	150,75,129,108,174	ENSG00000162600	ENST00000421528	7,6,5,4,3	18	0	0	0	0	4	5	7
17:4066446:4072756	-	4	94,80,241,149	ENSG00000074755	ENST00000381638	28,27,26,25	9	11	0	2	0	4	6	2
17:42345558:42348539	-	3	99,145,151	ENSG00000168610	ENST00000264657	4,3,2	7	0	2	0	3	4	0	18
17:5308693:5346925	+	5	129,204,161,120,136	ENSG00000029725	ENST00000537505	2,3,4,5,6	6	14	0	0	0	8	0	6
17:54938923:54947312	+	2	97,52	ENSG00000141198	ENST00000575882	11,12	9	6	0	0	0	4	0	15
18:46946056:46946923	+	2	219,70	ENSG00000167216	ENST00000592005	2,3	19	3	0	0	0	2	3	7
19:40583397:40583717	+	2	88,117	ENSG00000160410	ENST00000291842	11,12	5	0	2	8	3	2	0	14
2:1917204:1923263	-	2	135,978	ENSG00000186487	ENST00000399161	11,10	6	5	0	0	0	3	8	12
2:203489583:203495353	-	3	506,106,120	ENSG00000173166	ENST00000457812	4,3,2	2	9	2	0	0	6	7	8
2:26364301:26375148	+	5	69,109,75,263,109	ENSG00000138018	ENST00000613142	2,3,4,5,6	8	6	0	0	0	2	2	16
2:32174062:32184338	+	3	85,43,66	ENSG00000152683	ENST00000357055	2,3,4	2	0	0	0	0	4	2	26
2:61492034:61495613	-	6	164,157,182,139,198,159	ENSG00000082898	ENST00000401558	16,15,14,13,12,11	3	6	0	0	0	6	7	12
2:70224553:70230854	-	5	76,88,33,55,99	ENSG00000116001	ENST00000433529	7,6,5,4,3	2	7	6	0	0	10	0	9
2:99186176:99195756	+	5	78,81,147,74,184	ENSG00000241962	ENST00000424491	5,6,7,8,9	9	6	0	0	0	4	2	13
3:149846010:149872154	+	3	130,81,126	ENSG00000082996	ENST00000392894	2,3,4	6	3	2	0	0	0	5	18
3:197130526:197149796	-	6	145,137,170,125,51,54	ENSG00000075711	ENST00000346964	12,11,10,9,8,7	7	8	0	0	3	6	4	6
5:145796441:145826200	-	5	106,161,74,58,203	ENSG00000186314	ENST00000394450	6,5,4,3,2	0	13	0	0	0	5	6	10
5:146254942:146258593	+	2	150,145	ENSG00000275740	ENST00000506502	9,10	0	0	0	7	0	8	0	19
5:173108623:173123202	+	4	195,190,74,123	ENSG00000164463	ENST00000296953	5,6,7,8	7	13	0	0	0	3	3	8
6:149676259:149680457	-	3	107,183,583	ENSG00000131023	ENST00000543571	7,6,5	9	4	0	0	0	0	7	14
6:35619095:35620274	-	2	115,143	ENSG00000096060	ENST00000539068	5,4	0	2	13	0	2	2	0	15
6:54149055:54202233	+	7	72,66,84,60,45,45,129	ENSG00000146147	ENST00000514921	5,6,7,8,9,10,11	13	2	0	0	0	3	2	14
7:105073618:105081797	+	7	59,173,39,231,131,118,110	ENSG00000005483	ENST00000311117	7,8,9,10,11,12,13	3	21	0	0	6	0	4	0
7:131429032:131445903	+	4	113,213,222,130	ENSG00000128585	ENST00000421797	10,11,12,13	7	4	0	0	0	2	2	19
7:156724111:156826744	-	12	67,91,74,78,77,81,73,65,69,127,104,140	ENSG00000105983	ENST00000353442	15,14,13,12,11,10,9,8,7,6,5,4	14	3	0	0	6	3	0	8
7:73469516:73470483	-	2	134,139	ENSG00000009954	ENST00000339594	9,8	2	3	13	5	0	0	2	9
8:123231299:123239144	-	3	458,144,96	ENSG00000189376	ENST00000276704	4,3,2	5	10	0	2	0	0	10	7
8:140846598:140890769	-	4	80,88,167,227	ENSG00000169398	ENST00000522684	6,5,4,3	7	10	0	0	0	0	3	14
8:42957093:42964474	+	3	63,84,164	ENSG00000168172	ENST00000307602	7,8,9	10	2	0	0	0	0	2	20
9:5954015:5988545	-	3	80,1418,201	ENSG00000183354	ENST00000399933	4,3,2	4	5	0	0	0	14	7	4
X:111123076:111152447	+	4	202,101,154,38	ENSG00000077264	ENST00000425146	2,3,4,5	13	16	0	0	0	5	0	0
10:114487957:114491878	-	2	59,88	ENSG00000099204	ENST00000392952	3,2	5	4	0	3	2	0	3	16
11:108094390:108095691	+	3	124,176,162	ENSG00000166266	ENST00000393094	14,15,16	7	7	0	0	0	0	4	15
1:151024610:151025673	+	2	185,159	ENSG00000143363	ENST00000467771	4,5	7	7	0	0	0	4	0	15
1:151638887:151668635	+	6	232,193,65,105,79,164	ENSG00000143376	ENST00000368841	2,3,4,5,6,7	8	4	0	0	5	2	3	11
11:8684226:8684356	+	1	130	ENSG00000200983	ENST00000364113	1	5	0	0	0	0	0	0	28
1:20765376:20773610	-	4	155,81,144,160	ENSG00000127483	ENST00000312239	8,7,6,5	7	5	0	3	0	6	3	9
12:116096668:116111512	-	2	84,85	ENSG00000123066	ENST00000281928	4,3	0	0	0	6	0	0	0	27
12:42351884:42398994	+	7	165,62,212,57,80,120,141	ENSG00000134283	ENST00000549190	3,4,5,6,7,8,9	2	12	0	5	0	8	3	3
12:48939654:48941188	-	3	125,111,241	ENSG00000272822	ENST00000398092	4,3,2	10	7	6	0	3	4	3	0
12:50780139:50809589	+	3	99,101,134	ENSG00000123268	ENST00000552510	2,3,4	6	2	0	0	4	0	0	21
13:71557023:71573012	-	3	135,136,173	ENSG00000276644	ENST00000613252	6,5,4	4	9	0	6	0	2	0	12
13:77015408:77021861	-	3	172,123,349	ENSG00000005812	ENST00000355619	4,3,2	11	4	0	0	5	7	2	4
1:41113282:41143112	-	3	244,89,235	ENSG00000010803	ENST00000397174	5,4,3	2	10	0	3	0	3	4	11
14:31127784:31169468	-	20	222,837,177,167,324,140,135,106,44,15,24,171,135,77,264,223,171,139,175,115	ENSG00000092148	ENST00000611816	28,27,26,25,24,23,22,21,20,19,18,17,16,15,14,13,12,11,10,9	11	0	0	0	0	6	5	11
14:39158284:39159550	-	1	1266	ENSG00000182400	ENST00000469361	2	0	2	8	0	0	0	7	16
14:75109684:75110371	-	2	193,51	ENSG00000119638	ENST00000238616	10,9	0	0	8	3	0	5	5	12
15:40744046:40745259	-	2	103,283	ENSG00000137824	ENST00000260385	5,4	5	9	0	2	2	3	0	12
15:68141945:68146700	+	4	85,48,91,135	ENSG00000033800	ENST00000249636	3,4,5,6	8	8	0	0	0	8	0	9
16:13934191:13935743	+	2	111,598	ENSG00000175595	ENST00000311895	7,8	5	6	0	0	0	2	7	13
16:14997752:14998405	+	2	74,66	ENSG00000179889	ENST00000563679	2,3	0	2	0	5	0	0	0	26
16:48256609:48303305	+	9	132,123,164,95,259,142,151,127,134	ENSG00000102910	ENST00000285737	3,4,5,6,7,8,9,10,11	3	14	0	4	0	3	3	6
1:66946149:66959743	+	4	146,162,133,65	ENSG00000198160	ENST00000371018	5,6,7,8	8	10	0	0	0	3	4	8
17:31223443:31227606	+	5	124,156,250,74,84	ENSG00000196712	ENST00000356175	16,17,18,19,20	8	7	0	2	0	4	7	5
17:47402131:47414919	+	6	72,144,72,45,144,72	ENSG00000178852	ENST00000331493	18,19,20,21,22,23	0	9	5	0	4	5	4	6
17:62033786:62035608	-	2	198,146	ENSG00000108510	ENST00000397786	5,4	6	7	0	5	3	2	0	10
17:69155018:69179008	-	9	118,121,92,81,120,114,171,108,89	ENSG00000154263	ENST00000522406	32,31,30,29,28,27,26,25,24	5	15	0	0	0	0	2	11
18:22989220:23001729	+	7	98,113,892,127,89,115,144	ENSG00000101773	ENST00000327155	9,10,11,12,13,14,15	6	10	0	0	0	3	6	8
18:33607593:33683568	+	8	83,3,109,109,122,118,120,164	ENSG00000141431	ENST00000592288	2,3,4,5,6,7,8,9	5	12	0	0	0	5	0	11
18:79193182:79214038	+	3	81,76,77	ENSG00000166377	ENST00000426216	9,10,11	5	2	5	0	0	0	0	21
1:91375357:91385834	-	9	89,201,159,78,152,133,71,48,260	ENSG00000162669	ENST00000370425	13,12,11,10,9,8,7,6,5	9	8	4	0	0	5	2	5
19:29985222:30012531	+	8	79,136,92,58,169,349,143,247	ENSG00000105176	ENST00000360605	3,4,5,6,7,8,9,10	0	17	0	0	0	5	6	5
1:96769702:96785254	+	5	173,144,165,111,196	ENSG00000117569	ENST00000482253	3,4,5,6,7	7	5	0	4	0	3	7	7
20:16494290:16515664	-	9	60,66,176,132,169,143,110,98,117	ENSG00000089177	ENST00000354981	12,11,10,9,8,7,6,5,4	12	9	2	0	2	0	5	3
2:121757239:121761524	+	3	94,97,116	ENSG00000211460	ENST00000455432	2,3,4	12	5	0	0	0	5	0	11
2:55025085:55027485	-	1	2400	ENSG00000115310	ENST00000405240	3	5	5	7	0	0	10	0	6
2:69337897:69345999	-	4	158,121,98,96	ENSG00000198380	ENST00000357308	15,14,13,12	4	13	0	2	0	5	0	9
2:85861180:85863485	-	2	112,124	ENSG00000115525	ENST00000393808	3,2	4	0	3	3	0	3	0	20
3:149846010:149912083	+	6	130,81,126,88,91,106	ENSG00000082996	ENST00000392894	2,3,4,5,6,7	7	2	0	0	0	5	0	19
3:33358966:33364719	+	3	55,75,95	ENSG00000153558	ENST00000498807	4,5,6	0	0	0	0	0	2	0	31
4:102714437:102726683	-	4	124,171,106,95	ENSG00000109323	ENST00000514430	5,4,3,2	8	7	0	0	0	3	5	10
4:74174505:74225394	+	5	185,123,153,108,93	ENSG00000163738	ENST00000429519	5,6,7,8,9	6	5	5	0	0	4	6	7
5:64788950:64804386	+	4	70,80,31,158	ENSG00000153015	ENST00000381070	7,8,9,10	7	13	0	0	0	2	0	11
5:78415519:78421960	+	4	99,109,129,160	ENSG00000085365	ENST00000621999	3,4,5,6	3	12	3	2	0	0	2	11
6:47574063:47582065	+	6	188,79,95,105,37,63	ENSG00000198087	ENST00000359314	6,7,8,9,10,11	6	9	0	0	0	2	5	11
6:592468:619543	-	7	119,103,82,146,81,125,114	ENSG00000112685	ENST00000230449	11,10,9,8,7,6,5	7	14	0	0	0	5	2	5
6:7303549:7310029	-	2	88,113	ENSG00000124783	ENST00000474597	3,2	0	0	0	4	0	8	0	21
6:82957311:83044659	-	6	139,164,109,70,70,232	ENSG00000118420	ENST00000237186	9,8,7,6,5,4	7	12	0	0	0	4	0	10
7:139398598:139409654	+	5	99,111,144,177,92	ENSG00000146963	ENST00000541170	4,5,6,7,8	14	8	0	0	0	0	3	8
7:22308338:22318037	-	4	169,122,107,51	ENSG00000136237	ENST00000344041	5,4,3,2	10	7	0	0	0	11	0	5
7:33357854:33388144	+	4	141,96,173,153	ENSG00000122507	ENST00000242067	16,17,18,19	16	8	0	0	0	0	3	6
7:90726566:90747775	+	2	246,95	ENSG00000058091	ENST00000449528	6,7	0	6	4	0	0	2	3	18
8:103910320:103961133	+	10	209,120,100,124,47,113,131,172,154,69	ENSG00000176406	ENST00000262231	3,4,5,6,7,8,9,10,11,12	4	8	0	0	0	6	10	5
8:27525361:27536855	+	2	112,72	ENSG00000120915	ENST00000521400	12,13	3	7	2	5	0	3	5	8
8:37874514:37877551	-	2	808,443	ENSG00000156675	ENST00000287263	3,2	7	15	4	0	0	3	0	4
8:41598291:41599304	+	1	1013	ENSG00000158669	ENST00000396987	2	7	6	0	4	0	3	4	9
8:41974703:41987563	-	6	119,320,136,82,116,109	ENSG00000083168	ENST00000265713	8,7,6,5,4,3	6	11	0	2	0	0	5	9
8:66835762:66836074	+	2	84,132	ENSG00000270024	ENST00000519289	11,12	0	0	4	3	0	0	0	26
9:77337254:77371149	+	21	283,396,105,147,129,134,130,233,154,147,82,70,106,114,146,82,114,76,164,46,124	ENSG00000197969	ENST00000376634	47,48,49,50,51,52,53,54,55,56,57,58,59,60,61,62,63,64,65,66,67	8	11	0	0	0	9	0	5
X:17103717:17138961	+	4	62,84,146,106	ENSG00000169891	ENST00000357277	14,15,16,17	10	10	0	0	0	6	3	4
10:179993:249088	+	11	135,160,78,93,88,56,119,208,69,273,186	ENSG00000015171	ENST00000381604	2,3,4,5,6,7,8,9,10,11,12	5	4	0	0	0	4	4	15
10:35060873:35071339	-	3	95,103,141	ENSG00000108094	ENST00000374748	5,4,3	2	6	0	0	3	4	2	15
11:103219914:103223086	+	4	114,161,124,122	ENSG00000187240	ENST00000375735	56,57,58,59	7	6	0	7	2	6	0	4
12:111509548:111510582	-	3	71,108,198	ENSG00000204842	ENST00000389153	14,13,12	6	2	5	0	0	8	0	11
12:1289851:1410453	+	4	161,145,99,65	ENSG00000082805	ENST00000542302	16,17,18,19	7	7	0	0	0	3	4	11
1:233346441:233355011	+	3	181,149,176	ENSG00000143674	ENST00000366623	2,3,4	3	9	0	0	0	3	5	12
13:101868724:101875296	-	2	104,111	ENSG00000102466	ENST00000376131	3,2	2	0	0	3	8	2	0	17
13:95832926:95837202	-	2	127,117	ENSG00000102595	ENST00000376747	38,37	4	4	6	0	0	4	0	14
14:35775005:35775745	-	2	50,111	ENSG00000174373	ENST00000389698	3,2	18	6	0	3	0	0	0	5
14:49795790:49831361	-	16	154,50,43,277,121,59,58,113,63,104,89,64,192,209,78,63	ENSG00000165525	ENST00000298310	26,25,24,23,22,21,20,19,18,17,16,15,14,13,12,11	10	0	0	0	0	4	13	5
1:46077514:46080750	-	2	99,109	ENSG00000117461	ENST00000262741	3,2	0	0	8	0	0	0	0	24
14:61721508:61721823	+	2	146,85	ENSG00000100644	ENST00000553999	2,3	2	0	0	0	3	4	0	23
14:71587570:71589370	+	1	1800	ENSG00000197555	ENST00000381232	2	6	5	0	7	0	3	2	9
14:88681889:88696952	-	7	142,128,112,203,101,94,106	ENSG00000165521	ENST00000554922	21,20,19,18,17,16,15	3	3	0	0	9	5	0	12
15:41696074:41713496	+	7	949,79,96,132,105,659,346	ENSG00000174197	ENST00000545763	3,4,5,6,7,8,9	10	10	0	0	0	3	3	6
15:64974601:64983593	-	4	146,81,162,87	ENSG00000090487	ENST00000204566	5,4,3,2	9	4	0	0	0	0	0	19
15:83151214:83164075	-	4	147,159,139,77	ENSG00000166503	ENST00000299633	5,4,3,2	7	7	0	0	0	4	3	11
15:90439331:90443478	+	4	68,114,179,85	ENSG00000140575	ENST00000268182	6,7,8,9	6	4	0	0	4	0	3	15
17:37576340:37585430	-	4	78,234,112,106	ENSG00000275066	ENST00000612223	8,7,6,5	3	8	0	2	0	8	0	11
18:13387340:13438384	+	2	422,141	ENSG00000168675	ENST00000587905	3,4	5	4	4	0	5	0	0	14
18:196636:204692	+	7	131,81,86,115,66,93,129	ENSG00000101557	ENST00000582707	6,7,8,9,10,11,12	5	10	0	0	0	9	4	4
18:54271359:54274090	+	2	126,165	ENSG00000101751	ENST00000579534	2,3	3	4	0	3	9	0	0	13
1:86715723:86724405	+	4	142,129,134,93	ENSG00000097033	ENST00000616170	2,3,4,5	9	10	0	0	0	4	0	9
18:9204475:9221999	+	5	69,147,201,143,148	ENSG00000101745	ENST00000262126	4,5,6,7,8	4	6	0	0	7	3	5	7
20:41512845:41551360	-	4	150,148,521,56	ENSG00000124177	ENST00000373233	5,4,3,2	7	12	0	0	0	2	3	8
20:51712965:51729978	-	3	109,114,145	ENSG00000054793	ENST00000311637	4,3,2	4	0	0	0	5	5	0	18
2:15488893:15534641	-	4	129,69,139,99	ENSG00000151779	ENST00000281513	12,11,10,9	6	8	0	0	0	4	0	14
2:196912881:196922186	-	4	172,176,154,84	ENSG00000197121	ENST00000423035	5,4,3,2	6	6	0	3	0	2	4	11
2:201545542:201575326	-	6	79,106,144,80,69,45	ENSG00000155754	ENST00000286195	11,10,9,8,7,6	0	16	0	0	0	2	0	14
2:201760880:201761818	-	1	938	ENSG00000003393	ENST00000264276	4	6	6	0	8	0	0	0	12
2:29133654:29145367	+	4	162,119,237,136	ENSG00000115295	ENST00000401605	5,6,7,8	2	11	0	2	0	5	0	12
2:42718987:42723035	+	2	87,147	ENSG00000057935	ENST00000405592	16,17	4	6	0	0	4	0	2	16
2:44704282:44715353	+	4	61,55,64,67	ENSG00000143919	ENST00000378494	4,5,6,7	2	2	0	0	9	0	0	19
2:61241559:61257350	-	9	96,54,79,154,173,95,78,57,147	ENSG00000115464	ENST00000398571	53,52,51,50,49,48,47,46,45	12	3	0	0	0	3	3	11
3:121714860:121730973	-	9	116,403,114,108,117,129,153,153,98	ENSG00000173230	ENST00000340645	10,9,8,7,6,5,4,3,2	0	6	7	0	0	10	2	7
3:183205875:183207823	-	3	79,93,216	ENSG00000053524	ENST00000328913	25,24,23	8	5	0	2	0	0	9	8
3:183643479:183665039	+	4	63,981,185,119	ENSG00000114796	ENST00000242810	2,3,4,5	9	7	0	0	0	0	4	12
3:196885150:196886694	+	1	1544	ENSG00000119231	ENST00000445299	2	7	7	0	0	0	3	0	15
3:197081050:197119530	-	6	67,177,115,103,157,121	ENSG00000075711	ENST00000346964	18,17,16,15,14,13	4	12	3	0	0	5	0	8
3:77098013:77098340	+	1	327	ENSG00000185008	ENST00000487694	3	4	2	3	4	0	5	0	14
4:107682014:107694006	-	3	119,139,236	ENSG00000138801	ENST00000265174	5,4,3	9	8	0	4	0	2	0	9
4:109659010:109664394	+	3	76,171,105	ENSG00000005059	ENST00000394650	2,3,4	6	4	10	0	0	0	2	10
4:4237826:4246343	-	3	109,159,142	ENSG00000132406	ENST00000254742	4,3,2	5	4	0	2	0	5	2	14
4:82870324:82881940	-	7	100,143,141,96,199,124,83	ENSG00000138674	ENST00000348405	8,7,6,5,4,3,2	10	0	0	0	0	3	8	11
5:122019259:122022407	+	3	82,715,38	ENSG00000151304	ENST00000339397	5,6,7	14	4	0	0	0	0	7	7
5:143037195:143057747	+	5	66,75,88,59,106	ENSG00000145819	ENST00000274498	13,14,15,16,17	7	7	0	0	0	4	5	9
6:13632369:13658832	-	10	152,122,148,191,109,113,185,23,168,53	ENSG00000010017	ENST00000011619	12,11,10,9,8,7,6,5,4,3	15	0	0	5	0	0	0	12
6:138207041:138210041	+	2	82,132	ENSG00000112379	ENST00000251691	3,4	3	2	5	4	4	2	0	12
6:169759837:169768171	+	5	137,115,103,30,69	ENSG00000130023	ENST00000366772	7,8,9,10,11	8	7	8	0	0	4	0	5
6:88844356:88891915	-	5	165,72,136,102,110	ENSG00000111880	ENST00000369485	11,10,9,8,7	5	5	0	0	6	5	2	9
6:98875414:98905670	-	4	313,72,214,245	ENSG00000112234	ENST00000369244	9,8,7,6	6	4	10	0	0	0	0	12
7:24623665:24641868	+	2	119,153	ENSG00000105926	ENST00000222644	2,3	0	0	0	3	9	2	0	18
8:42401787:42403461	+	2	228,151	ENSG00000078668	ENST00000521158	8,9	0	3	7	0	0	2	0	20
8:61618977:61684188	-	13	42,45,57,42,33,48,57,33,129,75,93,69,150	ENSG00000198363	ENST00000379454	14,13,12,11,10,9,8,7,6,5,4,3,2	13	6	0	0	0	0	8	5
9:131436619:131439061	+	2	103,73	ENSG00000130723	ENST00000405995	4,5	0	0	3	7	0	3	0	19
9:19288595:19300331	+	6	70,173,239,67,59,145	ENSG00000137145	ENST00000434457	4,5,6,7,8,9	9	8	0	2	0	7	0	6
9:99959916:99960155	+	2	116,51	ENSG00000136874	ENST00000259400	5,6	2	2	0	0	0	0	4	24
10:119926035:119933787	+	6	192,156,103,186,163,102	ENSG00000107651	ENST00000369075	13,14,15,16,17,18	9	8	0	0	0	2	6	6
10:124408541:124412200	-	3	96,225,228	ENSG00000065154	ENST00000368845	4,3,2	5	2	0	0	0	9	8	7
11:108227594:108229323	+	3	102,113,146	ENSG00000149311	ENST00000527805	2,3,4	6	4	0	0	0	3	7	11
11:124117496:124119089	+	5	58,203,223,176,115	ENSG00000110002	ENST00000456829	3,4,5,6,7	6	8	0	0	0	4	0	13
11:22221096:22263043	+	13	114,69,285,114,116,135,106,61,152,75,223,170,98	ENSG00000171714	ENST00000324559	5,6,7,8,9,10,11,12,13,14,15,16,17	8	6	0	0	0	4	5	8
1:150492410:150496908	+	3	79,147,99	ENSG00000143374	ENST00000369064	7,8,9	7	3	0	0	9	0	6	6
1:153665219:153668557	-	5	117,66,103,78,105	ENSG00000143621	ENST00000361891	8,7,6,5,4	6	3	0	0	0	3	3	16
11:68166981:68190152	-	9	197,137,20,167,110,166,69,148,236	ENSG00000110066	ENST00000304363	10,9,8,7,6,5,4,3,2	7	6	0	0	2	2	6	8
1:169230717:169287408	-	4	102,69,65,106	ENSG00000143156	ENST00000472647	10,9,8,7	3	14	0	0	7	2	0	5
11:70354300:70356254	+	3	152,173,94	ENSG00000131626	ENST00000253925	17,18,19	2	2	5	0	7	5	4	6
11:74859157:74863021	-	2	126,41	ENSG00000166435	ENST00000340360	12,11	5	0	0	0	0	0	5	21
1:205723925:205729621	-	3	56,106,50	ENSG00000069275	ENST00000367142	4,3,2	0	0	0	8	8	0	0	15
12:122377388:122380558	-	2	572,191	ENSG00000130779	ENST00000361654	3,2	8	5	0	2	0	10	2	4
1:225152004:225185425	+	6	69,187,77,157,90,135	ENSG00000185842	ENST00000430092	31,32,33,34,35,36	7	5	0	0	0	4	2	13
1:243293090:243426558	+	11	129,65,189,139,153,135,117,143,128,109,132	ENSG00000054282	ENST00000366541	6,7,8,9,10,11,12,13,14,15,16	9	10	0	0	0	3	2	7
1:26257596:26259802	+	3	134,118,186	ENSG00000130695	ENST00000451429	4,5,6	12	9	3	0	4	0	3	0
12:97492460:97530859	+	5	146,109,128,187,205	ENSG00000255794	ENST00000538559	6,7,8,9,10	3	9	0	3	0	0	8	8
12:99772921:99806700	-	5	167,114,102,76,297	ENSG00000185046	ENST00000547776	8,7,6,5,4	10	7	11	0	0	0	0	3
13:20064450:20083776	+	6	95,169,152,115,252,121	ENSG00000121741	ENST00000610343	19,20,21,22,23,24	11	2	0	2	0	0	9	7
13:35040932:35050395	+	5	232,101,96,122,127	ENSG00000172915	ENST00000400445	2,3,4,5,6	4	12	2	0	0	0	4	9
13:41316845:41336756	+	8	85,105,158,135,154,120,96,107	ENSG00000172766	ENST00000379406	2,3,4,5,6,7,8,9	10	7	0	0	0	3	4	7
14:39151745:39159550	-	3	94,84,1266	ENSG00000182400	ENST00000469361	4,3,2	11	3	0	2	0	5	6	4
14:54702061:54702580	+	1	519	ENSG00000020577	ENST00000554335	3	11	5	0	0	5	0	0	10
14:58318541:58330169	+	6	80,95,133,80,77,167	ENSG00000032219	ENST00000355431	6,7,8,9,10,11	5	8	0	4	0	2	4	8
1:52233170:52239595	+	2	106,2108	ENSG00000157077	ENST00000287727	3,4	5	4	0	3	0	7	0	12
15:68141945:68153695	+	5	85,48,91,135,106	ENSG00000033800	ENST00000249636	3,4,5,6,7	7	7	0	0	0	6	2	9
16:53254437:53274302	+	7	168,180,111,197,200,160,90	ENSG00000177200	ENST00000447540	18,19,20,21,22,23,24	6	9	0	0	0	6	0	10
17:16101249:16101805	-	1	556	ENSG00000141027	ENST00000395857	18	8	4	0	5	0	4	4	6
17:62029540:62035608	-	5	111,163,195,198,146	ENSG00000108510	ENST00000397786	8,7,6,5,4	5	5	0	2	7	6	0	6
17:67853939:67854762	+	1	823	ENSG00000171634	ENST00000544778	2	9	4	0	0	0	2	7	9
2:171046173:171050174	-	3	189,137,111	ENSG00000198586	ENST00000360843	12,11,10	6	8	0	3	2	3	0	9
2:197523623:197535630	+	2	63,101	ENSG00000270757	ENST00000604458	3,4	0	0	0	6	0	0	0	25
2:202755537:202759353	+	3	144,226,121	ENSG00000138439	ENST00000392238	5,6,7	7	3	0	0	0	3	9	9
22:29978441:29991670	+	4	90,117,83,167	ENSG00000100330	ENST00000401950	4,5,6,7	8	7	0	0	0	4	5	7
22:41135812:41140257	+	3	94,138,118	ENSG00000100393	ENST00000263253	7,8,9	5	11	0	0	10	0	0	5
2:26364301:26373629	+	4	69,109,75,263	ENSG00000138018	ENST00000613142	2,3,4,5	9	3	0	0	0	4	0	15
2:53750782:53765585	-	2	159,209	ENSG00000115239	ENST00000263634	3,2	6	10	0	0	3	3	0	9
2:61482956:61490776	-	6	135,169,195,107,184,135	ENSG00000082898	ENST00000401558	22,21,20,19,18,17	0	6	0	0	7	4	3	11
2:72718102:72741469	-	5	205,46,91,48,166	ENSG00000144036	ENST00000272427	6,5,4,3,2	4	6	0	5	0	4	8	4
3:108605334:108651162	+	17	104,70,156,117,81,125,115,120,102,93,53,77,618,33,170,45,26	ENSG00000198919	ENST00000361582	2,3,4,5,6,7,8,9,10,11,12,13,14,15,16,17,18	11	14	0	0	0	6	0	0
3:149846010:149902162	+	5	130,81,126,88,91	ENSG00000082996	ENST00000392894	2,3,4,5,6	9	6	0	0	0	3	4	9
3:27411641:27424152	-	5	107,147,88,158,116	ENSG00000033867	ENST00000425128	14,13,12,11,10	3	6	0	0	0	3	6	13
3:27448650:27452498	-	2	147,82	ENSG00000033867	ENST00000425128	3,2	0	3	9	0	4	0	0	15
3:78938600:78938927	-	1	327	ENSG00000169855	ENST00000618833	2	7	4	0	0	3	0	0	17
4:127643520:127687867	+	7	536,86,204,119,90,78,190	ENSG00000164066	ENST00000335251	2,3,4,5,6,7,8	7	9	0	0	0	7	4	4
4:147653851:147654566	-	1	715	ENSG00000164169	ENST00000322396	9	5	5	4	5	0	5	3	4
4:78826036:78851056	+	6	119,106,143,122,82,133	ENSG00000138756	ENST00000389010	2,3,4,5,6,7	8	11	0	0	0	4	0	8
4:88038250:88065879	+	9	251,225,229,168,182,121,99,122,118	ENSG00000118762	ENST00000237596	4,5,6,7,8,9,10,11,12	8	10	0	0	0	5	0	8
5:129104955:129107062	+	3	120,204,117	ENSG00000066583	ENST00000173527	2,3,4	5	2	0	5	0	3	10	6
5:72861807:72865729	+	2	107,134	ENSG00000083312	ENST00000337273	5,6	0	4	0	7	0	0	0	20
6:109641517:109672167	-	7	99,75,129,186,113,97,53	ENSG00000155085	ENST00000424296	10,9,8,7,6,5,4	6	8	0	0	0	8	0	9
6:135300499:135323324	-	3	59,98,163	ENSG00000135541	ENST00000367800	25,24,23	8	6	0	0	5	5	0	7
6:144537581:144542870	+	3	136,150,76	ENSG00000152818	ENST00000367545	43,44,45	4	7	3	0	8	0	0	9
6:35619095:35637158	-	3	115,143,145	ENSG00000096060	ENST00000539068	5,4,3	5	7	0	2	0	0	0	17
6:89751430:89762530	-	8	152,111,148,114,97,145,104,212	ENSG00000112159	ENST00000369393	23,22,21,20,19,18,17,16	7	10	0	0	0	3	2	9
7:11061790:11111467	+	3	51,122,118	ENSG00000106443	ENST00000423760	14,15,16	0	2	0	0	2	0	3	24
7:92517275:92518255	-	2	767,115	ENSG00000127980	ENST00000248633	5,4	6	7	0	0	0	0	2	16
8:100287500:100288267	-	1	767	ENSG00000034677	ENST00000519449	3	5	7	0	0	5	0	5	9
8:103931262:103989421	+	6	131,172,154,69,157,117	ENSG00000176406	ENST00000504942	12,13,14,15,16,17	8	6	0	3	0	4	4	6
8:140789473:140803650	-	4	53,31,118,108	ENSG00000169398	ENST00000522684	14,13,12,11	6	2	10	0	4	0	4	5
9:3932359:3937189	-	2	111,162	ENSG00000107249	ENST00000324333	5,4	12	4	0	0	0	0	0	15
10:12081471:12120267	+	15	156,212,195,270,172,199,313,85,140,151,107,165,83,170,86	ENSG00000181192	ENST00000263035	2,3,4,5,6,7,8,9,10,11,12,13,14,15,16	3	8	0	5	3	2	0	9
10:27532506:27533994	+	3	73,119,67	ENSG00000099246	ENST00000611151	3,4,5	2	5	0	0	6	0	0	17
1:111147641:111161296	+	3	412,148,142	ENSG00000134255	ENST00000498239	2,3,4	9	7	0	0	0	3	4	7
11:22203803:22227586	+	6	47,51,42,114,69,285	ENSG00000171714	ENST00000324559	2,3,4,5,6,7	0	9	0	2	0	5	8	6
1:150440922:150446401	+	4	101,53,127,176	ENSG00000163125	ENST00000492220	4,5,6,7	7	3	5	0	0	4	3	8
1:151024610:151027327	+	3	185,159,95	ENSG00000143363	ENST00000467771	4,5,6	10	3	0	5	0	2	2	8
1:180824752:180825344	+	2	191,180	ENSG00000143324	ENST00000367590	8,9	5	4	2	3	0	4	0	12
11:83224854:83248087	+	6	201,126,106,176,127,145	ENSG00000137494	ENST00000260047	6,7,8,9,10,11	5	3	0	0	0	4	3	15
1:185214506:185231708	+	3	149,188,132	ENSG00000116668	ENST00000367501	14,15,16	6	8	0	0	0	3	2	11
11:92352095:92355404	+	1	3309	ENSG00000165323	ENST00000409404	1	0	11	0	3	5	0	3	8
1:197642710:197658369	-	5	111,54,60,81,70	ENSG00000213047	ENST00000620048	10,9,8,7,6	6	4	0	0	6	5	0	9
12:125102678:125107268	+	3	115,82,148	ENSG00000081760	ENST00000316519	6,7,8	7	3	0	0	2	3	3	12
1:21272698:21290156	-	3	213,142,87	ENSG00000117298	ENST00000415912	4,3,2	5	0	0	0	0	2	2	21
12:128814774:128815070	-	1	296	ENSG00000139370	ENST00000266771	2	4	2	0	0	0	3	4	17
12:41014227:41029219	+	6	71,235,104,187,113,157	ENSG00000018236	ENST00000551295	18,19,20,21,22,23	0	7	11	3	0	4	0	5
12:50427761:50430570	+	3	148,156,76	ENSG00000161813	ENST00000293618	2,3,4	0	3	0	0	6	4	0	17
13:49196876:49198574	+	4	114,150,284,213	ENSG00000102531	ENST00000492622	20,21,22,23	8	5	0	0	0	5	2	10
13:49451552:49467960	+	5	357,126,66,36,97	ENSG00000136169	ENST00000354234	2,3,4,5,6	10	4	0	0	0	7	2	7
14:61443110:61457679	+	7	151,35,89,130,128,144,174	ENSG00000027075	ENST00000332981	3,4,5,6,7,8,9	9	9	3	0	0	0	5	4
14:65561336:65629606	+	4	430,116,163,115	ENSG00000033170	ENST00000360689	3,4,5,6	5	5	0	0	0	5	4	11
14:67301388:67303599	+	4	78,147,162,78	ENSG00000072415	ENST00000261681	5,6,7,8	4	4	5	0	0	6	2	9
15:25266430:25278884	+	7	184,133,125,129,117,43,38	ENSG00000224078	ENST00000453082	32,33,34,35,36,37,38	8	0	0	0	3	4	6	9
15:43415593:43416416	-	2	216,192	ENSG00000067369	ENST00000382044	23,22	0	12	0	2	0	4	0	12
15:51451644:51453641	-	2	53,92	ENSG00000104093	ENST00000251076	41,40	3	3	9	5	0	3	2	5
15:75859877:75873568	+	3	105,60,141	ENSG00000140367	ENST00000267938	3,4,5	6	2	0	0	0	5	0	17
15:94298200:94315637	+	3	530,63,109	ENSG00000140563	ENST00000543482	2,3,4	9	13	0	0	0	0	2	6
16:29833732:29834066	+	2	124,132	ENSG00000013364	ENST00000563915	4,5	8	5	2	7	0	0	0	8
16:71676446:71679535	-	3	203,231,147	ENSG00000040199	ENST00000568004	4,3,2	7	5	0	0	10	3	0	5
17:82563353:82568201	+	2	195,148	ENSG00000141568	ENST00000473637	2,3	6	3	0	5	4	2	0	10
18:21536041:21568094	-	6	144,90,132,115,61,115	ENSG00000141446	ENST00000269214	10,9,8,7,6,5	2	6	0	0	2	0	9	11
19:38119305:38119882	+	1	577	ENSG00000105738	ENST00000222345	9	7	6	0	0	2	5	2	8
1:95143890:95173889	+	5	166,90,59,95,74	ENSG00000152078	ENST00000370203	2,3,4,5,6	9	4	0	0	6	0	4	7
2:110161602:110163135	-	2	95,88	ENSG00000144061	ENST00000316534	10,9	6	6	0	0	0	7	3	8
2:135090997:135093693	+	2	133,79	ENSG00000115839	ENST00000264158	4,5	0	0	15	3	0	3	0	9
21:37714210:37715131	-	1	921	ENSG00000157542	ENST00000609713	3	5	10	0	0	3	0	2	10
2:170015280:170061443	+	6	86,103,104,125,108,126	ENSG00000144357	ENST00000272793	30,31,32,33,34,35	14	8	0	0	0	0	2	6
22:27894554:27914347	-	6	84,75,8,92,146,31	ENSG00000180957	ENST00000335272	7,6,5,4,3,2	11	0	0	0	0	0	0	19
2:40139400:40177855	-	5	276,100,131,18,104	ENSG00000183023	ENST00000406785	7,6,5,4,3	7	17	0	0	0	0	4	2
3:142093060:142101841	-	2	67,107	ENSG00000114126	ENST00000489671	3,2	4	0	4	0	0	5	0	17
3:155893517:155911279	+	6	182,115,98,104,194,166	ENSG00000163655	ENST00000496455	2,3,4,5,6,7	7	15	0	0	0	0	2	6
3:49962575:49975392	+	4	110,1279,90,70	ENSG00000004534	ENST00000266022	2,3,4,5	6	9	0	0	0	4	9	2
3:53501614:53726999	+	13	106,140,143,153,197,104,170,88,27,161,226,208,121	ENSG00000157388	ENST00000350061	3,4,5,6,7,8,9,10,11,12,13,14,15	8	7	0	0	0	3	5	7
4:112562370:112585725	-	5	115,144,140,197,185	ENSG00000138658	ENST00000445203	17,16,15,14,13	6	10	0	3	0	2	0	9
4:176149806:176151967	+	4	150,131,126,156	ENSG00000150627	ENST00000508596	14,15,16,17	9	8	0	2	0	3	0	8
4:185611779:185630598	-	8	201,129,115,47,89,1581,188,50	ENSG00000154556	ENST00000418609	12,11,10,9,8,7,6,5	7	16	0	0	0	0	0	7
5:41794002:41807438	-	6	76,73,49,95,115,108	ENSG00000083720	ENST00000196371	13,12,11,10,9,8	3	6	0	3	6	4	0	8
6:35597247:35642843	-	5	157,115,143,145,124	ENSG00000096060	ENST00000539068	6,5,4,3,2	4	9	0	0	0	0	7	10
7:104188250:104204234	-	5	131,112,75,201,93	ENSG00000164815	ENST00000297431	6,5,4,3,2	4	14	0	0	0	0	5	7
7:14672928:14701730	-	7	99,117,89,118,120,75,50	ENSG00000136267	ENST00000399322	12,11,10,9,8,7,6	2	8	0	2	6	0	6	6
7:38207446:38219660	+	6	283,78,78,54,118,96	ENSG00000010270	ENST00000009041	2,3,4,5,6,7	3	10	0	2	6	3	0	6
7:6111124:6115523	+	2	250,201	ENSG00000106346	ENST00000306177	2,3	7	4	0	0	9	4	0	6
7:98191613:98194572	+	1	2959	ENSG00000164715	ENST00000297293	11	6	8	0	0	0	0	10	6
8:51845660:51861246	-	2	103,402	ENSG00000168300	ENST00000360540	4,3	10	3	0	0	2	3	2	10
9:27009019:27048274	+	8	139,63,144,41,80,54,98,127	ENSG00000096872	ENST00000433700	9,10,11,12,13,14,15,16	5	7	0	0	0	4	4	10
9:33956078:33963791	-	3	68,53,66	ENSG00000137073	ENST00000379238	11,10,9	0	0	3	0	0	0	0	27
9:83677726:83686155	-	5	235,159,263,116,152	ENSG00000135018	ENST00000376395	6,5,4,3,2	8	9	0	0	0	4	4	5
9:96458378:96458541	+	1	163	ENSG00000130956	ENST00000375251	2	2	0	0	7	3	2	0	16
10:110964124:110965061	+	1	937	ENSG00000108061	ENST00000369452	2	6	12	0	0	0	0	4	7
10:45975453:45988847	+	5	59,94,85,59,111	ENSG00000265354	ENST00000580018	2,3,4,5,6	0	8	0	6	0	6	0	9
11:108301647:108304852	+	3	142,177,178	ENSG00000149311	ENST00000278616	35,36,37	2	9	0	0	0	6	3	9
11:78465875:78493195	-	5	138,67,38,99,133	ENSG00000137513	ENST00000281038	11,10,9,8,7	6	4	0	0	0	4	0	15
12:12500518:12521463	-	3	164,139,593	ENSG00000111266	ENST00000298573	4,3,2	8	4	0	0	0	4	2	11
1:22489879:22491533	+	2	766,134	ENSG00000184677	ENST00000374651	2,3	6	2	0	4	0	4	5	8
12:63617303:63647365	-	7	87,78,100,92,58,94,121	ENSG00000177990	ENST00000324472	11,10,9,8,7,6,5	2	4	0	0	0	6	2	15
13:101237754:101292366	-	5	168,132,87,105,143	ENSG00000102452	ENST00000251127	12,11,10,9,8	4	7	0	0	0	2	4	12
13:49138746:49145935	+	2	59,158	ENSG00000102531	ENST00000492622	7,8	3	0	0	3	0	4	0	19
1:47368468:47375293	+	4	147,153,77,97	ENSG00000162368	ENST00000371873	2,3,4,5	6	13	0	0	0	2	0	8
15:101235081:101235577	-	1	496	ENSG00000131873	ENST00000254190	2	5	6	0	5	0	4	2	7
15:65729071:65756472	-	9	176,145,59,67,239,170,70,250,333	ENSG00000174485	ENST00000443035	11,10,9,8,7,6,5,4,3	10	3	0	0	0	4	7	5
15:85113872:85117839	+	4	165,49,136,199	ENSG00000073417	ENST00000310298	15,16,17,18	5	6	0	0	0	4	3	11
16:53844154:53888951	+	4	144,80,144,120	ENSG00000140718	ENST00000471389	4,5,6,7	7	3	0	0	7	0	5	7
16:72088986:72090786	-	2	152,169	ENSG00000140830	ENST00000562153	3,2	2	3	0	0	6	5	0	13
1:77801330:77807101	+	3	178,137,127	ENSG00000180488	ENST00000370791	3,4,5	4	2	8	0	0	4	0	11
18:47865058:47870564	-	4	75,135,194,90	ENSG00000175387	ENST00000262160	6,5,4,3	8	4	0	0	0	3	0	14
1:94487541:94491247	+	6	70,98,92,92,73,64	ENSG00000117528	ENST00000370214	11,12,13,14,15,16	7	14	0	0	5	3	0	0
20:21340720:21346550	+	3	132,119,136	ENSG00000088930	ENST00000377191	15,16,17	2	2	0	5	0	6	0	14
20:34727258:34736758	-	3	149,37,69	ENSG00000198646	ENST00000628752	5,4,3	0	5	6	4	0	2	0	12
21:39215236:39218660	-	3	126,121,156	ENSG00000185658	ENST00000333229	32,31,30	4	5	0	0	0	6	0	14
2:15415545:15478289	-	13	174,186,154,84,137,105,79,141,152,126,258,194,64	ENSG00000151779	ENST00000281513	25,24,23,22,21,20,19,18,17,16,15,14,13	5	3	0	0	4	2	0	15
22:24302194:24334573	+	7	190,154,1631,208,74,176,164	ENSG00000100014	ENST00000437398	2,3,4,5,6,7,8	5	3	6	0	4	4	2	5
22:29970975:29998857	+	6	87,90,117,83,167,97	ENSG00000100330	ENST00000401950	3,4,5,6,7,8	4	9	0	0	4	4	4	4
2:241403827:241418109	+	6	105,43,79,98,115,148	ENSG00000006607	ENST00000264042	3,4,5,6,7,8	3	7	3	4	5	2	3	2
2:31917925:31932135	-	3	112,113,69	ENSG00000162959	ENST00000295065	5,4,3	9	0	2	0	4	0	0	14
2:43794456:43801709	+	5	187,69,78,77,71	ENSG00000138036	ENST00000260605	6,7,8,9,10	9	0	0	0	3	4	2	11
2:50053270:50055044	-	2	320,90	ENSG00000179915	ENST00000625672	19,18	7	4	0	0	2	8	0	8
2:72465159:72480750	-	2	180,135	ENSG00000144036	ENST00000272427	18,17	4	7	0	0	0	0	0	18
3:197119409:197142768	-	6	121,145,137,170,125,51	ENSG00000075711	ENST00000346964	13,12,11,10,9,8	3	14	0	0	0	6	2	4
3:197814907:197820430	+	3	145,127,106	ENSG00000186001	ENST00000438796	2,3,4	5	8	0	2	0	5	0	9
3:31876432:31879830	-	2	80,176	ENSG00000144645	ENST00000396556	3,2	2	2	0	5	3	0	3	14
3:33068229:33068970	-	2	61,151	ENSG00000170266	ENST00000307363	4,3	0	0	0	5	8	0	0	16
3:37281957:37302332	+	8	315,48,57,99,133,188,84,148	ENSG00000144674	ENST00000361924	3,4,5,6,7,8,9,10	3	12	0	0	0	5	2	7
4:169537808:169556095	-	3	103,132,164	ENSG00000137601	ENST00000439128	18,17,16	8	4	0	0	0	3	4	10
4:1900625:1918623	+	4	626,163,167,483	ENSG00000109685	ENST00000508803	2,3,4,5	8	4	0	0	0	4	0	13
5:132892163:132897240	-	3	241,89,918	ENSG00000072364	ENST00000265343	13,12,11	8	4	0	0	2	7	0	8
5:168500590:168518062	+	7	130,105,179,110,106,173,248	ENSG00000113643	ENST00000231572	8,9,10,11,12,13,14	6	4	0	0	2	5	0	12
5:179708238:179710065	+	3	142,82,193	ENSG00000127022	ENST00000504734	5,6,7	7	5	4	3	0	3	4	3
5:43295751:43297166	-	2	166,165	ENSG00000112972	ENST00000325110	6,5	3	3	0	0	6	4	0	13
5:66053405:66054951	+	1	1546	ENSG00000112851	ENST00000284037	21	7	11	2	0	0	0	7	2
5:79640850:79669028	+	8	115,92,79,70,77,129,44,137	ENSG00000164329	ENST00000453514	5,6,7,8,9,10,11,12	7	2	0	0	0	7	4	9
6:136694139:136720589	-	6	171,107,169,194,24,140	ENSG00000197442	ENST00000359015	7,6,5,4,3,2	3	0	8	2	4	5	0	7
6:143470960:143474856	+	5	125,67,55,169,71	ENSG00000034693	ENST00000367591	5,6,7,8,9	8	3	0	0	0	5	0	13
6:25681950:25691124	+	4	56,46,60,69	ENSG00000079689	ENST00000612225	6,7,8,9	2	8	2	0	9	0	0	8
6:42615070:42632904	+	5	108,89,99,164,100	ENSG00000024048	ENST00000372899	9,10,11,12,13	5	7	0	0	0	7	2	8
6:73466208:73466606	+	2	200,118	ENSG00000135297	ENST00000415954	2,3	3	0	5	7	2	0	0	12
7:103321931:103322794	-	3	150,122,92	ENSG00000105821	ENST00000249270	10,9,8	7	6	0	0	0	4	0	12
7:127704838:127721400	+	3	107,91,114	ENSG00000197157	ENST00000354725	8,9,10	10	2	0	0	6	0	0	11
7:140776911:140794467	-	6	177,85,118,137,37,160	ENSG00000157764	ENST00000288602	13,12,11,10,9,8	7	6	0	0	0	8	3	5
7:73459535:73470483	-	6	183,178,99,106,134,139	ENSG00000009954	ENST00000339594	13,12,11,10,9,8	4	4	0	2	0	3	6	10
7:854919:857957	+	3	87,44,130	ENSG00000164828	ENST00000389574	10,11,12	5	4	0	6	0	0	0	14
8:140761164:140890769	-	14	98,57,53,31,118,108,78,141,55,63,80,88,167,227	ENSG00000169398	ENST00000522684	16,15,14,13,12,11,10,9,8,7,6,5,4,3	8	8	3	0	0	4	0	6
8:17950614:17953186	+	2	110,217	ENSG00000078674	ENST00000325083	8,9	4	4	4	3	6	0	3	5
8:42459895:42472654	-	4	97,86,141,553	ENSG00000168575	ENST00000342228	5,4,3,2	6	7	0	0	0	3	2	11
8:52171791:52172583	-	1	792	ENSG00000147488	ENST00000276480	10	9	7	0	0	0	7	0	6
9:110972072:110973558	-	2	148,78	ENSG00000198121	ENST00000374431	3,2	5	0	0	0	4	7	4	9
9:6420911:6434173	+	2	231,260	ENSG00000147854	ENST00000468435	2,3	3	7	0	0	0	4	0	15
9:74996446:75017448	-	5	114,179,141,164,196	ENSG00000156017	ENST00000376834	6,5,4,3,2	4	5	0	3	0	7	3	7
X:63655493:63678572	-	4	244,132,130,233	ENSG00000131089	ENST00000253401	8,7,6,5	0	7	9	0	0	0	0	13
10:68959805:68960249	+	1	444	ENSG00000165732	ENST00000354185	2	14	4	0	0	0	5	5	0
10:87709195:87715843	+	6	118,236,139,119,114,112	ENSG00000198682	ENST00000361175	2,3,4,5,6,7	12	5	0	0	0	2	3	6
11:114063210:114064568	+	1	1358	ENSG00000109906	ENST00000335953	2	3	8	0	0	0	5	2	10
11:16183885:16186955	-	2	69,173	ENSG00000110693	ENST00000316399	5,4	3	6	0	4	0	0	0	15
1:180803387:180811488	+	4	224,150,84,82	ENSG00000143324	ENST00000367590	4,5,6,7	10	2	0	3	0	2	3	8
1:212329134:212333598	+	2	197,102	ENSG00000066027	ENST00000261461	2,3	3	0	0	2	3	0	0	20
12:12519861:12521463	-	2	139,593	ENSG00000111266	ENST00000298573	3,2	8	7	0	0	0	2	0	11
12:130399678:130422561	-	6	135,72,104,169,182,109	ENSG00000060709	ENST00000261655	18,17,16,15,14,13	3	6	2	0	0	2	2	13
1:244552321:244561145	+	2	493,478	ENSG00000179397	ENST00000366531	6,7	4	6	0	0	0	0	3	15
1:24531217:24533254	+	2	174,172	ENSG00000117602	ENST00000538532	3,4	4	8	0	0	0	3	0	13
12:99806403:99825389	-	3	297,157,81	ENSG00000185046	ENST00000547776	4,3,2	4	10	0	0	0	5	0	9
13:24222818:24224582	+	1	1764	ENSG00000273167	ENST00000382141	4	5	8	0	0	0	4	5	6
13:35040932:35110978	+	12	232,101,96,122,127,120,147,198,134,109,153,169	ENSG00000172915	ENST00000400445	2,3,4,5,6,7,8,9,10,11,12,13	6	10	0	0	0	6	0	6
14:93293857:93294937	-	1	1080	ENSG00000011114	ENST00000334746	3	5	10	0	0	0	0	4	9
15:94367604:94402019	+	7	187,94,103,103,102,75,120	ENSG00000140563	ENST00000456504	12,13,14,15,16,17,18	6	6	0	0	9	2	0	5
16:21968627:21976243	+	5	58,96,200,81,77	ENSG00000140740	ENST00000268379	8,9,10,11,12	0	9	0	0	0	0	0	19
16:89418283:89431326	-	2	85,71	ENSG00000167522	ENST00000378330	3,2	2	6	0	0	0	10	3	7
17:31155982:31219118	+	13	144,84,191,107,68,76,158,174,123,75,132,135,114	ENSG00000196712	ENST00000356175	2,3,4,5,6,7,8,9,10,11,12,13,14	5	9	0	0	0	6	4	4
17:32171042:32176213	+	5	59,82,44,54,53	ENSG00000126858	ENST00000333942	2,3,4,5,6	10	4	0	0	0	3	0	11
17:37440504:37440662	+	1	158	ENSG00000276234	ENST00000615182	6	0	0	0	4	0	0	2	22
18:8113485:8143779	+	3	274,37,133	ENSG00000173482	ENST00000580170	12,13,14	9	12	0	0	3	0	0	4
1:92605306:92704744	-	14	96,147,159,141,135,54,61,98,90,144,126,75,225,190	ENSG00000067208	ENST00000370331	16,15,14,13,12,11,10,9,8,7,6,5,4,3	5	8	0	0	2	4	6	3
19:3425105:3435207	+	4	72,75,124,125	ENSG00000141905	ENST00000589123	3,4,5,6	4	2	5	0	0	2	0	15
20:46240962:46241257	-	1	295	ENSG00000149654	ENST00000372262	2	6	3	0	0	0	0	0	19
20:47262287:47276795	-	2	141,482	ENSG00000101040	ENST00000311275	12,11	6	5	0	0	0	6	0	11
20:47262287:47283648	-	4	141,482,116,78	ENSG00000101040	ENST00000311275	12,11,10,9	5	7	0	4	0	0	2	10
2:121503166:121530325	-	6	68,98,76,92,104,79	ENSG00000074054	ENST00000263710	8,7,6,5,4,3	8	11	0	0	2	0	0	7
21:39228499:39229436	-	2	83,125	ENSG00000185658	ENST00000333229	27,26	0	0	0	0	4	0	2	22
2:210129030:210154611	-	2	142,1117	ENSG00000144445	ENST00000281772	3,2	7	10	0	0	0	2	2	7
22:40552105:40594735	-	2	262,62	ENSG00000196588	ENST00000355630	3,2	5	3	0	0	0	4	0	16
2:38309378:38319019	-	7	128,139,93,57,51,105,135	ENSG00000119787	ENST00000378954	9,8,7,6,5,4,3	5	5	0	0	0	0	8	10
2:39331916:39337581	-	4	73,43,48,56	ENSG00000011566	ENST00000263881	8,7,6,5	3	2	0	0	0	0	0	23
2:48498492:48511468	+	5	243,33,117,99,129	ENSG00000162869	ENST00000416913	17,18,19,20,21	5	15	0	0	0	0	0	8
2:54050957:54057360	+	2	93,122	ENSG00000170634	ENST00000458030	3,4	2	3	0	0	9	0	0	14
2:61370320:61395233	-	7	93,82,62,193,68,150,51	ENSG00000115464	ENST00000398571	10,9,8,7,6,5,4	9	4	0	3	0	4	0	8
3:101656103:101672213	-	6	145,246,177,845,232,236	ENSG00000066422	ENST00000312938	7,6,5,4,3,2	10	8	0	0	0	2	3	5
3:108605334:108616657	+	4	104,70,156,117	ENSG00000198919	ENST00000361582	2,3,4,5	2	5	0	2	0	6	5	8
3:12935447:12941865	-	2	1250,295	ENSG00000144711	ENST00000273221	3,2	2	2	0	0	2	11	0	11
3:134175608:134195182	-	7	160,110,133,70,87,135,101	ENSG00000163785	ENST00000460933	13,12,11,10,9,8,7	2	9	0	3	0	7	0	7
3:152445281:152447773	+	3	258,54,154	ENSG00000152601	ENST00000282486	5,6,7	3	6	0	3	0	5	4	7
4:153270334:153276130	+	2	185,238	ENSG00000109654	ENST00000479711	2,3	5	7	0	0	0	0	7	9
4:42485495:42543986	-	6	173,65,139,140,85,70	ENSG00000124406	ENST00000381668	25,24,23,22,21,20	7	9	0	5	0	0	3	4
5:112985834:113004077	+	7	152,128,99,153,113,108,136	ENSG00000172795	ENST00000515408	2,3,4,5,6,7,8	9	6	0	0	0	2	0	11
5:137952627:137954376	-	3	82,130,211	ENSG00000031003	ENST00000033079	16,15,14	3	3	0	0	0	2	5	15
5:32379114:32390437	-	6	96,98,142,151,206,163	ENSG00000056097	ENST00000265069	17,16,15,14,13,12	4	11	0	0	2	0	2	9
5:77098654:77118521	+	2	93,202	ENSG00000250802	ENST00000514905	4,5	5	9	0	4	0	0	0	10
5:90763304:90779097	+	6	165,118,124,139,183,233	ENSG00000164199	ENST00000405460	59,60,61,62,63,64	7	8	0	0	0	0	0	13
6:100766564:100848707	-	7	141,201,126,142,205,121,560	ENSG00000112249	ENST00000369162	10,9,8,7,6,5,4	7	4	0	0	0	0	2	15
6:167864550:167891029	+	7	196,113,164,161,158,112,168	ENSG00000130396	ENST00000344191	2,3,4,5,6,7,8	7	3	0	0	0	8	4	6
[truncated: 6,488 more rows]

## Sheet: 456_exo
Name	Strand	exonCount	exonSizes	geneName	isoformName	index_of_exon	exo1	exo2
[truncated: 456 more rows]
